# Supplementary material for: Tree ring segmentation performance in highly disturbed trees using deep learning
Source: PLoS One. 2026 Jun 18;21(6):e0321841. doi: 10.1371/journal.pone.0321841 (PMC13278439; doi:10.1371/journal.pone.0321841)
Supplement: S1 Fig — (a) 128-pixel height resized image. (b) 256-pixel height resized image (c) 512-pixel height resized image (d) 1024-pixel height resized image (e) 834-pixel height original image. (ZIP) [file pone.0321841.s001.zip]

Archive with 6 entries (6 files):
- a.png
- b.png
- c.png
- d.png
- e.png
- S1_Figure.pdf
