# Supplementary material for: Tree ring segmentation performance in highly disturbed trees using deep learning
Source: PLoS One. 2026 Jun 18;21(6):e0321841. doi: 10.1371/journal.pone.0321841 (PMC13278439; doi:10.1371/journal.pone.0321841)
Supplement: S1 Table — It contains quantiles of the original image dimensions (in pixel units) and the number of tree rings per core. (XLSX) [file pone.0321841.s004.xlsx]

## Sheet: Trings_GDs_information
Quantile	Width	Height	Pixels labeled (%)	Number of tree rings
0	6,588	502	2.52	47
0.25	25,821.75	789.75	5.43	106
0.5	32,350.5	853.5	7.34	169
0.75	45,444.25	929.5	9.81	245
1	63,386	1317	16.81	416
S1 Table. Summary characteristics of the increment cores in Primary Dataset.
