# Supplementary material for: Tree ring segmentation performance in highly disturbed trees using deep learning
Source: PLoS One. 2026 Jun 18;21(6):e0321841. doi: 10.1371/journal.pone.0321841 (PMC13278439; doi:10.1371/journal.pone.0321841)
Supplement: S2 Table — This file contains the processed measurements of tree-ring distances. All measurements are reported from the oldest tree ring to the youngest. Field descriptions: gs: Name of the corresponding image. id: Identifier assigned to each ring, numbered sequentially from the oldest year. dist_to_next: Distance from each ring to the next one in chronological order, measured in µm/10. mindist: Closest neighboring ring on either side, used for evaluation, measured in µm/10. (XLSX) [file pone.0321841.s005.xlsx]

## Sheet: Trings_Distances
gs	id	dist_to_next	mindist				S2 Table. Measurements of tree ring distances in GS images of Focus Evaluation Dataset.
GS_0	1	39	39
GS_0	2	37	37
GS_0	3	32	32
GS_0	4	27	27
GS_0	5	19	19
GS_0	6	12	12
GS_0	7	23	12
GS_0	8	25	23
GS_0	9	22	22
GS_0	10	16	16
GS_0	11	18	16
GS_0	12	21	18
GS_0	13	30	21
GS_0	14	33	30
GS_0	15	27	27
GS_0	16	35	27
GS_0	17	31	31
GS_0	18	24	24
GS_0	19	42	24
GS_0	20	28	28
GS_0	21	36	28
GS_0	22	31	31
GS_0	23	59	31
GS_0	24	22	22
GS_0	25	22	22
GS_0	26	31	22
GS_0	27		31
GS_1	1	27	27
GS_1	2	33	27
GS_1	3	45	33
GS_1	4	27	27
GS_1	5	44	27
GS_1	6	41	41
GS_1	7	23	23
GS_1	8		23
GS_2	1	45	45
GS_2	2	40	40
GS_2	3	32	32
GS_2	4	31	31
GS_2	5	14	14
GS_2	6	25	14
GS_2	7	54	25
GS_2	8		54
GS_3	1	52	52
GS_3	2	84	52
GS_3	3	38	38
GS_3	4	45	38
GS_3	5		45
GS_4	1	37	37
GS_4	2	34	34
GS_4	3	34	34
GS_4	4	21	21
GS_4	5	17	17
GS_4	6	14	14
GS_4	7	9	9
GS_4	8	25	9
GS_4	9	21	21
GS_4	10	14	14
GS_4	11	21	14
GS_4	12		21
GS_5	1	48	48
GS_5	2	26	26
GS_5	3	13	13
GS_5	4	10	10
GS_5	5	40	10
GS_5	6	19	19
GS_5	7	20	19
GS_5	8	65	20
GS_5	9		65
GS_6	1	56	56
GS_6	2	36	36
GS_6	3	33	33
GS_6	4	16	16
GS_6	5	24	16
GS_6	6	21	21
GS_6	7	13	13
GS_6	8	13	13
GS_6	9		13
GS_7	1	63	63
GS_7	2	45	45
GS_7	3	25	25
GS_7	4		25
GS_8	1	35	35
GS_8	2	38	35
GS_8	3	34	34
GS_8	4	32	32
GS_8	5	12	12
GS_8	6	14	12
GS_8	7	59	14
GS_8	8	73	59
GS_8	9		73
GS_9	1	42	42
GS_9	2	26	26
GS_9	3	14	14
GS_9	4		14
