# Supplementary material for: Tree ring segmentation performance in highly disturbed trees using deep learning
Source: PLoS One. 2026 Jun 18;21(6):e0321841. doi: 10.1371/journal.pone.0321841 (PMC13278439; doi:10.1371/journal.pone.0321841)
Supplement: S3 Table — (XLSX) [file pone.0321841.s006.xlsx]

## Sheet: Table 1
Dataset codes	Dataset preprocessing
	1st : Position of core growth	2nd : Resizing	3rd : Gaussian Blur filter	4rd : CLAHE filter
1024pxData	Images were standardised by aligning the growth direction towards the left	Image height resizing to 1024 pixels	No	No
512pxData	Images were standardised by aligning the growth direction towards the left	Image height resizing to 512 pixels	No	No
256pxData	Images were standardised by aligning the growth direction towards the left	Image height resizing to 256 pixels	No	No
128pxData	Images were standardised by aligning the growth direction towards the left	Image height resizing to 128 pixels	No	No
512pxGBData	Images were standardised by aligning the growth direction towards the left	Image height resizing to 512 pixels	Yes	No
512pxCLData	Images were standardised by aligning the growth direction towards the left	Image height resizing to 512 pixels	No	Yes
512pxBData	Images were mantained as original	Image height resizing to 512 pixels	No	No
S3 Table. Preprocessing applied to the seven datasets used in the study.
