# Supplementary material for: Tree ring segmentation performance in highly disturbed trees using deep learning
Source: PLoS One. 2026 Jun 18;21(6):e0321841. doi: 10.1371/journal.pone.0321841 (PMC13278439; doi:10.1371/journal.pone.0321841)
Supplement: S4 Table — Derived from the primary dataset. The mean and median values are 0.729 and 0.740 respectively. (XLSX) [file pone.0321841.s007.xlsx]

## Sheet: Hoja1
Percentile	Value				S4 Table. Table with percentile values of relative ring heights with respect to image height.
1	0.005869
2	0.050747
3	0.22813
4	0.403185
5	0.490325
6	0.522244
7	0.535468
8	0.545029
9	0.55434
10	0.562642
