# Supplementary material for: Tree ring segmentation performance in highly disturbed trees using deep learning
Source: PLoS One. 2026 Jun 18;21(6):e0321841. doi: 10.1371/journal.pone.0321841 (PMC13278439; doi:10.1371/journal.pone.0321841)
Supplement: S5 Table — (XLSX) [file pone.0321841.s008.xlsx]

## Sheet: Hoja1
Architecture	Dataset	Loss function	Batch size	Dropout rate	maximum training epochs	learning rate schedule			patience early stopping	metric early stopping	Adam parameters		Data augmentation
						1st learning rate	epoch 2nd learning rate activates	2nd learning rate			β1 parameter	β2 parameter
CU-Net	512pxData	Dice loss function	64	0.3	200	0.001	-	-	20	Validation Dice	0.9	0.999	Zoom range = 0.1; Rotation range = 10°; Width shift = 0.2; Height shift = 0.2; Shear range = 10°; Fill mode = constant
	1024pxData	Dice loss function	64	0.3	200	0.001	-	-	20	Validation Dice	0.9	0.999
CAU-Net	512pxData	Dice loss function	64	0.3	200	0.001	-	-	20	Validation Dice	0.9	0.999
	1024pxData	Dice loss function	64	0.3	200	0.001	-	-	20	Validation Dice	0.9	0.999
CARU-Net	512pxData	Dice loss function	64	0.3	200	0.001	-	-	20	Validation Dice	0.9	0.999
	1024pxData	Dice loss function	64	0.3	200	0.001	-	-	20	Validation Dice	0.9	0.999
TLU-Net	512pxData	Dice loss function	16	0.3	200	0.001	-	-	20	Validation Dice	0.9	0.999
	1024pxData	Dice loss function	4	0.3	200	0.001	-	-	20	Validation Dice	0.9	0.999
FTU-Net	128pxData	Dice loss function	64	0.3	200	0.001	40	0.0001	20	Validation Dice	0.9	0.999
	256pxData	Dice loss function	32	0.3	200	0.001	40	0.0001	20	Validation Dice	0.9	0.999
	512pxData	Dice loss function	16	0.3	200	0.001	40	0.0001	20	Validation Dice	0.9	0.999
	1024pxData	Dice loss function	4	0.3	200	0.001	40	0.0001	20	Validation Dice	0.9	0.999
	512pxCLData	Dice loss function	16	0.3	200	0.001	40	0.0001	20	Validation Dice	0.9	0.999
	512pxGData	Dice loss function	16	0.3	200	0.001	40	0.0001	20	Validation Dice	0.9	0.999
	512pxBData	Dice loss function	16	0.3	200	0.001	40	0.0001	20	Validation Dice	0.9	0.999
S5 Table. Summary table of the parameter values adjusted for each algorithm-dataset combination.
