# Supplementary material for: Tree ring segmentation performance in highly disturbed trees using deep learning
Source: PLoS One. 2026 Jun 18;21(6):e0321841. doi: 10.1371/journal.pone.0321841 (PMC13278439; doi:10.1371/journal.pone.0321841)
Supplement: S3 Appendix — This supplementary folder provides the number of epochs, prediction times, and training times required by the models evaluated in the experiments. It is organized into the following subfolders: epochs_used folder-----------------. The file “epochs_by_partition” contains the number of epochs used by each model. The file “epochs_statistics_by_file” summarizes these values grouped by experiment–architecture–dataset combination. predict_times folder---------------. The file “prediction_times_summary” reports the prediction time for each model. The file “prediction_times_statistics” provides aggregated values grouped by experiment–architecture–dataset combination. The remaining files include additional comparative data used in the study. train_times folder----------------. The file “training_times_summary” reports the training time for each model. The file “training_times_statistics” provides aggregated values grouped by experiment–architecture–dataset combination. The remaining files include additional comparative data used in the study. The prediction times correspond to those obtained using a system equipped with a 13th Gen Intel® Core™ i7-13620H processor (2.40 GHz) and 16 GB of RAM. (ZIP) [file pone.0321841.s011.zip › epochs_used/epochs_by_partition.csv]

file	experiment_group	architecture	partition	partition_num	fold_num	epoch_reached
m2d10C-728699.out	Experiment group 1	CARU-Net--1024pxData--init	partition_2_fold_1	2	1	182
m2d10C-728699.out	Experiment group 1	CARU-Net--1024pxData--init	partition_2_fold_2	2	2	193
m2d10C-728699.out	Experiment group 1	CARU-Net--1024pxData--init	partition_2_fold_3	2	3	52
m2d0C-723477.out	Experiment group 1	CARU-Net--512pxData--init	partition_2_fold_1	2	1	63
m2d0C-723477.out	Experiment group 1	CARU-Net--512pxData--init	partition_2_fold_2	2	2	200
m2d0C-723477.out	Experiment group 1	CARU-Net--512pxData--init	partition_2_fold_3	2	3	200
m1d10C-728698.out	Experiment group 1	CAU-Net--1024pxData--init	partition_2_fold_1	2	1	164
m1d10C-728698.out	Experiment group 1	CAU-Net--1024pxData--init	partition_2_fold_2	2	2	90
m1d10C-728698.out	Experiment group 1	CAU-Net--1024pxData--init	partition_2_fold_3	2	3	168
m1d0C-728697.out	Experiment group 1	CAU-Net--512pxData--init	partition_2_fold_1	2	1	190
m1d0C-728697.out	Experiment group 1	CAU-Net--512pxData--init	partition_2_fold_2	2	2	118
m1d0C-728697.out	Experiment group 1	CAU-Net--512pxData--init	partition_2_fold_3	2	3	200
m0d10C-725539.out	Experiment group 1	CU-Net--1024pxData--init	partition_2_fold_1	2	1	110
m0d10C-725539.out	Experiment group 1	CU-Net--1024pxData--init	partition_2_fold_2	2	2	175
m0d10C-725539.out	Experiment group 1	CU-Net--1024pxData--init	partition_2_fold_3	2	3	152
m0d0C-723471.out	Experiment group 1	CU-Net--512pxData--init	partition_2_fold_1	2	1	200
m0d0C-723471.out	Experiment group 1	CU-Net--512pxData--init	partition_2_fold_2	2	2	200
m0d0C-723471.out	Experiment group 1	CU-Net--512pxData--init	partition_2_fold_3	2	3	200
m4d10C-741141.out	Experiment group 1	FTU-Net--1024pxData--init	partition_2_fold_1	2	1	70
m4d10C-741141.out	Experiment group 1	FTU-Net--1024pxData--init	partition_2_fold_2	2	2	71
m4d10C-741141.out	Experiment group 1	FTU-Net--1024pxData--init	partition_2_fold_3	2	3	81
m4d0C-741099.out	Experiment group 1	FTU-Net--512pxData--init	partition_2_fold_1	2	1	97
m4d0C-741099.out	Experiment group 1	FTU-Net--512pxData--init	partition_2_fold_2	2	2	77
m4d0C-741099.out	Experiment group 1	FTU-Net--512pxData--init	partition_2_fold_3	2	3	129
m3d10C-741140.out	Experiment group 1	TLU-Net--1024pxData--init	partition_2_fold_1	2	1	64
m3d10C-741140.out	Experiment group 1	TLU-Net--1024pxData--init	partition_2_fold_2	2	2	71
m3d10C-741140.out	Experiment group 1	TLU-Net--1024pxData--init	partition_2_fold_3	2	3	70
m3d0C-741097.out	Experiment group 1	TLU-Net--512pxData--init	partition_2_fold_1	2	1	79
m3d0C-741097.out	Experiment group 1	TLU-Net--512pxData--init	partition_2_fold_2	2	2	83
m3d0C-741097.out	Experiment group 1	TLU-Net--512pxData--init	partition_2_fold_3	2	3	103
m4d0C-741106.out	Experiment group 2	FTU-Net--512pxData--2nd	partition_1_fold_1	1	1	102
m4d0C-741106.out	Experiment group 2	FTU-Net--512pxData--2nd	partition_1_fold_2	1	2	105
m4d0C-741106.out	Experiment group 2	FTU-Net--512pxData--2nd	partition_1_fold_3	1	3	75
m4d0C-741106.out	Experiment group 2	FTU-Net--512pxData--2nd	partition_1_fold_4	1	4	69
m4d0C-741106.out	Experiment group 2	FTU-Net--512pxData--2nd	partition_1_fold_5	1	5	69
m4d0C-741106.out	Experiment group 2	FTU-Net--512pxData--2nd	partition_1_fold_6	1	6	66
m4d0C-741106.out	Experiment group 2	FTU-Net--512pxData--2nd	partition_1_fold_7	1	7	115
m4d0C-741106.out	Experiment group 2	FTU-Net--512pxData--2nd	partition_1_fold_8	1	8	89
m4d0C-741106.out	Experiment group 2	FTU-Net--512pxData--2nd	partition_1_fold_9	1	9	62
m4d0C-741106.out	Experiment group 2	FTU-Net--512pxData--2nd	partition_1_fold_10	1	10	83
m4d0C-741106.out	Experiment group 2	FTU-Net--512pxData--2nd	partition_2_fold_1	2	1	69
m4d0C-741106.out	Experiment group 2	FTU-Net--512pxData--2nd	partition_2_fold_2	2	2	64
m4d0C-741106.out	Experiment group 2	FTU-Net--512pxData--2nd	partition_2_fold_3	2	3	64
m4d0C-741106.out	Experiment group 2	FTU-Net--512pxData--2nd	partition_2_fold_4	2	4	90
m4d0C-741106.out	Experiment group 2	FTU-Net--512pxData--2nd	partition_2_fold_5	2	5	94
m4d0C-741106.out	Experiment group 2	FTU-Net--512pxData--2nd	partition_2_fold_6	2	6	75
m4d0C-741106.out	Experiment group 2	FTU-Net--512pxData--2nd	partition_2_fold_7	2	7	121
m4d0C-741106.out	Experiment group 2	FTU-Net--512pxData--2nd	partition_2_fold_8	2	8	107
m4d0C-741106.out	Experiment group 2	FTU-Net--512pxData--2nd	partition_2_fold_9	2	9	74
m4d0C-741106.out	Experiment group 2	FTU-Net--512pxData--2nd	partition_2_fold_10	2	10	97
m3d0C-741105.out	Experiment group 2	TLU-Net--512pxData--2nd	partition_1_fold_1	1	1	80
m3d0C-741105.out	Experiment group 2	TLU-Net--512pxData--2nd	partition_1_fold_2	1	2	105
m3d0C-741105.out	Experiment group 2	TLU-Net--512pxData--2nd	partition_1_fold_3	1	3	80
m3d0C-741105.out	Experiment group 2	TLU-Net--512pxData--2nd	partition_1_fold_4	1	4	61
m3d0C-741105.out	Experiment group 2	TLU-Net--512pxData--2nd	partition_1_fold_5	1	5	93
m3d0C-741105.out	Experiment group 2	TLU-Net--512pxData--2nd	partition_1_fold_6	1	6	97
m3d0C-741105.out	Experiment group 2	TLU-Net--512pxData--2nd	partition_1_fold_7	1	7	95
m3d0C-741105.out	Experiment group 2	TLU-Net--512pxData--2nd	partition_1_fold_8	1	8	84
m3d0C-741105.out	Experiment group 2	TLU-Net--512pxData--2nd	partition_1_fold_9	1	9	88
m3d0C-741105.out	Experiment group 2	TLU-Net--512pxData--2nd	partition_1_fold_10	1	10	84
m3d0C-741105.out	Experiment group 2	TLU-Net--512pxData--2nd	partition_2_fold_1	2	1	69
m3d0C-741105.out	Experiment group 2	TLU-Net--512pxData--2nd	partition_2_fold_2	2	2	94
m3d0C-741105.out	Experiment group 2	TLU-Net--512pxData--2nd	partition_2_fold_3	2	3	101
m3d0C-741105.out	Experiment group 2	TLU-Net--512pxData--2nd	partition_2_fold_4	2	4	69
m3d0C-741105.out	Experiment group 2	TLU-Net--512pxData--2nd	partition_2_fold_5	2	5	94
m3d0C-741105.out	Experiment group 2	TLU-Net--512pxData--2nd	partition_2_fold_6	2	6	81
m3d0C-741105.out	Experiment group 2	TLU-Net--512pxData--2nd	partition_2_fold_7	2	7	74
m3d0C-741105.out	Experiment group 2	TLU-Net--512pxData--2nd	partition_2_fold_8	2	8	78
m3d0C-741105.out	Experiment group 2	TLU-Net--512pxData--2nd	partition_2_fold_9	2	9	81
m3d0C-741105.out	Experiment group 2	TLU-Net--512pxData--2nd	partition_2_fold_10	2	10	70
m4d14C-745075.out	Experiment group 3	FTU-Net--128pxData	partition_1_fold_1	1	1	53
m4d14C-745075.out	Experiment group 3	FTU-Net--128pxData	partition_1_fold_2	1	2	51
m4d14C-745075.out	Experiment group 3	FTU-Net--128pxData	partition_1_fold_3	1	3	50
m4d14C-745075.out	Experiment group 3	FTU-Net--128pxData	partition_1_fold_4	1	4	44
m4d14C-745075.out	Experiment group 3	FTU-Net--128pxData	partition_1_fold_5	1	5	57
m4d14C-745075.out	Experiment group 3	FTU-Net--128pxData	partition_1_fold_6	1	6	31
m4d14C-745075.out	Experiment group 3	FTU-Net--128pxData	partition_1_fold_7	1	7	128
m4d14C-745075.out	Experiment group 3	FTU-Net--128pxData	partition_1_fold_8	1	8	42
m4d14C-745075.out	Experiment group 3	FTU-Net--128pxData	partition_1_fold_9	1	9	50
m4d14C-745075.out	Experiment group 3	FTU-Net--128pxData	partition_1_fold_10	1	10	53
m4d14C-745075.out	Experiment group 3	FTU-Net--128pxData	partition_2_fold_1	2	1	55
m4d14C-745075.out	Experiment group 3	FTU-Net--128pxData	partition_2_fold_2	2	2	58
m4d14C-745075.out	Experiment group 3	FTU-Net--128pxData	partition_2_fold_3	2	3	29
m4d14C-745075.out	Experiment group 3	FTU-Net--128pxData	partition_2_fold_4	2	4	34
m4d14C-745075.out	Experiment group 3	FTU-Net--128pxData	partition_2_fold_5	2	5	76
m4d14C-745075.out	Experiment group 3	FTU-Net--128pxData	partition_2_fold_6	2	6	29
m4d14C-745075.out	Experiment group 3	FTU-Net--128pxData	partition_2_fold_7	2	7	84
m4d14C-745075.out	Experiment group 3	FTU-Net--128pxData	partition_2_fold_8	2	8	60
m4d14C-745075.out	Experiment group 3	FTU-Net--128pxData	partition_2_fold_9	2	9	81
m4d14C-745075.out	Experiment group 3	FTU-Net--128pxData	partition_2_fold_10	2	10	44
m4d11C-745074.out	Experiment group 3	FTU-Net--256pxData	partition_1_fold_1	1	1	77
m4d11C-745074.out	Experiment group 3	FTU-Net--256pxData	partition_1_fold_2	1	2	72
m4d11C-745074.out	Experiment group 3	FTU-Net--256pxData	partition_1_fold_3	1	3	74
m4d11C-745074.out	Experiment group 3	FTU-Net--256pxData	partition_1_fold_4	1	4	57
m4d11C-745074.out	Experiment group 3	FTU-Net--256pxData	partition_1_fold_5	1	5	46
m4d11C-745074.out	Experiment group 3	FTU-Net--256pxData	partition_1_fold_6	1	6	70
m4d11C-745074.out	Experiment group 3	FTU-Net--256pxData	partition_1_fold_7	1	7	114
m4d11C-745074.out	Experiment group 3	FTU-Net--256pxData	partition_1_fold_8	1	8	96
m4d11C-745074.out	Experiment group 3	FTU-Net--256pxData	partition_1_fold_9	1	9	80
m4d11C-745074.out	Experiment group 3	FTU-Net--256pxData	partition_1_fold_10	1	10	53
m4d11C-745074.out	Experiment group 3	FTU-Net--256pxData	partition_2_fold_1	2	1	75
m4d11C-745074.out	Experiment group 3	FTU-Net--256pxData	partition_2_fold_2	2	2	90
m4d11C-745074.out	Experiment group 3	FTU-Net--256pxData	partition_2_fold_3	2	3	78
m4d11C-745074.out	Experiment group 3	FTU-Net--256pxData	partition_2_fold_4	2	4	72
m4d11C-745074.out	Experiment group 3	FTU-Net--256pxData	partition_2_fold_5	2	5	76
m4d11C-745074.out	Experiment group 3	FTU-Net--256pxData	partition_2_fold_6	2	6	81
m4d11C-745074.out	Experiment group 3	FTU-Net--256pxData	partition_2_fold_7	2	7	71
m4d11C-745074.out	Experiment group 3	FTU-Net--256pxData	partition_2_fold_8	2	8	64
m4d11C-745074.out	Experiment group 3	FTU-Net--256pxData	partition_2_fold_9	2	9	79
m4d11C-745074.out	Experiment group 3	FTU-Net--256pxData	partition_2_fold_10	2	10	83
m4d7C-745078.out	Experiment group 4	FTU-Net--512pxBData	partition_1_fold_1	1	1	63
m4d7C-745078.out	Experiment group 4	FTU-Net--512pxBData	partition_1_fold_2	1	2	89
m4d7C-745078.out	Experiment group 4	FTU-Net--512pxBData	partition_1_fold_3	1	3	114
m4d7C-745078.out	Experiment group 4	FTU-Net--512pxBData	partition_1_fold_4	1	4	99
m4d7C-745078.out	Experiment group 4	FTU-Net--512pxBData	partition_1_fold_5	1	5	134
m4d7C-745078.out	Experiment group 4	FTU-Net--512pxBData	partition_1_fold_6	1	6	82
m4d7C-745078.out	Experiment group 4	FTU-Net--512pxBData	partition_1_fold_7	1	7	75
m4d7C-745078.out	Experiment group 4	FTU-Net--512pxBData	partition_1_fold_8	1	8	77
m4d7C-745078.out	Experiment group 4	FTU-Net--512pxBData	partition_1_fold_9	1	9	79
m4d7C-745078.out	Experiment group 4	FTU-Net--512pxBData	partition_1_fold_10	1	10	98
m4d7C-745078.out	Experiment group 4	FTU-Net--512pxBData	partition_2_fold_1	2	1	77
m4d7C-745078.out	Experiment group 4	FTU-Net--512pxBData	partition_2_fold_2	2	2	121
m4d7C-745078.out	Experiment group 4	FTU-Net--512pxBData	partition_2_fold_3	2	3	99
m4d7C-745078.out	Experiment group 4	FTU-Net--512pxBData	partition_2_fold_4	2	4	127
m4d7C-745078.out	Experiment group 4	FTU-Net--512pxBData	partition_2_fold_5	2	5	105
m4d7C-745078.out	Experiment group 4	FTU-Net--512pxBData	partition_2_fold_6	2	6	73
m4d7C-745078.out	Experiment group 4	FTU-Net--512pxBData	partition_2_fold_7	2	7	85
m4d7C-745078.out	Experiment group 4	FTU-Net--512pxBData	partition_2_fold_8	2	8	98
m4d7C-745078.out	Experiment group 4	FTU-Net--512pxBData	partition_2_fold_9	2	9	128
m4d7C-745078.out	Experiment group 4	FTU-Net--512pxBData	partition_2_fold_10	2	10	89
m4d2C-745077.out	Experiment group 4	FTU-Net--512pxCLData	partition_1_fold_1	1	1	63
m4d2C-745077.out	Experiment group 4	FTU-Net--512pxCLData	partition_1_fold_2	1	2	69
m4d2C-745077.out	Experiment group 4	FTU-Net--512pxCLData	partition_1_fold_3	1	3	61
m4d2C-745077.out	Experiment group 4	FTU-Net--512pxCLData	partition_1_fold_4	1	4	38
m4d2C-745077.out	Experiment group 4	FTU-Net--512pxCLData	partition_1_fold_5	1	5	69
m4d2C-745077.out	Experiment group 4	FTU-Net--512pxCLData	partition_1_fold_6	1	6	66
m4d2C-745077.out	Experiment group 4	FTU-Net--512pxCLData	partition_1_fold_7	1	7	64
m4d2C-745077.out	Experiment group 4	FTU-Net--512pxCLData	partition_1_fold_8	1	8	84
m4d2C-745077.out	Experiment group 4	FTU-Net--512pxCLData	partition_1_fold_9	1	9	62
m4d2C-745077.out	Experiment group 4	FTU-Net--512pxCLData	partition_1_fold_10	1	10	76
m4d2C-745077.out	Experiment group 4	FTU-Net--512pxCLData	partition_2_fold_1	2	1	62
m4d2C-745077.out	Experiment group 4	FTU-Net--512pxCLData	partition_2_fold_2	2	2	64
m4d2C-745077.out	Experiment group 4	FTU-Net--512pxCLData	partition_2_fold_3	2	3	64
m4d2C-745077.out	Experiment group 4	FTU-Net--512pxCLData	partition_2_fold_4	2	4	65
m4d2C-745077.out	Experiment group 4	FTU-Net--512pxCLData	partition_2_fold_5	2	5	94
m4d2C-745077.out	Experiment group 4	FTU-Net--512pxCLData	partition_2_fold_6	2	6	61
m4d2C-745077.out	Experiment group 4	FTU-Net--512pxCLData	partition_2_fold_7	2	7	62
m4d2C-745077.out	Experiment group 4	FTU-Net--512pxCLData	partition_2_fold_8	2	8	107
m4d2C-745077.out	Experiment group 4	FTU-Net--512pxCLData	partition_2_fold_9	2	9	74
m4d2C-745077.out	Experiment group 4	FTU-Net--512pxCLData	partition_2_fold_10	2	10	64
m4d1C-745076.out	Experiment group 4	FTU-Net--512pxGData	partition_1_fold_1	1	1	134
m4d1C-745076.out	Experiment group 4	FTU-Net--512pxGData	partition_1_fold_2	1	2	138
m4d1C-745076.out	Experiment group 4	FTU-Net--512pxGData	partition_1_fold_3	1	3	75
m4d1C-745076.out	Experiment group 4	FTU-Net--512pxGData	partition_1_fold_4	1	4	91
m4d1C-745076.out	Experiment group 4	FTU-Net--512pxGData	partition_1_fold_5	1	5	69
m4d1C-745076.out	Experiment group 4	FTU-Net--512pxGData	partition_1_fold_6	1	6	107
m4d1C-745076.out	Experiment group 4	FTU-Net--512pxGData	partition_1_fold_7	1	7	129
m4d1C-745076.out	Experiment group 4	FTU-Net--512pxGData	partition_1_fold_8	1	8	84
m4d1C-745076.out	Experiment group 4	FTU-Net--512pxGData	partition_1_fold_9	1	9	158
m4d1C-745076.out	Experiment group 4	FTU-Net--512pxGData	partition_1_fold_10	1	10	120
m4d1C-745076.out	Experiment group 4	FTU-Net--512pxGData	partition_2_fold_1	2	1	77
m4d1C-745076.out	Experiment group 4	FTU-Net--512pxGData	partition_2_fold_2	2	2	93
m4d1C-745076.out	Experiment group 4	FTU-Net--512pxGData	partition_2_fold_3	2	3	169
m4d1C-745076.out	Experiment group 4	FTU-Net--512pxGData	partition_2_fold_4	2	4	200
m4d1C-745076.out	Experiment group 4	FTU-Net--512pxGData	partition_2_fold_5	2	5	76
m4d1C-745076.out	Experiment group 4	FTU-Net--512pxGData	partition_2_fold_6	2	6	82
m4d1C-745076.out	Experiment group 4	FTU-Net--512pxGData	partition_2_fold_7	2	7	91
m4d1C-745076.out	Experiment group 4	FTU-Net--512pxGData	partition_2_fold_8	2	8	103
m4d1C-745076.out	Experiment group 4	FTU-Net--512pxGData	partition_2_fold_9	2	9	96
m4d1C-745076.out	Experiment group 4	FTU-Net--512pxGData	partition_2_fold_10	2	10	160
