# Supplementary material for: Tree ring segmentation performance in highly disturbed trees using deep learning
Source: PLoS One. 2026 Jun 18;21(6):e0321841. doi: 10.1371/journal.pone.0321841 (PMC13278439; doi:10.1371/journal.pone.0321841)
Supplement: S3 Appendix — This supplementary folder provides the number of epochs, prediction times, and training times required by the models evaluated in the experiments. It is organized into the following subfolders: epochs_used folder-----------------. The file “epochs_by_partition” contains the number of epochs used by each model. The file “epochs_statistics_by_file” summarizes these values grouped by experiment–architecture–dataset combination. predict_times folder---------------. The file “prediction_times_summary” reports the prediction time for each model. The file “prediction_times_statistics” provides aggregated values grouped by experiment–architecture–dataset combination. The remaining files include additional comparative data used in the study. train_times folder----------------. The file “training_times_summary” reports the training time for each model. The file “training_times_statistics” provides aggregated values grouped by experiment–architecture–dataset combination. The remaining files include additional comparative data used in the study. The prediction times correspond to those obtained using a system equipped with a 13th Gen Intel® Core™ i7-13620H processor (2.40 GHz) and 16 GB of RAM. (ZIP) [file pone.0321841.s011.zip › epochs_used/epochs_statistics_by_file.csv]

experiment_group	architecture	num_partitions	mean_epochs	std_epochs	min_epoch	max_epoch
Experiment group 1	CARU-Net--1024pxData--init	3	142.33	78.42	52	193
Experiment group 1	CARU-Net--512pxData--init	3	154.33	79.1	63	200
Experiment group 1	CAU-Net--1024pxData--init	3	140.67	43.92	90	168
Experiment group 1	CAU-Net--512pxData--init	3	169.33	44.74	118	200
Experiment group 1	CU-Net--1024pxData--init	3	145.67	32.96	110	175
Experiment group 1	CU-Net--512pxData--init	3	200	0	200	200
Experiment group 1	FTU-Net--1024pxData--init	3	74	6.08	70	81
Experiment group 1	FTU-Net--512pxData--init	3	101	26.23	77	129
Experiment group 1	TLU-Net--1024pxData--init	3	68.33	3.79	64	71
Experiment group 1	TLU-Net--512pxData--init	3	88.33	12.86	79	103
Experiment group 2	FTU-Net--512pxData--2nd	20	84.5	18.49	62	121
Experiment group 2	TLU-Net--512pxData--2nd	20	83.9	11.87	61	105
Experiment group 3	FTU-Net--128pxData	20	55.45	23.14	29	128
Experiment group 3	FTU-Net--256pxData	20	75.4	14.81	46	114
Experiment group 4	FTU-Net--512pxBData	20	95.6	20.48	63	134
Experiment group 4	FTU-Net--512pxCLData	20	68.45	14.07	38	107
Experiment group 4	FTU-Net--512pxGData	20	112.6	36.95	69	200
