# Supplementary material for: Tree ring segmentation performance in highly disturbed trees using deep learning
Source: PLoS One. 2026 Jun 18;21(6):e0321841. doi: 10.1371/journal.pone.0321841 (PMC13278439; doi:10.1371/journal.pone.0321841)
Supplement: S3 Appendix — This supplementary folder provides the number of epochs, prediction times, and training times required by the models evaluated in the experiments. It is organized into the following subfolders: epochs_used folder-----------------. The file “epochs_by_partition” contains the number of epochs used by each model. The file “epochs_statistics_by_file” summarizes these values grouped by experiment–architecture–dataset combination. predict_times folder---------------. The file “prediction_times_summary” reports the prediction time for each model. The file “prediction_times_statistics” provides aggregated values grouped by experiment–architecture–dataset combination. The remaining files include additional comparative data used in the study. train_times folder----------------. The file “training_times_summary” reports the training time for each model. The file “training_times_statistics” provides aggregated values grouped by experiment–architecture–dataset combination. The remaining files include additional comparative data used in the study. The prediction times correspond to those obtained using a system equipped with a 13th Gen Intel® Core™ i7-13620H processor (2.40 GHz) and 16 GB of RAM. (ZIP) [file pone.0321841.s011.zip › predict_times/experiment1_dataset_comparison.csv]

model	d0C_mean_minutes	d0C_std_minutes	d0C_count	d10C_mean_minutes	d10C_std_minutes	d10C_count	d0C_mean_formatted	d0C_std_formatted	d10C_mean_formatted	d10C_std_formatted
m0	1.2619780722222222	0.013335153193432547	3	3.6638743111111114	0.05413741972474706	3	0 days 00:01:15.718684333	0 days 00:00:00.800109192	0 days 00:03:39.832458667	0 days 00:00:03.248245183
m1	1.6817524055555555	0.0031858406770049245	3	4.279685027777777	0.010923089840211033	3	0 days 00:01:40.905144333	0 days 00:00:00.191150441	0 days 00:04:16.781101667	0 days 00:00:00.655385390
m2	1.6551021277777778	0.015361283117208578	3	4.9627197333333335	0.09317902211912171	3	0 days 00:01:39.306127667	0 days 00:00:00.921676987	0 days 00:04:57.763184	0 days 00:00:05.590741327
m3	18.062085033333332	0.2592698030398607	3	100.54763461666666	2.7302738331952576	3	0 days 00:18:03.725102	0 days 00:00:15.556188182	0 days 01:40:32.858077	0 days 00:02:43.816429992
m4	27.191285066666666	1.484118027292186	3	97.38661853333333	0.7674828074313744	3	0 days 00:27:11.477104	0 days 00:01:29.047081638	0 days 01:37:23.197112	0 days 00:00:46.048968446
all_models_combined	9.970440541111111	11.121699060848938	15	42.16810644444445	48.028948105540756	15	0 days 00:09:58.226432467	0 days 00:11:07.301943651	0 days 00:42:10.086386667	0 days 00:48:01.736886332
