# Supplementary material for: Tree ring segmentation performance in highly disturbed trees using deep learning
Source: PLoS One. 2026 Jun 18;21(6):e0321841. doi: 10.1371/journal.pone.0321841 (PMC13278439; doi:10.1371/journal.pone.0321841)
Supplement: S3 Appendix — This supplementary folder provides the number of epochs, prediction times, and training times required by the models evaluated in the experiments. It is organized into the following subfolders: epochs_used folder-----------------. The file “epochs_by_partition” contains the number of epochs used by each model. The file “epochs_statistics_by_file” summarizes these values grouped by experiment–architecture–dataset combination. predict_times folder---------------. The file “prediction_times_summary” reports the prediction time for each model. The file “prediction_times_statistics” provides aggregated values grouped by experiment–architecture–dataset combination. The remaining files include additional comparative data used in the study. train_times folder----------------. The file “training_times_summary” reports the training time for each model. The file “training_times_statistics” provides aggregated values grouped by experiment–architecture–dataset combination. The remaining files include additional comparative data used in the study. The prediction times correspond to those obtained using a system equipped with a 13th Gen Intel® Core™ i7-13620H processor (2.40 GHz) and 16 GB of RAM. (ZIP) [file pone.0321841.s011.zip › predict_times/experiment1_models_comparison.csv]

dataset	from_scratch_models_mean_minutes	from_scratch_models_std_minutes	from_scratch_models_count	from_scratch_models_list	pretrained_models_mean_minutes	pretrained_models_std_minutes	pretrained_models_count	pretrained_models_list	from_scratch_models_mean_formatted	pretrained_models_mean_formatted	from_scratch_models_std_formatted	pretrained_models_std_formatted
d0C	1.532944201851852	0.2038121503703109	9	m0_d0C, m1_d0C, m2_d0C	22.626685049999995	5.090247423698066	6	m3_d0C, m4_d0C	0 days 00:01:31.976652111	0 days 00:22:37.601103	0 days 00:00:12.228729022	0 days 00:05:05.414845422
d10C	4.302093024074074	0.5652680434007473	9	m0_d10C, m1_d10C, m2_d10C	98.96712657500001	2.4929855252891016	6	m3_d10C, m4_d10C	0 days 00:04:18.125581443	0 days 01:38:58.027594500	0 days 00:00:33.916082604	0 days 00:02:29.579131517
d0C_d10C_combined	2.917518612962963	1.4831479285725875	18	m0_d0C, m1_d0C, m2_d0C, m0_d10C, m1_d10C, m2_d10C	60.79690581250001	40.050215088532255	12	m3_d0C, m4_d0C, m3_d10C, m4_d10C	0 days 00:02:55.051116778	0 days 01:00:47.814348750	0 days 00:01:28.988875714	0 days 00:40:03.012905312
