# Supplementary material for: Tree ring segmentation performance in highly disturbed trees using deep learning
Source: PLoS One. 2026 Jun 18;21(6):e0321841. doi: 10.1371/journal.pone.0321841 (PMC13278439; doi:10.1371/journal.pone.0321841)
Supplement: S3 Appendix — This supplementary folder provides the number of epochs, prediction times, and training times required by the models evaluated in the experiments. It is organized into the following subfolders: epochs_used folder-----------------. The file “epochs_by_partition” contains the number of epochs used by each model. The file “epochs_statistics_by_file” summarizes these values grouped by experiment–architecture–dataset combination. predict_times folder---------------. The file “prediction_times_summary” reports the prediction time for each model. The file “prediction_times_statistics” provides aggregated values grouped by experiment–architecture–dataset combination. The remaining files include additional comparative data used in the study. train_times folder----------------. The file “training_times_summary” reports the training time for each model. The file “training_times_statistics” provides aggregated values grouped by experiment–architecture–dataset combination. The remaining files include additional comparative data used in the study. The prediction times correspond to those obtained using a system equipped with a 13th Gen Intel® Core™ i7-13620H processor (2.40 GHz) and 16 GB of RAM. (ZIP) [file pone.0321841.s011.zip › predict_times/prediction_times_statistics.csv]

experiment_group	cod_architecture_dataset	mean_time_minutes	std_time_minutes	mean_time_formatted	std_time_formatted
experiment_1	m0_d0C	1.2619780722222222	0.013335153193432512	0 days 00:01:15.718684333	0 days 00:00:00.800109192
experiment_1	m0_d10C	3.6638743111111114	0.054137419724747046	0 days 00:03:39.832458667	0 days 00:00:03.248245183
experiment_1	m1_d0C	1.6817524055555555	0.003185840677004954	0 days 00:01:40.905144333	0 days 00:00:00.191150441
experiment_1	m1_d10C	4.279685027777777	0.01092308984021115	0 days 00:04:16.781101667	0 days 00:00:00.655385390
experiment_1	m2_d0C	1.6551021277777778	0.015361283117208626	0 days 00:01:39.306127667	0 days 00:00:00.921676987
experiment_1	m2_d10C	4.9627197333333335	0.09317902211912184	0 days 00:04:57.763184	0 days 00:00:05.590741327
experiment_1	m3_d0C	18.062085033333332	0.2592698030398599	0 days 00:18:03.725102	0 days 00:00:15.556188182
experiment_1	m3_d10C	100.54763461666666	2.730273833195256	0 days 01:40:32.858077	0 days 00:02:43.816429992
experiment_1	m4_d0C	27.191285066666666	1.4841180272921863	0 days 00:27:11.477104	0 days 00:01:29.047081638
experiment_1	m4_d10C	97.38661853333333	0.7674828074313675	0 days 01:37:23.197112	0 days 00:00:46.048968446
experiment_2	m3_d0C	16.554691980833333	0.3630697775868823	0 days 00:16:33.281518850	0 days 00:00:21.784186655
experiment_2	m4_d0C	24.2975206525	0.9537115676193718	0 days 00:24:17.851239150	0 days 00:00:57.222694057
experiment_3	m4_d11C	6.1182124	0.23954327857040328	0 days 00:06:07.092744	0 days 00:00:14.372596714
experiment_4	m4_d1C	23.085059641666668	0.2936048536913519	0 days 00:23:05.103578500	0 days 00:00:17.616291221
experiment_4	m4_d2C	23.75356316	0.545404016838083	0 days 00:23:45.213789600	0 days 00:00:32.724241010
experiment_4	m4_d7C	23.787163312500002	0.25727804478075633	0 days 00:23:47.229798750	0 days 00:00:15.436682687
