# Supplementary material for: Tree ring segmentation performance in highly disturbed trees using deep learning
Source: PLoS One. 2026 Jun 18;21(6):e0321841. doi: 10.1371/journal.pone.0321841 (PMC13278439; doi:10.1371/journal.pone.0321841)
Supplement: S3 Appendix — This supplementary folder provides the number of epochs, prediction times, and training times required by the models evaluated in the experiments. It is organized into the following subfolders: epochs_used folder-----------------. The file “epochs_by_partition” contains the number of epochs used by each model. The file “epochs_statistics_by_file” summarizes these values grouped by experiment–architecture–dataset combination. predict_times folder---------------. The file “prediction_times_summary” reports the prediction time for each model. The file “prediction_times_statistics” provides aggregated values grouped by experiment–architecture–dataset combination. The remaining files include additional comparative data used in the study. train_times folder----------------. The file “training_times_summary” reports the training time for each model. The file “training_times_statistics” provides aggregated values grouped by experiment–architecture–dataset combination. The remaining files include additional comparative data used in the study. The prediction times correspond to those obtained using a system equipped with a 13th Gen Intel® Core™ i7-13620H processor (2.40 GHz) and 16 GB of RAM. (ZIP) [file pone.0321841.s011.zip › predict_times/prediction_times_summary.csv]

experiment_group	cod_architecture_dataset	split_train_test	time	time_minutes
experiment_1	m0_d0C	partition_2_fold_1	0 days 00:01:15.911589	1.2651931500000002
experiment_1	m0_d0C	partition_2_fold_2	0 days 00:01:14.839758	1.2473293
experiment_1	m0_d0C	partition_2_fold_3	0 days 00:01:16.404706	1.2734117666666667
experiment_1	m1_d0C	partition_2_fold_1	0 days 00:01:40.730551	1.6788425166666667
experiment_1	m1_d0C	partition_2_fold_2	0 days 00:01:40.875495	1.68125825
experiment_1	m1_d0C	partition_2_fold_3	0 days 00:01:41.109387	1.68515645
experiment_1	m2_d0C	partition_2_fold_1	0 days 00:01:39.371773	1.6561962166666668
experiment_1	m2_d0C	partition_2_fold_2	0 days 00:01:38.353383	1.6392230499999998
experiment_1	m2_d0C	partition_2_fold_3	0 days 00:01:40.193227	1.6698871166666664
experiment_1	m3_d0C	partition_2_fold_1	0 days 00:18:18.405640	18.306760666666666
experiment_1	m3_d0C	partition_2_fold_2	0 days 00:17:47.420663	17.790344383333334
experiment_1	m3_d0C	partition_2_fold_3	0 days 00:18:05.349003	18.08915005
experiment_1	m4_d0C	partition_2_fold_1	0 days 00:25:33.149084	25.552484733333333
experiment_1	m4_d0C	partition_2_fold_2	0 days 00:27:34.601085	27.576684750000002
experiment_1	m4_d0C	partition_2_fold_3	0 days 00:28:26.681143	28.444685716666665
experiment_1	m0_d10C	partition_2_fold_1	0 days 00:03:43.389457	3.7231576166666667
experiment_1	m0_d10C	partition_2_fold_2	0 days 00:03:37.023465	3.61705775
experiment_1	m0_d10C	partition_2_fold_3	0 days 00:03:39.084454	3.6514075666666668
experiment_1	m1_d10C	partition_2_fold_1	0 days 00:04:16.164051	4.269400849999999
experiment_1	m1_d10C	partition_2_fold_2	0 days 00:04:16.710198	4.2785033
experiment_1	m1_d10C	partition_2_fold_3	0 days 00:04:17.469056	4.291150933333333
experiment_1	m2_d10C	partition_2_fold_1	0 days 00:05:00.066808	5.001113466666666
experiment_1	m2_d10C	partition_2_fold_2	0 days 00:05:01.834051	5.030567516666666
experiment_1	m2_d10C	partition_2_fold_3	0 days 00:04:51.388693	4.856478216666667
experiment_1	m3_d10C	partition_2_fold_1	0 days 01:40:44.412178	100.74020296666666
experiment_1	m3_d10C	partition_2_fold_2	0 days 01:37:43.570477	97.72617461666667
experiment_1	m3_d10C	partition_2_fold_3	0 days 01:43:10.591576	103.17652626666667
experiment_1	m4_d10C	partition_2_fold_1	0 days 01:36:44.528578	96.74214296666668
experiment_1	m4_d10C	partition_2_fold_2	0 days 01:37:10.923376	97.18205626666666
experiment_1	m4_d10C	partition_2_fold_3	0 days 01:38:14.139382	98.23565636666667
experiment_2	m3_d0C	partition_1_fold_1	0 days 00:17:26.890537	17.448175616666667
experiment_2	m3_d0C	partition_1_fold_2	0 days 00:17:13.785478	17.229757966666668
experiment_2	m3_d0C	partition_1_fold_3	0 days 00:17:04.372153	17.072869216666668
experiment_2	m3_d0C	partition_1_fold_4	0 days 00:16:56.349066	16.9391511
experiment_2	m3_d0C	partition_1_fold_5	0 days 00:16:31.281437	16.521357283333334
experiment_2	m3_d0C	partition_1_fold_6	0 days 00:16:06.059513	16.100991883333332
experiment_2	m3_d0C	partition_1_fold_7	0 days 00:16:36.292511	16.604875183333334
experiment_2	m3_d0C	partition_1_fold_8	0 days 00:16:38.963476	16.649391266666665
experiment_2	m3_d0C	partition_1_fold_9	0 days 00:16:34.818124	16.58030206666667
experiment_2	m3_d0C	partition_1_fold_10	0 days 00:16:28.913244	16.481887399999998
experiment_2	m3_d0C	partition_2_fold_1	0 days 00:16:40.188035	16.669800583333334
experiment_2	m3_d0C	partition_2_fold_2	0 days 00:16:25.507798	16.425129966666667
experiment_2	m3_d0C	partition_2_fold_3	0 days 00:16:15.571349	16.259522483333335
experiment_2	m3_d0C	partition_2_fold_4	0 days 00:16:15.196363	16.253272716666668
experiment_2	m3_d0C	partition_2_fold_5	0 days 00:16:19.879264	16.331321066666668
experiment_2	m3_d0C	partition_2_fold_6	0 days 00:16:21.549985	16.359166416666667
experiment_2	m3_d0C	partition_2_fold_7	0 days 00:16:16.594030	16.276567166666666
experiment_2	m3_d0C	partition_2_fold_8	0 days 00:16:24.628967	16.410482783333332
experiment_2	m3_d0C	partition_2_fold_9	0 days 00:16:19.985473	16.333091216666666
experiment_2	m3_d0C	partition_2_fold_10	0 days 00:16:08.803574	16.146726233333332
experiment_2	m4_d0C	partition_1_fold_1	0 days 00:25:37.245051	25.62075085
experiment_2	m4_d0C	partition_1_fold_2	0 days 00:24:08.835338	24.147255633333334
experiment_2	m4_d0C	partition_1_fold_3	0 days 00:23:53.581201	23.893020016666664
experiment_2	m4_d0C	partition_1_fold_4	0 days 00:24:04.559666	24.075994433333335
experiment_2	m4_d0C	partition_1_fold_5	0 days 00:24:43.120991	24.718683183333333
experiment_2	m4_d0C	partition_1_fold_6	0 days 00:25:12.261937	25.204365616666667
experiment_2	m4_d0C	partition_1_fold_7	0 days 00:24:46.601282	24.776688033333336
experiment_2	m4_d0C	partition_1_fold_8	0 days 00:24:05.773700	24.096228333333332
experiment_2	m4_d0C	partition_1_fold_9	0 days 00:24:15.019615	24.250326916666666
experiment_2	m4_d0C	partition_1_fold_10	0 days 00:23:57.705539	23.961758983333333
experiment_2	m4_d0C	partition_2_fold_1	0 days 00:24:00.688595	24.011476583333334
experiment_2	m4_d0C	partition_2_fold_2	0 days 00:24:09.330933	24.15551555
experiment_2	m4_d0C	partition_2_fold_3	0 days 00:24:47.939421	24.79899035
experiment_2	m4_d0C	partition_2_fold_4	0 days 00:23:26.991799	23.449863316666665
experiment_2	m4_d0C	partition_2_fold_5	0 days 00:25:07.940242	25.132337366666665
experiment_2	m4_d0C	partition_2_fold_6	0 days 00:22:44.758494	22.7459749
experiment_2	m4_d0C	partition_2_fold_7	0 days 00:23:05.087209	23.084786816666668
experiment_2	m4_d0C	partition_2_fold_8	0 days 00:23:15.559846	23.259330766666668
experiment_2	m4_d0C	partition_2_fold_9	0 days 00:23:39.879463	23.664657716666667
experiment_2	m4_d0C	partition_2_fold_10	0 days 00:26:54.144461	26.902407683333333
experiment_3	m4_d11C	partition_1_fold_1	0 days 00:06:51.354916	6.855915266666667
experiment_3	m4_d11C	partition_1_fold_2	0 days 00:06:41.772880	6.696214666666666
experiment_3	m4_d11C	partition_1_fold_3	0 days 00:06:10.996165	6.183269416666667
experiment_3	m4_d11C	partition_1_fold_4	0 days 00:06:03.344524	6.055742066666666
experiment_3	m4_d11C	partition_1_fold_5	0 days 00:05:57.579970	5.959666166666667
experiment_3	m4_d11C	partition_1_fold_6	0 days 00:06:03.159675	6.05266125
experiment_3	m4_d11C	partition_1_fold_7	0 days 00:06:04.112099	6.0685349833333335
experiment_3	m4_d11C	partition_1_fold_8	0 days 00:06:04.986795	6.083113249999999
experiment_3	m4_d11C	partition_1_fold_9	0 days 00:06:03.939214	6.065653566666667
experiment_3	m4_d11C	partition_1_fold_10	0 days 00:06:03.103899	6.05173165
experiment_3	m4_d11C	partition_2_fold_1	0 days 00:05:55.303590	5.9217265
experiment_3	m4_d11C	partition_2_fold_2	0 days 00:05:58.910464	5.981841066666666
experiment_3	m4_d11C	partition_2_fold_3	0 days 00:06:01.926783	6.03211305
experiment_3	m4_d11C	partition_2_fold_4	0 days 00:06:04.125980	6.0687663333333335
experiment_3	m4_d11C	partition_2_fold_5	0 days 00:05:57.036384	5.9506064
experiment_3	m4_d11C	partition_2_fold_6	0 days 00:06:08.459949	6.14099915
experiment_3	m4_d11C	partition_2_fold_7	0 days 00:06:12.911577	6.2151929500000005
experiment_3	m4_d11C	partition_2_fold_8	0 days 00:06:04.920911	6.082015183333334
experiment_3	m4_d11C	partition_2_fold_9	0 days 00:05:56.852132	5.947535533333333
experiment_3	m4_d11C	partition_2_fold_10	0 days 00:05:57.056973	5.950949550000001
experiment_4	m4_d1C	partition_1_fold_1	0 days 00:23:45.624118	23.760401966666667
experiment_4	m4_d1C	partition_1_fold_2	0 days 00:23:09.023096	23.15038493333333
experiment_4	m4_d1C	partition_1_fold_3	0 days 00:23:04.186737	23.06977895
experiment_4	m4_d1C	partition_1_fold_4	0 days 00:22:58.406880	22.973448
experiment_4	m4_d1C	partition_1_fold_5	0 days 00:23:05.154618	23.085910300000002
experiment_4	m4_d1C	partition_1_fold_6	0 days 00:22:57.055435	22.950923916666667
experiment_4	m4_d1C	partition_1_fold_7	0 days 00:23:02.674449	23.044574150000003
experiment_4	m4_d1C	partition_1_fold_8	0 days 00:22:51.627791	22.86046318333333
experiment_4	m4_d1C	partition_1_fold_9	0 days 00:22:49.582621	22.826377016666665
experiment_4	m4_d1C	partition_1_fold_10	0 days 00:22:45.841663	22.764027716666664
experiment_4	m4_d1C	partition_2_fold_1	0 days 00:22:42.566659	22.70944431666667
experiment_4	m4_d1C	partition_2_fold_2	0 days 00:22:52.761080	22.879351333333332
experiment_4	m4_d1C	partition_2_fold_3	0 days 00:22:47.550834	22.7925139
experiment_4	m4_d1C	partition_2_fold_4	0 days 00:22:54.849551	22.914159183333332
experiment_4	m4_d1C	partition_2_fold_5	0 days 00:22:53.658982	22.894316366666665
experiment_4	m4_d1C	partition_2_fold_6	0 days 00:23:22.967988	23.3827998
experiment_4	m4_d1C	partition_2_fold_7	0 days 00:23:25.745941	23.429099016666665
experiment_4	m4_d1C	partition_2_fold_8	0 days 00:23:37.485011	23.624750183333333
experiment_4	m4_d1C	partition_2_fold_9	0 days 00:23:14.836254	23.2472709
experiment_4	m4_d1C	partition_2_fold_10	0 days 00:23:20.471862	23.341197700000002
experiment_4	m4_d2C	partition_1_fold_1	0 days 00:23:41.824837	23.697080616666664
experiment_4	m4_d2C	partition_1_fold_2	0 days 00:23:17.082959	23.284715983333335
experiment_4	m4_d2C	partition_1_fold_3	0 days 00:23:09.736943	23.162282383333334
experiment_4	m4_d2C	partition_1_fold_4	0 days 00:23:07.655236	23.12758726666667
experiment_4	m4_d2C	partition_1_fold_5	0 days 00:23:13.635745	23.22726241666667
experiment_4	m4_d2C	partition_1_fold_6	0 days 00:23:13.076650	23.217944166666665
experiment_4	m4_d2C	partition_1_fold_7	0 days 00:23:47.042612	23.78404353333333
experiment_4	m4_d2C	partition_1_fold_8	0 days 00:24:05.721210	24.095353499999998
experiment_4	m4_d2C	partition_1_fold_9	0 days 00:23:30.081831	23.50136385
experiment_4	m4_d2C	partition_1_fold_10	0 days 00:23:17.152395	23.28587325
experiment_4	m4_d2C	partition_2_fold_1	0 days 00:23:17.559745	23.292662416666666
experiment_4	m4_d2C	partition_2_fold_2	0 days 00:23:30.998824	23.516647066666668
experiment_4	m4_d2C	partition_2_fold_3	0 days 00:23:44.922191	23.748703183333337
experiment_4	m4_d2C	partition_2_fold_4	0 days 00:24:24.597352	24.409955866666667
experiment_4	m4_d2C	partition_2_fold_5	0 days 00:24:27.657352	24.460955866666666
experiment_4	m4_d2C	partition_2_fold_6	0 days 00:24:43.817352	24.7302892
experiment_4	m4_d2C	partition_2_fold_7	0 days 00:24:51.810523	24.86350871666667
experiment_4	m4_d2C	partition_2_fold_8	0 days 00:24:18.448337	24.307472283333333
experiment_4	m4_d2C	partition_2_fold_9	0 days 00:23:34.787279	23.579787983333333
experiment_4	m4_d2C	partition_2_fold_10	0 days 00:23:46.666419	23.777773649999997
experiment_4	m4_d7C	partition_1_fold_1	0 days 00:23:50.242978	23.837382966666667
experiment_4	m4_d7C	partition_1_fold_2	0 days 00:23:21.661776	23.3610296
experiment_4	m4_d7C	partition_1_fold_3	0 days 00:23:24.887099	23.414784983333334
experiment_4	m4_d7C	partition_1_fold_4	0 days 00:23:30.351042	23.5058507
experiment_4	m4_d7C	partition_1_fold_5	0 days 00:23:57.099406	23.951656766666666
experiment_4	m4_d7C	partition_1_fold_6	0 days 00:23:29.644249	23.494070816666667
experiment_4	m4_d7C	partition_1_fold_7	0 days 00:23:52.182993	23.86971655
experiment_4	m4_d7C	partition_1_fold_8	0 days 00:23:41.582188	23.69303646666667
experiment_4	m4_d7C	partition_1_fold_9	0 days 00:23:38.422848	23.6403808
experiment_4	m4_d7C	partition_1_fold_10	0 days 00:23:49.922795	23.832046583333334
experiment_4	m4_d7C	partition_2_fold_1	0 days 00:24:02.951252	24.049187533333335
experiment_4	m4_d7C	partition_2_fold_2	0 days 00:24:18.796156	24.31326926666667
experiment_4	m4_d7C	partition_2_fold_3	0 days 00:24:17.877795	24.297963250000002
experiment_4	m4_d7C	partition_2_fold_4	0 days 00:23:39.338368	23.655639466666667
experiment_4	m4_d7C	partition_2_fold_5	0 days 00:23:51.788715	23.86314525
experiment_4	m4_d7C	partition_2_fold_6	0 days 00:23:35.295937	23.588265616666668
experiment_4	m4_d7C	partition_2_fold_7	0 days 00:23:52.195320	23.869922
experiment_4	m4_d7C	partition_2_fold_8	0 days 00:23:43.729050	23.728817499999998
experiment_4	m4_d7C	partition_2_fold_9	0 days 00:23:50.720797	23.845346616666667
experiment_4	m4_d7C	partition_2_fold_10	0 days 00:23:55.905211	23.931753516666667
