# Supplementary material for: Tree ring segmentation performance in highly disturbed trees using deep learning
Source: PLoS One. 2026 Jun 18;21(6):e0321841. doi: 10.1371/journal.pone.0321841 (PMC13278439; doi:10.1371/journal.pone.0321841)
Supplement: S3 Appendix — This supplementary folder provides the number of epochs, prediction times, and training times required by the models evaluated in the experiments. It is organized into the following subfolders: epochs_used folder-----------------. The file “epochs_by_partition” contains the number of epochs used by each model. The file “epochs_statistics_by_file” summarizes these values grouped by experiment–architecture–dataset combination. predict_times folder---------------. The file “prediction_times_summary” reports the prediction time for each model. The file “prediction_times_statistics” provides aggregated values grouped by experiment–architecture–dataset combination. The remaining files include additional comparative data used in the study. train_times folder----------------. The file “training_times_summary” reports the training time for each model. The file “training_times_statistics” provides aggregated values grouped by experiment–architecture–dataset combination. The remaining files include additional comparative data used in the study. The prediction times correspond to those obtained using a system equipped with a 13th Gen Intel® Core™ i7-13620H processor (2.40 GHz) and 16 GB of RAM. (ZIP) [file pone.0321841.s011.zip › train_times/experiment1_dataset_comparison.csv]

model	d0C_mean_minutes	d0C_std_minutes	d0C_count	d10C_mean_minutes	d10C_std_minutes	d10C_count	d0C_mean_formatted	d0C_std_formatted	d10C_mean_formatted	d10C_std_formatted
m0	277.16544300000004	2.3372475032269606	3	771.3587463777777	167.1319125449599	3	0 days 04:37:09.926580	0 days 00:02:20.234850194	0 days 12:51:21.524782667	0 days 02:47:07.914752698
m1	231.28278239444444	60.97677252322316	3	797.5137155944444	243.0121655173315	3	0 days 03:51:16.966943667	0 days 01:00:58.606351393	0 days 13:17:30.822935667	0 days 04:03:00.729931040
m2	215.51017788888888	107.18291714939004	3	798.0743193111111	442.56724690603687	3	0 days 03:35:30.610673333	0 days 01:47:10.975028963	0 days 13:18:04.459158667	0 days 07:22:34.034814362
m3	164.33660126111113	22.567037878223147	3	509.7794518333333	21.7517512225524	3	0 days 02:44:20.196075667	0 days 00:22:34.022272693	0 days 08:29:46.767110	0 days 00:21:45.105073353
m4	189.1348530611111	48.36332120993596	3	547.2996440444443	50.69800624682374	3	0 days 03:09:08.091183667	0 days 00:48:21.799272596	0 days 09:07:17.978642667	0 days 00:50:41.880374809
all_models_combined	215.4859715211111	64.48354617876663	15	684.8051754322223	241.94060602148323	15	0 days 03:35:29.158291267	0 days 01:04:29.012770726	0 days 11:24:48.310525933	0 days 04:01:56.436361289
