# Supplementary material for: Tree ring segmentation performance in highly disturbed trees using deep learning
Source: PLoS One. 2026 Jun 18;21(6):e0321841. doi: 10.1371/journal.pone.0321841 (PMC13278439; doi:10.1371/journal.pone.0321841)
Supplement: S3 Appendix — This supplementary folder provides the number of epochs, prediction times, and training times required by the models evaluated in the experiments. It is organized into the following subfolders: epochs_used folder-----------------. The file “epochs_by_partition” contains the number of epochs used by each model. The file “epochs_statistics_by_file” summarizes these values grouped by experiment–architecture–dataset combination. predict_times folder---------------. The file “prediction_times_summary” reports the prediction time for each model. The file “prediction_times_statistics” provides aggregated values grouped by experiment–architecture–dataset combination. The remaining files include additional comparative data used in the study. train_times folder----------------. The file “training_times_summary” reports the training time for each model. The file “training_times_statistics” provides aggregated values grouped by experiment–architecture–dataset combination. The remaining files include additional comparative data used in the study. The prediction times correspond to those obtained using a system equipped with a 13th Gen Intel® Core™ i7-13620H processor (2.40 GHz) and 16 GB of RAM. (ZIP) [file pone.0321841.s011.zip › train_times/experiment1_models_comparison.csv]

dataset	from_scratch_models_mean_minutes	from_scratch_models_std_minutes	from_scratch_models_count	from_scratch_models_list	pretrained_models_mean_minutes	pretrained_models_std_minutes	pretrained_models_count	pretrained_models_list	from_scratch_models_mean_formatted	pretrained_models_mean_formatted	from_scratch_models_std_formatted	pretrained_models_std_formatted
d0C	241.3194677611111	67.61932027612482	9	m0_d0C, m1_d0C, m2_d0C	176.73572716111116	36.38404598889328	6	m3_d0C, m4_d0C	0 days 04:01:19.168065667	0 days 02:56:44.143629667	0 days 01:07:37.159216567	0 days 00:36:23.042759334
d10C	788.9822604277778	266.2483878254252	9	m0_d10C, m1_d10C, m2_d10C	528.539547938889	40.49320998053786	6	m3_d10C, m4_d10C	0 days 13:08:58.935625667	0 days 08:48:32.372876333	0 days 04:26:14.903269526	0 days 00:40:29.592598832
d0C_d10C_combined	515.1508640944444	338.97683567183043	18	m0_d0C, m1_d0C, m2_d0C, m0_d10C, m1_d10C, m2_d10C	352.6376375500001	187.35364693705895	12	m3_d0C, m4_d0C, m3_d10C, m4_d10C	0 days 08:35:09.051845667	0 days 05:52:38.258253	0 days 05:38:58.610140310	0 days 03:07:21.218816224
