# Supplementary material for: Tree ring segmentation performance in highly disturbed trees using deep learning
Source: PLoS One. 2026 Jun 18;21(6):e0321841. doi: 10.1371/journal.pone.0321841 (PMC13278439; doi:10.1371/journal.pone.0321841)
Supplement: S3 Appendix — This supplementary folder provides the number of epochs, prediction times, and training times required by the models evaluated in the experiments. It is organized into the following subfolders: epochs_used folder-----------------. The file “epochs_by_partition” contains the number of epochs used by each model. The file “epochs_statistics_by_file” summarizes these values grouped by experiment–architecture–dataset combination. predict_times folder---------------. The file “prediction_times_summary” reports the prediction time for each model. The file “prediction_times_statistics” provides aggregated values grouped by experiment–architecture–dataset combination. The remaining files include additional comparative data used in the study. train_times folder----------------. The file “training_times_summary” reports the training time for each model. The file “training_times_statistics” provides aggregated values grouped by experiment–architecture–dataset combination. The remaining files include additional comparative data used in the study. The prediction times correspond to those obtained using a system equipped with a 13th Gen Intel® Core™ i7-13620H processor (2.40 GHz) and 16 GB of RAM. (ZIP) [file pone.0321841.s011.zip › train_times/training_times_statistics.csv]

experiment_group	cod_architecture_dataset	mean_time_minutes	std_time_minutes	mean_time_formatted	std_time_formatted
experiment_1	m0_d0C	277.165443	2.3372475032269606	0 days 04:37:09.926580	0 days 00:02:20.234850194
experiment_1	m0_d10C	771.3587463777777	167.1319125449599	0 days 12:51:21.524782667	0 days 02:47:07.914752698
experiment_1	m1_d0C	231.28278239444444	60.97677252322316	0 days 03:51:16.966943667	0 days 01:00:58.606351393
experiment_1	m1_d10C	797.5137155944444	243.0121655173315	0 days 13:17:30.822935667	0 days 04:03:00.729931040
experiment_1	m2_d0C	215.51017788888888	107.18291714939002	0 days 03:35:30.610673333	0 days 01:47:10.975028963
experiment_1	m2_d10C	798.0743193111111	442.56724690603687	0 days 13:18:04.459158667	0 days 07:22:34.034814362
experiment_1	m3_d0C	164.33660126111113	22.567037878223143	0 days 02:44:20.196075667	0 days 00:22:34.022272693
experiment_1	m3_d10C	509.7794518333333	21.751751222552382	0 days 08:29:46.767110	0 days 00:21:45.105073353
experiment_1	m4_d0C	189.1348530611111	48.36332120993596	0 days 03:09:08.091183667	0 days 00:48:21.799272596
experiment_1	m4_d10C	547.2996440444444	50.69800624682379	0 days 09:07:17.978642667	0 days 00:50:41.880374809
experiment_2	m3_d0C	156.49606608166667	21.57797718486556	0 days 02:36:29.763964900	0 days 00:21:34.678631092
experiment_2	m4_d0C	158.723701675	35.3452627990253	0 days 02:38:43.422100500	0 days 00:35:20.715767942
experiment_3	m4_d11C	43.68504618666667	8.657745469403185	0 days 00:43:41.102771200	0 days 00:08:39.464728164
experiment_4	m4_d1C	217.89267128916669	70.81077260909797	0 days 03:37:53.560277350	0 days 01:10:48.646356546
experiment_4	m4_d2C	136.67593628583333	28.098688669511912	0 days 02:16:40.556177150	0 days 00:28:05.921320171
experiment_4	m4_d7C	187.53668360833333	38.45788022822409	0 days 03:07:32.201016500	0 days 00:38:27.472813693
