# Supplementary material for: Tree ring segmentation performance in highly disturbed trees using deep learning
Source: PLoS One. 2026 Jun 18;21(6):e0321841. doi: 10.1371/journal.pone.0321841 (PMC13278439; doi:10.1371/journal.pone.0321841)
Supplement: S3 Appendix — This supplementary folder provides the number of epochs, prediction times, and training times required by the models evaluated in the experiments. It is organized into the following subfolders: epochs_used folder-----------------. The file “epochs_by_partition” contains the number of epochs used by each model. The file “epochs_statistics_by_file” summarizes these values grouped by experiment–architecture–dataset combination. predict_times folder---------------. The file “prediction_times_summary” reports the prediction time for each model. The file “prediction_times_statistics” provides aggregated values grouped by experiment–architecture–dataset combination. The remaining files include additional comparative data used in the study. train_times folder----------------. The file “training_times_summary” reports the training time for each model. The file “training_times_statistics” provides aggregated values grouped by experiment–architecture–dataset combination. The remaining files include additional comparative data used in the study. The prediction times correspond to those obtained using a system equipped with a 13th Gen Intel® Core™ i7-13620H processor (2.40 GHz) and 16 GB of RAM. (ZIP) [file pone.0321841.s011.zip › train_times/training_times_summary.csv]

experiment_group	cod_architecture_dataset	split_train_test	time	time_minutes
experiment_1	m0_d0C	partition_2_fold_1	0 days 04:37:11.547174	277.1924529
experiment_1	m0_d0C	partition_2_fold_2	0 days 04:34:48.888456	274.8148076
experiment_1	m0_d0C	partition_2_fold_3	0 days 04:39:29.344110	279.4890685
experiment_1	m1_d0C	partition_2_fold_1	0 days 04:20:21.028466	260.3504744333333
experiment_1	m1_d0C	partition_2_fold_2	0 days 02:41:12.656559	161.21094265
experiment_1	m1_d0C	partition_2_fold_3	0 days 04:32:17.215806	272.2869301
experiment_1	m2_d0C	partition_2_fold_1	0 days 01:31:45.528966	91.7588161
experiment_1	m2_d0C	partition_2_fold_2	0 days 04:38:55.677484	278.9279580666667
experiment_1	m2_d0C	partition_2_fold_3	0 days 04:35:50.625570	275.8437595
experiment_1	m3_d0C	partition_2_fold_1	0 days 02:27:47.261838	147.78769730000002
experiment_1	m3_d0C	partition_2_fold_2	0 days 02:35:10.748516	155.17914193333334
experiment_1	m3_d0C	partition_2_fold_3	0 days 03:10:02.577873	190.04296455
experiment_1	m4_d0C	partition_2_fold_1	0 days 03:01:26.167357	181.43612261666667
experiment_1	m4_d0C	partition_2_fold_2	0 days 02:25:04.960405	145.08267341666667
experiment_1	m4_d0C	partition_2_fold_3	0 days 04:00:53.145789	240.88576315
experiment_1	m0_d10C	partition_2_fold_1	0 days 09:47:01.421200	587.0236866666667
experiment_1	m0_d10C	partition_2_fold_2	0 days 15:13:00.525183	913.00875305
experiment_1	m0_d10C	partition_2_fold_3	0 days 13:34:02.627965	814.0437994166666
experiment_1	m1_d10C	partition_2_fold_1	0 days 15:44:18.083773	944.3013962166666
experiment_1	m1_d10C	partition_2_fold_2	0 days 08:37:00.535576	517.0089262666667
experiment_1	m1_d10C	partition_2_fold_3	0 days 15:31:13.849458	931.2308243
experiment_1	m2_d10C	partition_2_fold_1	0 days 17:15:18.964257	1035.31607095
experiment_1	m2_d10C	partition_2_fold_2	0 days 17:51:26.367168	1071.4394528
experiment_1	m2_d10C	partition_2_fold_3	0 days 04:47:28.046051	287.46743418333335
experiment_1	m3_d10C	partition_2_fold_1	0 days 08:05:22.417780	485.37362966666666
experiment_1	m3_d10C	partition_2_fold_2	0 days 08:47:07.259845	527.1209974166667
experiment_1	m3_d10C	partition_2_fold_3	0 days 08:36:50.623705	516.8437284166667
experiment_1	m4_d10C	partition_2_fold_1	0 days 08:33:08.492444	513.1415407333333
experiment_1	m4_d10C	partition_2_fold_2	0 days 08:43:12.349107	523.2058184499999
experiment_1	m4_d10C	partition_2_fold_3	0 days 10:05:33.094377	605.55157295
experiment_2	m3_d0C	partition_1_fold_1	0 days 02:28:10.779840	148.17966399999997
experiment_2	m3_d0C	partition_1_fold_2	0 days 03:14:23.789393	194.39648988333332
experiment_2	m3_d0C	partition_1_fold_3	0 days 02:27:46.167818	147.76946363333334
experiment_2	m3_d0C	partition_1_fold_4	0 days 01:52:15.245615	112.25409358333333
experiment_2	m3_d0C	partition_1_fold_5	0 days 02:49:44.973179	169.74955298333333
experiment_2	m3_d0C	partition_1_fold_6	0 days 02:59:23.996066	179.39993443333333
experiment_2	m3_d0C	partition_1_fold_7	0 days 02:55:32.213916	175.5368986
experiment_2	m3_d0C	partition_1_fold_8	0 days 02:41:15.392464	161.25654106666667
experiment_2	m3_d0C	partition_1_fold_9	0 days 02:45:19.701107	165.32835178333335
experiment_2	m3_d0C	partition_1_fold_10	0 days 02:38:16.473163	158.27455271666668
experiment_2	m3_d0C	partition_2_fold_1	0 days 02:05:27.630449	125.46050748333333
experiment_2	m3_d0C	partition_2_fold_2	0 days 02:54:14.828401	174.2471400166667
experiment_2	m3_d0C	partition_2_fold_3	0 days 03:06:25.554961	186.42591601666666
experiment_2	m3_d0C	partition_2_fold_4	0 days 02:04:38.898612	124.6483102
experiment_2	m3_d0C	partition_2_fold_5	0 days 02:50:47.587831	170.79313051666668
experiment_2	m3_d0C	partition_2_fold_6	0 days 02:29:40.970163	149.68283605
experiment_2	m3_d0C	partition_2_fold_7	0 days 02:19:18.915491	139.31525818333333
experiment_2	m3_d0C	partition_2_fold_8	0 days 02:30:11.566433	150.19277388333333
experiment_2	m3_d0C	partition_2_fold_9	0 days 02:39:26.189578	159.43649296666666
experiment_2	m3_d0C	partition_2_fold_10	0 days 02:17:34.404818	137.57341363333336
experiment_2	m4_d0C	partition_1_fold_1	0 days 03:08:07.282301	188.1213716833333
experiment_2	m4_d0C	partition_1_fold_2	0 days 03:19:00.244313	199.00407188333332
experiment_2	m4_d0C	partition_1_fold_3	0 days 02:21:00.288890	141.00481483333334
experiment_2	m4_d0C	partition_1_fold_4	0 days 02:07:55.617711	127.92696185
experiment_2	m4_d0C	partition_1_fold_5	0 days 02:07:59.159018	127.98598363333333
experiment_2	m4_d0C	partition_1_fold_6	0 days 02:03:55.684830	123.92808050000001
experiment_2	m4_d0C	partition_1_fold_7	0 days 03:36:22.344770	216.37241283333333
experiment_2	m4_d0C	partition_1_fold_8	0 days 02:46:20.327501	166.33879168333334
experiment_2	m4_d0C	partition_1_fold_9	0 days 01:58:56.731433	118.94552388333334
experiment_2	m4_d0C	partition_1_fold_10	0 days 02:36:45.535008	156.7589168
experiment_2	m4_d0C	partition_2_fold_1	0 days 02:06:23.279277	126.38798795
experiment_2	m4_d0C	partition_2_fold_2	0 days 02:00:01.821225	120.03035374999999
experiment_2	m4_d0C	partition_2_fold_3	0 days 01:58:50.783181	118.84638635
experiment_2	m4_d0C	partition_2_fold_4	0 days 02:44:17.317068	164.2886178
experiment_2	m4_d0C	partition_2_fold_5	0 days 02:53:56.467970	173.94113283333334
experiment_2	m4_d0C	partition_2_fold_6	0 days 02:20:23.002103	140.38336838333333
experiment_2	m4_d0C	partition_2_fold_7	0 days 03:47:04.926393	227.08210655
experiment_2	m4_d0C	partition_2_fold_8	0 days 03:26:31.366727	206.52277878333334
experiment_2	m4_d0C	partition_2_fold_9	0 days 02:21:58.568374	141.97613956666666
experiment_2	m4_d0C	partition_2_fold_10	0 days 03:08:37.693917	188.62823195
experiment_3	m4_d11C	partition_1_fold_1	0 days 00:45:29.753475	45.49589125
experiment_3	m4_d11C	partition_1_fold_2	0 days 00:42:22.337894	42.37229823333333
experiment_3	m4_d11C	partition_1_fold_3	0 days 00:43:04.095693	43.06826155
experiment_3	m4_d11C	partition_1_fold_4	0 days 00:32:39.236650	32.65394416666667
experiment_3	m4_d11C	partition_1_fold_5	0 days 00:26:09.618305	26.160305083333334
experiment_3	m4_d11C	partition_1_fold_6	0 days 00:40:41.633796	40.6938966
experiment_3	m4_d11C	partition_1_fold_7	0 days 01:05:34.192906	65.56988176666667
experiment_3	m4_d11C	partition_1_fold_8	0 days 00:56:53.170323	56.88617205
experiment_3	m4_d11C	partition_1_fold_9	0 days 00:47:12.848414	47.21414023333333
experiment_3	m4_d11C	partition_1_fold_10	0 days 00:31:12.831939	31.21386565
experiment_3	m4_d11C	partition_2_fold_1	0 days 00:43:38.476584	43.6412764
experiment_3	m4_d11C	partition_2_fold_2	0 days 00:51:20.689001	51.344816683333335
experiment_3	m4_d11C	partition_2_fold_3	0 days 00:44:55.928503	44.93214171666667
experiment_3	m4_d11C	partition_2_fold_4	0 days 00:40:26.464909	40.44108181666666
experiment_3	m4_d11C	partition_2_fold_5	0 days 00:42:49.723259	42.82872098333333
experiment_3	m4_d11C	partition_2_fold_6	0 days 00:46:51.321152	46.85535253333333
experiment_3	m4_d11C	partition_2_fold_7	0 days 00:40:27.882208	40.46470346666667
experiment_3	m4_d11C	partition_2_fold_8	0 days 00:37:17.575614	37.2929269
experiment_3	m4_d11C	partition_2_fold_9	0 days 00:46:31.688618	46.528143633333336
experiment_3	m4_d11C	partition_2_fold_10	0 days 00:48:02.586181	48.04310301666667
experiment_4	m4_d1C	partition_1_fold_1	0 days 04:24:13.211543	264.2201923833333
experiment_4	m4_d1C	partition_1_fold_2	0 days 04:23:35.300630	263.58834383333334
experiment_4	m4_d1C	partition_1_fold_3	0 days 02:24:52.842422	144.88070703333332
experiment_4	m4_d1C	partition_1_fold_4	0 days 02:49:47.555330	169.79258883333333
experiment_4	m4_d1C	partition_1_fold_5	0 days 02:11:29.142596	131.48570993333334
experiment_4	m4_d1C	partition_1_fold_6	0 days 03:30:17.455722	210.29092870000002
experiment_4	m4_d1C	partition_1_fold_7	0 days 04:11:34.624268	251.57707113333333
experiment_4	m4_d1C	partition_1_fold_8	0 days 02:45:27.684323	165.46140538333333
experiment_4	m4_d1C	partition_1_fold_9	0 days 05:12:31.699714	312.52832856666663
experiment_4	m4_d1C	partition_1_fold_10	0 days 03:56:36.948349	236.61580581666666
experiment_4	m4_d1C	partition_2_fold_1	0 days 02:29:25.814119	149.43023531666668
experiment_4	m4_d1C	partition_2_fold_2	0 days 03:02:25.431822	182.4238637
experiment_4	m4_d1C	partition_2_fold_3	0 days 05:25:16.188520	325.2698086666667
experiment_4	m4_d1C	partition_2_fold_4	0 days 06:18:38.053882	378.63423136666665
experiment_4	m4_d1C	partition_2_fold_5	0 days 02:21:34.679288	141.57798813333332
experiment_4	m4_d1C	partition_2_fold_6	0 days 02:38:34.865883	158.58109805
experiment_4	m4_d1C	partition_2_fold_7	0 days 02:57:50.057341	177.83428901666667
experiment_4	m4_d1C	partition_2_fold_8	0 days 03:22:46.473481	202.77455801666667
experiment_4	m4_d1C	partition_2_fold_9	0 days 03:07:41.507474	187.69179123333333
experiment_4	m4_d1C	partition_2_fold_10	0 days 05:03:11.668840	303.19448066666666
experiment_4	m4_d2C	partition_1_fold_1	0 days 02:07:19.632005	127.32720008333334
experiment_4	m4_d2C	partition_1_fold_2	0 days 02:15:45.110605	135.75184341666667
experiment_4	m4_d2C	partition_1_fold_3	0 days 01:58:59.451122	118.99085203333334
experiment_4	m4_d2C	partition_1_fold_4	0 days 01:16:20.225643	76.33709404999999
experiment_4	m4_d2C	partition_1_fold_5	0 days 02:18:07.783374	138.12972290000002
experiment_4	m4_d2C	partition_1_fold_6	0 days 02:11:11.711936	131.19519893333333
experiment_4	m4_d2C	partition_1_fold_7	0 days 02:06:26.809939	126.44683231666666
experiment_4	m4_d2C	partition_1_fold_8	0 days 02:50:21.431112	170.3571852
experiment_4	m4_d2C	partition_1_fold_9	0 days 02:03:08.661019	123.14435031666667
experiment_4	m4_d2C	partition_1_fold_10	0 days 02:30:04.699098	150.07831829999998
experiment_4	m4_d2C	partition_2_fold_1	0 days 02:04:54.086221	124.90143701666666
experiment_4	m4_d2C	partition_2_fold_2	0 days 02:08:38.970305	128.64950508333334
experiment_4	m4_d2C	partition_2_fold_3	0 days 02:05:46.815483	125.78025805
experiment_4	m4_d2C	partition_2_fold_4	0 days 02:08:22.138354	128.36897256666666
experiment_4	m4_d2C	partition_2_fold_5	0 days 03:02:19.883405	182.33139008333333
experiment_4	m4_d2C	partition_2_fold_6	0 days 02:02:53.829816	122.89716360000001
experiment_4	m4_d2C	partition_2_fold_7	0 days 02:04:59.649914	124.99416523333333
experiment_4	m4_d2C	partition_2_fold_8	0 days 03:35:50.158150	215.83596916666664
experiment_4	m4_d2C	partition_2_fold_9	0 days 02:31:29.635948	151.49393246666665
experiment_4	m4_d2C	partition_2_fold_10	0 days 02:10:30.440094	130.5073349
experiment_4	m4_d7C	partition_1_fold_1	0 days 02:04:48.383434	124.80639056666668
experiment_4	m4_d7C	partition_1_fold_2	0 days 02:56:28.513799	176.47522998333335
experiment_4	m4_d7C	partition_1_fold_3	0 days 03:47:58.480845	227.97468075
experiment_4	m4_d7C	partition_1_fold_4	0 days 03:12:01.438128	192.0239688
experiment_4	m4_d7C	partition_1_fold_5	0 days 04:15:41.164518	255.6860753
experiment_4	m4_d7C	partition_1_fold_6	0 days 02:41:41.985402	161.6997567
experiment_4	m4_d7C	partition_1_fold_7	0 days 02:30:54.358646	150.90597743333333
experiment_4	m4_d7C	partition_1_fold_8	0 days 02:37:10.544325	157.17573875000002
experiment_4	m4_d7C	partition_1_fold_9	0 days 02:41:44.958390	161.7493065
experiment_4	m4_d7C	partition_1_fold_10	0 days 03:16:57.803414	196.96339023333334
experiment_4	m4_d7C	partition_2_fold_1	0 days 02:30:46.458150	150.7743025
experiment_4	m4_d7C	partition_2_fold_2	0 days 03:56:48.603339	236.81005564999998
experiment_4	m4_d7C	partition_2_fold_3	0 days 03:13:48.238315	193.80397191666668
experiment_4	m4_d7C	partition_2_fold_4	0 days 04:03:45.823579	243.76372631666666
experiment_4	m4_d7C	partition_2_fold_5	0 days 03:20:55.039751	200.91732918333335
experiment_4	m4_d7C	partition_2_fold_6	0 days 02:20:21.397970	140.35663283333332
experiment_4	m4_d7C	partition_2_fold_7	0 days 02:46:59.517455	166.99195758333332
experiment_4	m4_d7C	partition_2_fold_8	0 days 03:13:20.628543	193.34380905
experiment_4	m4_d7C	partition_2_fold_9	0 days 04:09:43.185225	249.71975375
experiment_4	m4_d7C	partition_2_fold_10	0 days 02:48:47.497102	168.79161836666665
