# Supplementary material for: Tree ring segmentation performance in highly disturbed trees using deep learning
Source: PLoS One. 2026 Jun 18;21(6):e0321841. doi: 10.1371/journal.pone.0321841 (PMC13278439; doi:10.1371/journal.pone.0321841)
Supplement: S4 Appendix — In this folder, the instance and pixel metrics are provided using the following codes: Models: m0 - CU-Net. m1 - CAU-Net. m2 - CARU-Net. m3 - TLU-Net. m4 - FTU-Net. Datasets: d0C - 512px Data. d1C - 512px GData. d2C - 512px CLData. d7C - 512px BData. d10C - 1024px Data. d11C - 256px Data. d14C - 128px Data. (ZIP) [file pone.0321841.s012.zip]

Archive with 392 entries (371 files):
- processed_metrics/comparison_instance_evaluation_metrics.csv
- processed_metrics/comparison_pixel_evaluation_metrics.csv
- processed_metrics/focus_evaluation_instance_metrics.csv
- processed_metrics/focus_evaluation_instance_metrics_differences.csv
- processed_metrics/focus_evaluation_pixel_metrics.csv
- processed_metrics/focus_evaluation_pixel_metrics_differences.csv
- processed_metrics/grouped_instance_evaluation_metrics.csv
- processed_metrics/grouped_pixel_evaluation_metrics.csv
- processed_metrics/instance_evaluation_overall_metrics.csv
- processed_metrics/normality_tests_instance_evaluation_metrics.csv
- processed_metrics/normality_tests_pixel_evaluation_metrics.csv
- processed_metrics/pixel_evaluation_overall_metrics.csv
- processed_metrics/statistical_comparison_instance_evaluation_metrics.csv
- processed_metrics/statistical_comparison_pixel_evaluation_metrics.csv
- processed_metrics/variance_comparison_instance_evaluation_metrics.csv
- processed_metrics/variance_comparison_pixel_evaluation_metrics.csv
- raw_metrics/first_group/
- raw_metrics/first_group/m0_d0C/
- raw_metrics/first_group/m0_d0C/colored_images_instance_evaluation_results.json
- raw_metrics/first_group/m0_d0C/colored_images_instance_evaluation_results_directory_metrics.json
- raw_metrics/first_group/m0_d0C/colored_images_instance_evaluation_results_individuals.json
- raw_metrics/first_group/m0_d0C/colored_images_pixel_evaluation_results.json
- raw_metrics/first_group/m0_d0C/colored_images_pixel_evaluation_results_directory_metrics.json
- raw_metrics/first_group/m0_d0C/colored_images_pixel_evaluation_results_individuals.json
- raw_metrics/first_group/m0_d0C/test_def_instance_evaluation_results.json
- raw_metrics/first_group/m0_d0C/test_def_instance_evaluation_results_directory_metrics.json
- raw_metrics/first_group/m0_d0C/test_def_instance_evaluation_results_individuals.json
- raw_metrics/first_group/m0_d0C/test_def_pixel_evaluation_results.json
- raw_metrics/first_group/m0_d0C/test_def_pixel_evaluation_results_directory_metrics.json
- raw_metrics/first_group/m0_d0C/test_def_pixel_evaluation_results_individuals.json
- raw_metrics/first_group/m0_d0C/test_instance_evaluation_results.json
- raw_metrics/first_group/m0_d0C/test_instance_evaluation_results_directory_metrics.json
- raw_metrics/first_group/m0_d0C/test_instance_evaluation_results_individuals.json
- raw_metrics/first_group/m0_d0C/test_pixel_evaluation_results.json
- raw_metrics/first_group/m0_d0C/test_pixel_evaluation_results_directory_metrics.json
- raw_metrics/first_group/m0_d0C/test_pixel_evaluation_results_individuals.json
- raw_metrics/first_group/m0_d10C/
- raw_metrics/first_group/m0_d10C/colored_images_instance_evaluation_results.json
- raw_metrics/first_group/m0_d10C/colored_images_instance_evaluation_results_directory_metrics.json
- raw_metrics/first_group/m0_d10C/colored_images_instance_evaluation_results_individuals.json
- raw_metrics/first_group/m0_d10C/colored_images_pixel_evaluation_results.json
- raw_metrics/first_group/m0_d10C/colored_images_pixel_evaluation_results_directory_metrics.json
- raw_metrics/first_group/m0_d10C/colored_images_pixel_evaluation_results_individuals.json
- raw_metrics/first_group/m0_d10C/test_def_instance_evaluation_results.json
- raw_metrics/first_group/m0_d10C/test_def_instance_evaluation_results_directory_metrics.json
- raw_metrics/first_group/m0_d10C/test_def_instance_evaluation_results_individuals.json
- raw_metrics/first_group/m0_d10C/test_def_pixel_evaluation_results.json
- raw_metrics/first_group/m0_d10C/test_def_pixel_evaluation_results_directory_metrics.json
- raw_metrics/first_group/m0_d10C/test_def_pixel_evaluation_results_individuals.json
- raw_metrics/first_group/m0_d10C/test_instance_evaluation_results.json
- raw_metrics/first_group/m0_d10C/test_instance_evaluation_results_directory_metrics.json
- raw_metrics/first_group/m0_d10C/test_instance_evaluation_results_individuals.json
- raw_metrics/first_group/m0_d10C/test_pixel_evaluation_results.json
- raw_metrics/first_group/m0_d10C/test_pixel_evaluation_results_directory_metrics.json
- raw_metrics/first_group/m0_d10C/test_pixel_evaluation_results_individuals.json
- raw_metrics/first_group/m1_d0C/
- raw_metrics/first_group/m1_d0C/colored_images_instance_evaluation_results.json
- raw_metrics/first_group/m1_d0C/colored_images_instance_evaluation_results_directory_metrics.json
- raw_metrics/first_group/m1_d0C/colored_images_instance_evaluation_results_individuals.json
- raw_metrics/first_group/m1_d0C/colored_images_pixel_evaluation_results.json
- raw_metrics/first_group/m1_d0C/colored_images_pixel_evaluation_results_directory_metrics.json
- raw_metrics/first_group/m1_d0C/colored_images_pixel_evaluation_results_individuals.json
- raw_metrics/first_group/m1_d0C/test_def_instance_evaluation_results.json
- raw_metrics/first_group/m1_d0C/test_def_instance_evaluation_results_directory_metrics.json
- raw_metrics/first_group/m1_d0C/test_def_instance_evaluation_results_individuals.json
- raw_metrics/first_group/m1_d0C/test_def_pixel_evaluation_results.json
- raw_metrics/first_group/m1_d0C/test_def_pixel_evaluation_results_directory_metrics.json
- raw_metrics/first_group/m1_d0C/test_def_pixel_evaluation_results_individuals.json
- raw_metrics/first_group/m1_d0C/test_instance_evaluation_results.json
- raw_metrics/first_group/m1_d0C/test_instance_evaluation_results_directory_metrics.json
- raw_metrics/first_group/m1_d0C/test_instance_evaluation_results_individuals.json
- raw_metrics/first_group/m1_d0C/test_pixel_evaluation_results.json
- raw_metrics/first_group/m1_d0C/test_pixel_evaluation_results_directory_metrics.json
- raw_metrics/first_group/m1_d0C/test_pixel_evaluation_results_individuals.json
- raw_metrics/first_group/m1_d10C/
- raw_metrics/first_group/m1_d10C/colored_images_instance_evaluation_results.json
- raw_metrics/first_group/m1_d10C/colored_images_instance_evaluation_results_directory_metrics.json
- raw_metrics/first_group/m1_d10C/colored_images_instance_evaluation_results_individuals.json
- raw_metrics/first_group/m1_d10C/colored_images_pixel_evaluation_results.json
- raw_metrics/first_group/m1_d10C/colored_images_pixel_evaluation_results_directory_metrics.json
- raw_metrics/first_group/m1_d10C/colored_images_pixel_evaluation_results_individuals.json
- raw_metrics/first_group/m1_d10C/test_def_instance_evaluation_results.json
- raw_metrics/first_group/m1_d10C/test_def_instance_evaluation_results_directory_metrics.json
- raw_metrics/first_group/m1_d10C/test_def_instance_evaluation_results_individuals.json
- raw_metrics/first_group/m1_d10C/test_def_pixel_evaluation_results.json
- raw_metrics/first_group/m1_d10C/test_def_pixel_evaluation_results_directory_metrics.json
- raw_metrics/first_group/m1_d10C/test_def_pixel_evaluation_results_individuals.json
- raw_metrics/first_group/m1_d10C/test_instance_evaluation_results.json
- raw_metrics/first_group/m1_d10C/test_instance_evaluation_results_directory_metrics.json
- raw_metrics/first_group/m1_d10C/test_instance_evaluation_results_individuals.json
- raw_metrics/first_group/m1_d10C/test_pixel_evaluation_results.json
- raw_metrics/first_group/m1_d10C/test_pixel_evaluation_results_directory_metrics.json
- raw_metrics/first_group/m1_d10C/test_pixel_evaluation_results_individuals.json
- raw_metrics/first_group/m2_d0C/
- raw_metrics/first_group/m2_d0C/colored_images_instance_evaluation_results.json
- raw_metrics/first_group/m2_d0C/colored_images_instance_evaluation_results_directory_metrics.json
- raw_metrics/first_group/m2_d0C/colored_images_instance_evaluation_results_individuals.json
- raw_metrics/first_group/m2_d0C/colored_images_pixel_evaluation_results.json
- raw_metrics/first_group/m2_d0C/colored_images_pixel_evaluation_results_directory_metrics.json
- raw_metrics/first_group/m2_d0C/colored_images_pixel_evaluation_results_individuals.json
- raw_metrics/first_group/m2_d0C/test_def_instance_evaluation_results.json
- raw_metrics/first_group/m2_d0C/test_def_instance_evaluation_results_directory_metrics.json
- raw_metrics/first_group/m2_d0C/test_def_instance_evaluation_results_individuals.json
- raw_metrics/first_group/m2_d0C/test_def_pixel_evaluation_results.json
- raw_metrics/first_group/m2_d0C/test_def_pixel_evaluation_results_directory_metrics.json
- raw_metrics/first_group/m2_d0C/test_def_pixel_evaluation_results_individuals.json
- raw_metrics/first_group/m2_d0C/test_instance_evaluation_results.json
- raw_metrics/first_group/m2_d0C/test_instance_evaluation_results_directory_metrics.json
- raw_metrics/first_group/m2_d0C/test_instance_evaluation_results_individuals.json
- raw_metrics/first_group/m2_d0C/test_pixel_evaluation_results.json
- raw_metrics/first_group/m2_d0C/test_pixel_evaluation_results_directory_metrics.json
- raw_metrics/first_group/m2_d0C/test_pixel_evaluation_results_individuals.json
- raw_metrics/first_group/m2_d10C/
- raw_metrics/first_group/m2_d10C/colored_images_instance_evaluation_results.json
- raw_metrics/first_group/m2_d10C/colored_images_instance_evaluation_results_directory_metrics.json
- raw_metrics/first_group/m2_d10C/colored_images_instance_evaluation_results_individuals.json
- raw_metrics/first_group/m2_d10C/colored_images_pixel_evaluation_results.json
- raw_metrics/first_group/m2_d10C/colored_images_pixel_evaluation_results_directory_metrics.json
- raw_metrics/first_group/m2_d10C/colored_images_pixel_evaluation_results_individuals.json
- raw_metrics/first_group/m2_d10C/test_def_instance_evaluation_results.json
- raw_metrics/first_group/m2_d10C/test_def_instance_evaluation_results_directory_metrics.json
- raw_metrics/first_group/m2_d10C/test_def_instance_evaluation_results_individuals.json
- raw_metrics/first_group/m2_d10C/test_def_pixel_evaluation_results.json
- raw_metrics/first_group/m2_d10C/test_def_pixel_evaluation_results_directory_metrics.json
- raw_metrics/first_group/m2_d10C/test_def_pixel_evaluation_results_individuals.json
- raw_metrics/first_group/m2_d10C/test_instance_evaluation_results.json
- raw_metrics/first_group/m2_d10C/test_instance_evaluation_results_directory_metrics.json
- raw_metrics/first_group/m2_d10C/test_instance_evaluation_results_individuals.json
- raw_metrics/first_group/m2_d10C/test_pixel_evaluation_results.json
- raw_metrics/first_group/m2_d10C/test_pixel_evaluation_results_directory_metrics.json
- raw_metrics/first_group/m2_d10C/test_pixel_evaluation_results_individuals.json
- raw_metrics/first_group/m3_d0C/
- raw_metrics/first_group/m3_d0C/colored_images_instance_evaluation_results.json
- raw_metrics/first_group/m3_d0C/colored_images_instance_evaluation_results_directory_metrics.json
- raw_metrics/first_group/m3_d0C/colored_images_instance_evaluation_results_individuals.json
- raw_metrics/first_group/m3_d0C/colored_images_pixel_evaluation_results.json
- raw_metrics/first_group/m3_d0C/colored_images_pixel_evaluation_results_directory_metrics.json
- raw_metrics/first_group/m3_d0C/colored_images_pixel_evaluation_results_individuals.json
- raw_metrics/first_group/m3_d0C/pixel_aggregated_metrics.json
- raw_metrics/first_group/m3_d0C/pixel_confusion_matrix_v0.json
- raw_metrics/first_group/m3_d0C/pixel_confusion_matrix_v1.json
- raw_metrics/first_group/m3_d0C/pixel_final_aggregated_metrics.json
- raw_metrics/first_group/m3_d0C/pixel_metrics.json
- raw_metrics/first_group/m3_d0C/pixel_partition_fold_metrics.json
- raw_metrics/first_group/m3_d0C/predict_colored_images_time.pkl
- raw_metrics/first_group/m3_d0C/predict_test_def_time.pkl
- raw_metrics/first_group/m3_d0C/test_def_instance_evaluation_results.json
- raw_metrics/first_group/m3_d0C/test_def_instance_evaluation_results_directory_metrics.json
- raw_metrics/first_group/m3_d0C/test_def_instance_evaluation_results_individuals.json
- raw_metrics/first_group/m3_d0C/test_def_pixel_evaluation_results.json
- raw_metrics/first_group/m3_d0C/test_def_pixel_evaluation_results_directory_metrics.json
- raw_metrics/first_group/m3_d0C/test_def_pixel_evaluation_results_individuals.json
- raw_metrics/first_group/m3_d0C/test_instance_evaluation_results.json
- raw_metrics/first_group/m3_d0C/test_instance_evaluation_results_directory_metrics.json
- raw_metrics/first_group/m3_d0C/test_instance_evaluation_results_individuals.json
- raw_metrics/first_group/m3_d0C/test_pixel_evaluation_results.json
- raw_metrics/first_group/m3_d0C/test_pixel_evaluation_results_directory_metrics.json
- raw_metrics/first_group/m3_d0C/test_pixel_evaluation_results_individuals.json
- raw_metrics/first_group/m3_d10C/
- raw_metrics/first_group/m3_d10C/colored_images_instance_evaluation_results.json
- raw_metrics/first_group/m3_d10C/colored_images_instance_evaluation_results_directory_metrics.json
- raw_metrics/first_group/m3_d10C/colored_images_instance_evaluation_results_individuals.json
- raw_metrics/first_group/m3_d10C/colored_images_pixel_evaluation_results.json
- raw_metrics/first_group/m3_d10C/colored_images_pixel_evaluation_results_directory_metrics.json
- raw_metrics/first_group/m3_d10C/colored_images_pixel_evaluation_results_individuals.json
- raw_metrics/first_group/m3_d10C/test_def_instance_evaluation_results.json
- raw_metrics/first_group/m3_d10C/test_def_instance_evaluation_results_directory_metrics.json
- raw_metrics/first_group/m3_d10C/test_def_instance_evaluation_results_individuals.json
- raw_metrics/first_group/m3_d10C/test_def_pixel_evaluation_results.json
- raw_metrics/first_group/m3_d10C/test_def_pixel_evaluation_results_directory_metrics.json
- raw_metrics/first_group/m3_d10C/test_def_pixel_evaluation_results_individuals.json
- raw_metrics/first_group/m3_d10C/test_instance_evaluation_results.json
- raw_metrics/first_group/m3_d10C/test_instance_evaluation_results_directory_metrics.json
- raw_metrics/first_group/m3_d10C/test_instance_evaluation_results_individuals.json
- raw_metrics/first_group/m3_d10C/test_pixel_evaluation_results.json
- raw_metrics/first_group/m3_d10C/test_pixel_evaluation_results_directory_metrics.json
- raw_metrics/first_group/m3_d10C/test_pixel_evaluation_results_individuals.json
- raw_metrics/first_group/m4_d0C/
- raw_metrics/first_group/m4_d0C/colored_images_instance_evaluation_results.json
- raw_metrics/first_group/m4_d0C/colored_images_instance_evaluation_results_directory_metrics.json
- raw_metrics/first_group/m4_d0C/colored_images_instance_evaluation_results_individuals.json
- raw_metrics/first_group/m4_d0C/colored_images_pixel_evaluation_results.json
- raw_metrics/first_group/m4_d0C/colored_images_pixel_evaluation_results_directory_metrics.json
- raw_metrics/first_group/m4_d0C/colored_images_pixel_evaluation_results_individuals.json
- raw_metrics/first_group/m4_d0C/test_def_instance_evaluation_results.json
- raw_metrics/first_group/m4_d0C/test_def_instance_evaluation_results_directory_metrics.json
- raw_metrics/first_group/m4_d0C/test_def_instance_evaluation_results_individuals.json
- raw_metrics/first_group/m4_d0C/test_def_pixel_evaluation_results.json
- raw_metrics/first_group/m4_d0C/test_def_pixel_evaluation_results_directory_metrics.json
- raw_metrics/first_group/m4_d0C/test_def_pixel_evaluation_results_individuals.json
- raw_metrics/first_group/m4_d0C/test_instance_evaluation_results.json
- raw_metrics/first_group/m4_d0C/test_instance_evaluation_results_directory_metrics.json
- raw_metrics/first_group/m4_d0C/test_instance_evaluation_results_individuals.json
- raw_metrics/first_group/m4_d0C/test_pixel_evaluation_results.json
- raw_metrics/first_group/m4_d0C/test_pixel_evaluation_results_directory_metrics.json
- raw_metrics/first_group/m4_d0C/test_pixel_evaluation_results_individuals.json
- raw_metrics/first_group/m4_d10C/
- raw_metrics/first_group/m4_d10C/colored_images_instance_evaluation_results.json
- raw_metrics/first_group/m4_d10C/colored_images_instance_evaluation_results_directory_metrics.json
- raw_metrics/first_group/m4_d10C/colored_images_instance_evaluation_results_individuals.json
- raw_metrics/first_group/m4_d10C/colored_images_pixel_evaluation_results.json
- raw_metrics/first_group/m4_d10C/colored_images_pixel_evaluation_results_directory_metrics.json
- raw_metrics/first_group/m4_d10C/colored_images_pixel_evaluation_results_individuals.json
- raw_metrics/first_group/m4_d10C/test_def_instance_evaluation_results.json
- raw_metrics/first_group/m4_d10C/test_def_instance_evaluation_results_directory_metrics.json
- raw_metrics/first_group/m4_d10C/test_def_instance_evaluation_results_individuals.json
- raw_metrics/first_group/m4_d10C/test_def_pixel_evaluation_results.json
- raw_metrics/first_group/m4_d10C/test_def_pixel_evaluation_results_directory_metrics.json
- raw_metrics/first_group/m4_d10C/test_def_pixel_evaluation_results_individuals.json
- raw_metrics/first_group/m4_d10C/test_instance_evaluation_results.json
- raw_metrics/first_group/m4_d10C/test_instance_evaluation_results_directory_metrics.json
- raw_metrics/first_group/m4_d10C/test_instance_evaluation_results_individuals.json
- raw_metrics/first_group/m4_d10C/test_pixel_evaluation_results.json
- raw_metrics/first_group/m4_d10C/test_pixel_evaluation_results_directory_metrics.json
- raw_metrics/first_group/m4_d10C/test_pixel_evaluation_results_individuals.json
- raw_metrics/forth_group/
- raw_metrics/forth_group/m4_d1C/
- raw_metrics/forth_group/m4_d1C/colored_images_instance_evaluation_results.json
- raw_metrics/forth_group/m4_d1C/colored_images_instance_evaluation_results_directory_metrics.json
- raw_metrics/forth_group/m4_d1C/colored_images_instance_evaluation_results_individuals.json
- raw_metrics/forth_group/m4_d1C/colored_images_pixel_evaluation_results.json
- raw_metrics/forth_group/m4_d1C/colored_images_pixel_evaluation_results_directory_metrics.json
- raw_metrics/forth_group/m4_d1C/colored_images_pixel_evaluation_results_individuals.json
- raw_metrics/forth_group/m4_d1C/focus_evaluation_instance_evaluation_results.json
- raw_metrics/forth_group/m4_d1C/focus_evaluation_instance_evaluation_results_directory_metrics.json
- raw_metrics/forth_group/m4_d1C/focus_evaluation_instance_evaluation_results_individuals.json
- raw_metrics/forth_group/m4_d1C/focus_evaluation_pixel_evaluation_results.json
- raw_metrics/forth_group/m4_d1C/focus_evaluation_pixel_evaluation_results_directory_metrics.json
- raw_metrics/forth_group/m4_d1C/focus_evaluation_pixel_evaluation_results_individuals.json
- raw_metrics/forth_group/m4_d1C/test_def_instance_evaluation_results.json
- raw_metrics/forth_group/m4_d1C/test_def_instance_evaluation_results_directory_metrics.json
- raw_metrics/forth_group/m4_d1C/test_def_instance_evaluation_results_individuals.json
- raw_metrics/forth_group/m4_d1C/test_def_pixel_evaluation_results.json
- raw_metrics/forth_group/m4_d1C/test_def_pixel_evaluation_results_directory_metrics.json
- raw_metrics/forth_group/m4_d1C/test_def_pixel_evaluation_results_individuals.json
- raw_metrics/forth_group/m4_d1C/test_instance_evaluation_results.json
- raw_metrics/forth_group/m4_d1C/test_instance_evaluation_results_directory_metrics.json
- raw_metrics/forth_group/m4_d1C/test_instance_evaluation_results_individuals.json
- raw_metrics/forth_group/m4_d1C/test_pixel_evaluation_results.json
- raw_metrics/forth_group/m4_d1C/test_pixel_evaluation_results_directory_metrics.json
- raw_metrics/forth_group/m4_d1C/test_pixel_evaluation_results_individuals.json
- raw_metrics/forth_group/m4_d2C/
- raw_metrics/forth_group/m4_d2C/colored_images_instance_evaluation_results.json
- raw_metrics/forth_group/m4_d2C/colored_images_instance_evaluation_results_directory_metrics.json
- raw_metrics/forth_group/m4_d2C/colored_images_instance_evaluation_results_individuals.json
- raw_metrics/forth_group/m4_d2C/colored_images_pixel_evaluation_results.json
- raw_metrics/forth_group/m4_d2C/colored_images_pixel_evaluation_results_directory_metrics.json
- raw_metrics/forth_group/m4_d2C/colored_images_pixel_evaluation_results_individuals.json
- raw_metrics/forth_group/m4_d2C/focus_evaluation_instance_evaluation_results.json
- raw_metrics/forth_group/m4_d2C/focus_evaluation_instance_evaluation_results_directory_metrics.json
- raw_metrics/forth_group/m4_d2C/focus_evaluation_instance_evaluation_results_individuals.json
- raw_metrics/forth_group/m4_d2C/focus_evaluation_pixel_evaluation_results.json
- raw_metrics/forth_group/m4_d2C/focus_evaluation_pixel_evaluation_results_directory_metrics.json
- raw_metrics/forth_group/m4_d2C/focus_evaluation_pixel_evaluation_results_individuals.json
- raw_metrics/forth_group/m4_d2C/test_def_instance_evaluation_results.json
- raw_metrics/forth_group/m4_d2C/test_def_instance_evaluation_results_directory_metrics.json
- raw_metrics/forth_group/m4_d2C/test_def_instance_evaluation_results_individuals.json
- raw_metrics/forth_group/m4_d2C/test_def_pixel_evaluation_results.json
- raw_metrics/forth_group/m4_d2C/test_def_pixel_evaluation_results_directory_metrics.json
- raw_metrics/forth_group/m4_d2C/test_def_pixel_evaluation_results_individuals.json
- raw_metrics/forth_group/m4_d2C/test_instance_evaluation_results.json
- raw_metrics/forth_group/m4_d2C/test_instance_evaluation_results_directory_metrics.json
- raw_metrics/forth_group/m4_d2C/test_instance_evaluation_results_individuals.json
- raw_metrics/forth_group/m4_d2C/test_pixel_evaluation_results.json
- raw_metrics/forth_group/m4_d2C/test_pixel_evaluation_results_directory_metrics.json
- raw_metrics/forth_group/m4_d2C/test_pixel_evaluation_results_individuals.json
- raw_metrics/forth_group/m4_d7C/
- raw_metrics/forth_group/m4_d7C/colored_images_instance_evaluation_results.json
- raw_metrics/forth_group/m4_d7C/colored_images_instance_evaluation_results_directory_metrics.json
- raw_metrics/forth_group/m4_d7C/colored_images_instance_evaluation_results_individuals.json
- raw_metrics/forth_group/m4_d7C/colored_images_pixel_evaluation_results.json
- raw_metrics/forth_group/m4_d7C/colored_images_pixel_evaluation_results_directory_metrics.json
- raw_metrics/forth_group/m4_d7C/colored_images_pixel_evaluation_results_individuals.json
- raw_metrics/forth_group/m4_d7C/focus_evaluation_instance_evaluation_results.json
- raw_metrics/forth_group/m4_d7C/focus_evaluation_instance_evaluation_results_directory_metrics.json
- raw_metrics/forth_group/m4_d7C/focus_evaluation_instance_evaluation_results_individuals.json
- raw_metrics/forth_group/m4_d7C/focus_evaluation_pixel_evaluation_results.json
- raw_metrics/forth_group/m4_d7C/focus_evaluation_pixel_evaluation_results_directory_metrics.json
- raw_metrics/forth_group/m4_d7C/focus_evaluation_pixel_evaluation_results_individuals.json
- raw_metrics/forth_group/m4_d7C/test_def_instance_evaluation_results.json
- raw_metrics/forth_group/m4_d7C/test_def_instance_evaluation_results_directory_metrics.json
- raw_metrics/forth_group/m4_d7C/test_def_instance_evaluation_results_individuals.json
- raw_metrics/forth_group/m4_d7C/test_def_pixel_evaluation_results.json
- raw_metrics/forth_group/m4_d7C/test_def_pixel_evaluation_results_directory_metrics.json
- raw_metrics/forth_group/m4_d7C/test_def_pixel_evaluation_results_individuals.json
- raw_metrics/forth_group/m4_d7C/test_instance_evaluation_results.json
- raw_metrics/forth_group/m4_d7C/test_instance_evaluation_results_directory_metrics.json
- raw_metrics/forth_group/m4_d7C/test_instance_evaluation_results_individuals.json
- raw_metrics/forth_group/m4_d7C/test_pixel_evaluation_results.json
- raw_metrics/forth_group/m4_d7C/test_pixel_evaluation_results_directory_metrics.json
- raw_metrics/forth_group/m4_d7C/test_pixel_evaluation_results_individuals.json
- raw_metrics/second_group/
- raw_metrics/second_group/m3_d0C/
- raw_metrics/second_group/m3_d0C/colored_images_instance_evaluation_results.json
- raw_metrics/second_group/m3_d0C/colored_images_instance_evaluation_results_directory_metrics.json
- raw_metrics/second_group/m3_d0C/colored_images_instance_evaluation_results_individuals.json
- raw_metrics/second_group/m3_d0C/colored_images_pixel_evaluation_results.json
- raw_metrics/second_group/m3_d0C/colored_images_pixel_evaluation_results_directory_metrics.json
- raw_metrics/second_group/m3_d0C/colored_images_pixel_evaluation_results_individuals.json
- raw_metrics/second_group/m3_d0C/focus_evaluation_instance_evaluation_results.json
[truncated: 92 more entries]
