# Supplementary material for: Tree ring segmentation performance in highly disturbed trees using deep learning
Source: PLoS One. 2026 Jun 18;21(6):e0321841. doi: 10.1371/journal.pone.0321841 (PMC13278439; doi:10.1371/journal.pone.0321841)
Supplement: S4 Appendix — In this folder, the instance and pixel metrics are provided using the following codes: Models: m0 - CU-Net. m1 - CAU-Net. m2 - CARU-Net. m3 - TLU-Net. m4 - FTU-Net. Datasets: d0C - 512px Data. d1C - 512px GData. d2C - 512px CLData. d7C - 512px BData. d10C - 1024px Data. d11C - 256px Data. d14C - 128px Data. (ZIP) [file pone.0321841.s012.zip › processed_metrics/comparison_pixel_evaluation_metrics.csv]

Experiment group	Compared dataset	Test dataset	Mean metric difference
2ND OF EXPERIMENTS	TLU-Net--512pxData--2nd	inTEST	0.003
2ND OF EXPERIMENTS	TLU-Net--512pxData--2nd	colexTEST	0.005
2ND OF EXPERIMENTS	TLU-Net--512pxData--2nd	exTEST	0.005
2ND OF EXPERIMENTS	TLU-Net--512pxData--2nd	FocTEST	0.009
3RD OF EXPERIMENTS	FTU-Net--256pxData	inTEST	0.002
3RD OF EXPERIMENTS	FTU-Net--256pxData	colexTEST	-0.018
3RD OF EXPERIMENTS	FTU-Net--256pxData	exTEST	0.004
3RD OF EXPERIMENTS	FTU-Net--256pxData	FocTEST	-0.012
3RD OF EXPERIMENTS	FTU-Net--128pxData	inTEST	0.052
3RD OF EXPERIMENTS	FTU-Net--128pxData	colexTEST	0.008
3RD OF EXPERIMENTS	FTU-Net--128pxData	exTEST	0.054
3RD OF EXPERIMENTS	FTU-Net--128pxData	FocTEST	0.071
3RD OF EXPERIMENTS	FTU-Net--128pxData**	inTEST	0.05
3RD OF EXPERIMENTS	FTU-Net--128pxData**	colexTEST	0.026
3RD OF EXPERIMENTS	FTU-Net--128pxData**	exTEST	0.05
3RD OF EXPERIMENTS	FTU-Net--128pxData**	FocTEST	0.083
4TH OF EXPERIMENTS	FTU-Net--512pxGData	inTEST	0.015
4TH OF EXPERIMENTS	FTU-Net--512pxGData	colexTEST	0.048
4TH OF EXPERIMENTS	FTU-Net--512pxGData	exTEST	0.018
4TH OF EXPERIMENTS	FTU-Net--512pxGData	FocTEST	0.044
4TH OF EXPERIMENTS	FTU-Net--512pxCLData	inTEST	-0.003
4TH OF EXPERIMENTS	FTU-Net--512pxCLData	colexTEST	-0.013
4TH OF EXPERIMENTS	FTU-Net--512pxCLData	exTEST	0
4TH OF EXPERIMENTS	FTU-Net--512pxCLData	FocTEST	0.03
4TH OF EXPERIMENTS	FTU-Net--512pxBData	inTEST	0.076
4TH OF EXPERIMENTS	FTU-Net--512pxBData	colexTEST	0.096
4TH OF EXPERIMENTS	FTU-Net--512pxBData	exTEST	0.053
4TH OF EXPERIMENTS	FTU-Net--512pxBData	FocTEST	0.078
