# Supplementary material for: Tree ring segmentation performance in highly disturbed trees using deep learning
Source: PLoS One. 2026 Jun 18;21(6):e0321841. doi: 10.1371/journal.pone.0321841 (PMC13278439; doi:10.1371/journal.pone.0321841)
Supplement: S4 Appendix — In this folder, the instance and pixel metrics are provided using the following codes: Models: m0 - CU-Net. m1 - CAU-Net. m2 - CARU-Net. m3 - TLU-Net. m4 - FTU-Net. Datasets: d0C - 512px Data. d1C - 512px GData. d2C - 512px CLData. d7C - 512px BData. d10C - 1024px Data. d11C - 256px Data. d14C - 128px Data. (ZIP) [file pone.0321841.s012.zip › processed_metrics/focus_evaluation_instance_metrics.csv]

Experiment group	Architecture-dataset	Metrics	RW	CT	IN	GS
2ND OF EXPERIMENTS	TLU-Net--512pxData	Recall	0.439 +/- 0.0663	0.483 +/- 0.0456	0.359 +/- 0.0468	0.586 +/- 0.0442
2ND OF EXPERIMENTS	TLU-Net--512pxData	Precision	0.194 +/- 0.0337	0.206 +/- 0.0284	0.133 +/- 0.0213	0.514 +/- 0.0435
2ND OF EXPERIMENTS	TLU-Net--512pxData	Dice_Score	0.255 +/- 0.0394	0.254 +/- 0.0295	0.177 +/- 0.0272	0.545 +/- 0.0434
2ND OF EXPERIMENTS	FTU-Net--512pxData	Recall	0.453 +/- 0.0593	0.508 +/- 0.0368	0.359 +/- 0.0339	0.568 +/- 0.0316
2ND OF EXPERIMENTS	FTU-Net--512pxData	Precision	0.218 +/- 0.0375	0.216 +/- 0.0188	0.132 +/- 0.0165	0.495 +/- 0.0343
2ND OF EXPERIMENTS	FTU-Net--512pxData	Dice_Score	0.276 +/- 0.0412	0.266 +/- 0.0216	0.174 +/- 0.0194	0.526 +/- 0.0326
3RD OF EXPERIMENTS	FTU-Net--256pxData	Recall	0.618 +/- 0.0405	0.676 +/- 0.0338	0.360 +/- 0.0211	0.430 +/- 0.0311
3RD OF EXPERIMENTS	FTU-Net--256pxData	Precision	0.259 +/- 0.0345	0.304 +/- 0.0276	0.143 +/- 0.0158	0.400 +/- 0.0314
3RD OF EXPERIMENTS	FTU-Net--256pxData	Dice_Score	0.344 +/- 0.0338	0.369 +/- 0.0279	0.186 +/- 0.0161	0.412 +/- 0.0304
3RD OF EXPERIMENTS	FTU-Net--128pxData	Recall	0.501 +/- 0.0844	0.592 +/- 0.0474	0.345 +/- 0.0593	0.204 +/- 0.0163
3RD OF EXPERIMENTS	FTU-Net--128pxData	Precision	0.157 +/- 0.0421	0.225 +/- 0.0341	0.124 +/- 0.0198	0.230 +/- 0.0172
3RD OF EXPERIMENTS	FTU-Net--128pxData	Dice_Score	0.228 +/- 0.0516	0.287 +/- 0.0284	0.171 +/- 0.0274	0.202 +/- 0.0149
4TH OF EXPERIMENTS	FTU-Net--512pxGData	Recall	0.429 +/- 0.0446	0.480 +/- 0.0534	0.231 +/- 0.0400	0.485 +/- 0.0566
4TH OF EXPERIMENTS	FTU-Net--512pxGData	Precision	0.218 +/- 0.0335	0.221 +/- 0.0411	0.082 +/- 0.0212	0.424 +/- 0.0560
4TH OF EXPERIMENTS	FTU-Net--512pxGData	Dice_Score	0.262 +/- 0.0328	0.266 +/- 0.0424	0.107 +/- 0.0262	0.450 +/- 0.0559
4TH OF EXPERIMENTS	FTU-Net--512pxCLData	Recall	0.427 +/- 0.0508	0.544 +/- 0.0606	0.375 +/- 0.0289	0.614 +/- 0.0451
4TH OF EXPERIMENTS	FTU-Net--512pxCLData	Precision	0.133 +/- 0.0181	0.134 +/- 0.0245	0.131 +/- 0.0127	0.537 +/- 0.0465
4TH OF EXPERIMENTS	FTU-Net--512pxCLData	Dice_Score	0.190 +/- 0.0232	0.201 +/- 0.0320	0.182 +/- 0.0165	0.571 +/- 0.0453
4TH OF EXPERIMENTS	FTU-Net--512pxBData	Recall	0.263 +/- 0.0354	0.358 +/- 0.0403	0.224 +/- 0.0360	0.488 +/- 0.0362
4TH OF EXPERIMENTS	FTU-Net--512pxBData	Precision	0.092 +/- 0.0176	0.125 +/- 0.0287	0.077 +/- 0.0169	0.421 +/- 0.0380
4TH OF EXPERIMENTS	FTU-Net--512pxBData	Dice_Score	0.130 +/- 0.0208	0.170 +/- 0.0243	0.099 +/- 0.0199	0.450 +/- 0.0368
