# Supplementary material for: Tree ring segmentation performance in highly disturbed trees using deep learning
Source: PLoS One. 2026 Jun 18;21(6):e0321841. doi: 10.1371/journal.pone.0321841 (PMC13278439; doi:10.1371/journal.pone.0321841)
Supplement: S4 Appendix — In this folder, the instance and pixel metrics are provided using the following codes: Models: m0 - CU-Net. m1 - CAU-Net. m2 - CARU-Net. m3 - TLU-Net. m4 - FTU-Net. Datasets: d0C - 512px Data. d1C - 512px GData. d2C - 512px CLData. d7C - 512px BData. d10C - 1024px Data. d11C - 256px Data. d14C - 128px Data. (ZIP) [file pone.0321841.s012.zip › processed_metrics/focus_evaluation_instance_metrics_differences.csv]

Experiment group	Architecture-dataset	Metrics	RW	CT	IN	GS
2ND OF EXPERIMENTS	TLU-Net--512pxData	Recall	0.014	0.025	-0.000	-0.018
2ND OF EXPERIMENTS	TLU-Net--512pxData	Precision	0.024	0.010	-0.001	-0.019
2ND OF EXPERIMENTS	TLU-Net--512pxData	Dice_Score	0.021	0.011	-0.003	-0.018
3RD OF EXPERIMENTS	FTU-Net--256pxData	Recall	-0.164	-0.168	-0.001	0.138
3RD OF EXPERIMENTS	FTU-Net--256pxData	Precision	-0.041	-0.088	-0.010	0.095
3RD OF EXPERIMENTS	FTU-Net--256pxData	Dice_Score	-0.068	-0.104	-0.012	0.114
3RD OF EXPERIMENTS	FTU-Net--128pxData	Recall	-0.048	-0.084	0.014	0.364
3RD OF EXPERIMENTS	FTU-Net--128pxData	Precision	0.061	-0.009	0.009	0.265
3RD OF EXPERIMENTS	FTU-Net--128pxData	Dice_Score	0.048	-0.021	0.002	0.324
4TH OF EXPERIMENTS	FTU-Net--512pxGData	Recall	0.025	0.028	0.128	0.083
4TH OF EXPERIMENTS	FTU-Net--512pxGData	Precision	0.000	-0.005	0.050	0.071
4TH OF EXPERIMENTS	FTU-Net--512pxGData	Dice_Score	0.014	-0.000	0.067	0.076
4TH OF EXPERIMENTS	FTU-Net--512pxCLData	Recall	0.027	-0.035	-0.016	-0.046
4TH OF EXPERIMENTS	FTU-Net--512pxCLData	Precision	0.086	0.083	0.001	-0.043
4TH OF EXPERIMENTS	FTU-Net--512pxCLData	Dice_Score	0.086	0.065	-0.008	-0.045
4TH OF EXPERIMENTS	FTU-Net--512pxBData	Recall	0.190	0.150	0.134	0.081
4TH OF EXPERIMENTS	FTU-Net--512pxBData	Precision	0.126	0.092	0.056	0.074
4TH OF EXPERIMENTS	FTU-Net--512pxBData	Dice_Score	0.147	0.096	0.075	0.076
