# Supplementary material for: Tree ring segmentation performance in highly disturbed trees using deep learning
Source: PLoS One. 2026 Jun 18;21(6):e0321841. doi: 10.1371/journal.pone.0321841 (PMC13278439; doi:10.1371/journal.pone.0321841)
Supplement: S4 Appendix — In this folder, the instance and pixel metrics are provided using the following codes: Models: m0 - CU-Net. m1 - CAU-Net. m2 - CARU-Net. m3 - TLU-Net. m4 - FTU-Net. Datasets: d0C - 512px Data. d1C - 512px GData. d2C - 512px CLData. d7C - 512px BData. d10C - 1024px Data. d11C - 256px Data. d14C - 128px Data. (ZIP) [file pone.0321841.s012.zip › processed_metrics/focus_evaluation_pixel_metrics.csv]

Experiment group	Architecture-dataset	Metrics	RW	CT	IN	GS
2ND OF EXPERIMENTS	TLU-Net--512pxData	Recall	0.583 +/- 0.0274	0.574 +/- 0.0269	0.597 +/- 0.0173	0.908 +/- 0.0135
2ND OF EXPERIMENTS	TLU-Net--512pxData	Precision	0.694 +/- 0.0269	0.720 +/- 0.0312	0.635 +/- 0.0178	0.551 +/- 0.0139
2ND OF EXPERIMENTS	TLU-Net--512pxData	Dice_Score	0.602 +/- 0.0137	0.617 +/- 0.0142	0.591 +/- 0.0068	0.681 +/- 0.0089
2ND OF EXPERIMENTS	FTU-Net--512pxData	Recall	0.602 +/- 0.0197	0.597 +/- 0.0236	0.609 +/- 0.0138	0.908 +/- 0.0106
2ND OF EXPERIMENTS	FTU-Net--512pxData	Precision	0.696 +/- 0.0153	0.717 +/- 0.0214	0.638 +/- 0.0138	0.550 +/- 0.0090
2ND OF EXPERIMENTS	FTU-Net--512pxData	Dice_Score	0.616 +/- 0.0110	0.634 +/- 0.0113	0.598 +/- 0.0060	0.681 +/- 0.0050
3RD OF EXPERIMENTS	FTU-Net--256pxData	Recall	0.680 +/- 0.0191	0.679 +/- 0.0266	0.637 +/- 0.0182	0.939 +/- 0.0081
3RD OF EXPERIMENTS	FTU-Net--256pxData	Precision	0.631 +/- 0.0229	0.679 +/- 0.0183	0.581 +/- 0.0166	0.503 +/- 0.0083
3RD OF EXPERIMENTS	FTU-Net--256pxData	Dice_Score	0.634 +/- 0.0072	0.663 +/- 0.0112	0.590 +/- 0.0063	0.648 +/- 0.0059
3RD OF EXPERIMENTS	FTU-Net--128pxData	Recall	0.719 +/- 0.0625	0.694 +/- 0.0511	0.654 +/- 0.0564	0.918 +/- 0.0332
3RD OF EXPERIMENTS	FTU-Net--128pxData	Precision	0.481 +/- 0.0455	0.551 +/- 0.0535	0.500 +/- 0.0365	0.425 +/- 0.0161
3RD OF EXPERIMENTS	FTU-Net--128pxData	Dice_Score	0.556 +/- 0.0183	0.596 +/- 0.0169	0.548 +/- 0.0108	0.574 +/- 0.0112
4TH OF EXPERIMENTS	FTU-Net--512pxGData	Recall	0.559 +/- 0.0238	0.528 +/- 0.0249	0.479 +/- 0.0177	0.869 +/- 0.0120
4TH OF EXPERIMENTS	FTU-Net--512pxGData	Precision	0.720 +/- 0.0139	0.738 +/- 0.0173	0.681 +/- 0.0105	0.539 +/- 0.0109
4TH OF EXPERIMENTS	FTU-Net--512pxGData	Dice_Score	0.588 +/- 0.0147	0.574 +/- 0.0187	0.535 +/- 0.0107	0.659 +/- 0.0071
4TH OF EXPERIMENTS	FTU-Net--512pxCLData	Recall	0.587 +/- 0.0151	0.613 +/- 0.0136	0.642 +/- 0.0120	0.916 +/- 0.0083
4TH OF EXPERIMENTS	FTU-Net--512pxCLData	Precision	0.574 +/- 0.0148	0.615 +/- 0.0171	0.596 +/- 0.0087	0.558 +/- 0.0075
4TH OF EXPERIMENTS	FTU-Net--512pxCLData	Dice_Score	0.562 +/- 0.0112	0.602 +/- 0.0112	0.600 +/- 0.0062	0.689 +/- 0.0047
4TH OF EXPERIMENTS	FTU-Net--512pxBData	Recall	0.401 +/- 0.0174	0.460 +/- 0.0229	0.515 +/- 0.0127	0.879 +/- 0.0111
4TH OF EXPERIMENTS	FTU-Net--512pxBData	Precision	0.566 +/- 0.0180	0.636 +/- 0.0250	0.581 +/- 0.0173	0.535 +/- 0.0080
4TH OF EXPERIMENTS	FTU-Net--512pxBData	Dice_Score	0.438 +/- 0.0127	0.499 +/- 0.0198	0.519 +/- 0.0108	0.662 +/- 0.0043
