# Supplementary material for: Tree ring segmentation performance in highly disturbed trees using deep learning
Source: PLoS One. 2026 Jun 18;21(6):e0321841. doi: 10.1371/journal.pone.0321841 (PMC13278439; doi:10.1371/journal.pone.0321841)
Supplement: S4 Appendix — In this folder, the instance and pixel metrics are provided using the following codes: Models: m0 - CU-Net. m1 - CAU-Net. m2 - CARU-Net. m3 - TLU-Net. m4 - FTU-Net. Datasets: d0C - 512px Data. d1C - 512px GData. d2C - 512px CLData. d7C - 512px BData. d10C - 1024px Data. d11C - 256px Data. d14C - 128px Data. (ZIP) [file pone.0321841.s012.zip › processed_metrics/focus_evaluation_pixel_metrics_differences.csv]

Experiment group	Architecture-dataset	Metrics	RW	CT	IN	GS
2ND OF EXPERIMENTS	TLU-Net--512pxData	Recall	0.019	0.023	0.011	0.000
2ND OF EXPERIMENTS	TLU-Net--512pxData	Precision	0.002	-0.003	0.002	-0.001
2ND OF EXPERIMENTS	TLU-Net--512pxData	Dice_Score	0.013	0.017	0.007	-0.000
3RD OF EXPERIMENTS	FTU-Net--256pxData	Recall	-0.079	-0.082	-0.028	-0.031
3RD OF EXPERIMENTS	FTU-Net--256pxData	Precision	0.065	0.038	0.056	0.047
3RD OF EXPERIMENTS	FTU-Net--256pxData	Dice_Score	-0.018	-0.029	0.008	0.032
3RD OF EXPERIMENTS	FTU-Net--128pxData	Recall	-0.117	-0.096	-0.045	-0.010
3RD OF EXPERIMENTS	FTU-Net--128pxData	Precision	0.216	0.165	0.138	0.125
3RD OF EXPERIMENTS	FTU-Net--128pxData	Dice_Score	0.060	0.038	0.050	0.107
4TH OF EXPERIMENTS	FTU-Net--512pxGData	Recall	0.043	0.069	0.130	0.039
4TH OF EXPERIMENTS	FTU-Net--512pxGData	Precision	-0.024	-0.021	-0.044	0.012
4TH OF EXPERIMENTS	FTU-Net--512pxGData	Dice_Score	0.028	0.060	0.063	0.022
4TH OF EXPERIMENTS	FTU-Net--512pxCLData	Recall	0.014	-0.016	-0.033	-0.008
4TH OF EXPERIMENTS	FTU-Net--512pxCLData	Precision	0.122	0.102	0.042	-0.008
4TH OF EXPERIMENTS	FTU-Net--512pxCLData	Dice_Score	0.054	0.032	-0.002	-0.008
4TH OF EXPERIMENTS	FTU-Net--512pxBData	Recall	0.201	0.137	0.094	0.028
4TH OF EXPERIMENTS	FTU-Net--512pxBData	Precision	0.130	0.081	0.056	0.015
4TH OF EXPERIMENTS	FTU-Net--512pxBData	Dice_Score	0.178	0.135	0.079	0.019
