# Supplementary material for: Tree ring segmentation performance in highly disturbed trees using deep learning
Source: PLoS One. 2026 Jun 18;21(6):e0321841. doi: 10.1371/journal.pone.0321841 (PMC13278439; doi:10.1371/journal.pone.0321841)
Supplement: S4 Appendix — In this folder, the instance and pixel metrics are provided using the following codes: Models: m0 - CU-Net. m1 - CAU-Net. m2 - CARU-Net. m3 - TLU-Net. m4 - FTU-Net. Datasets: d0C - 512px Data. d1C - 512px GData. d2C - 512px CLData. d7C - 512px BData. d10C - 1024px Data. d11C - 256px Data. d14C - 128px Data. (ZIP) [file pone.0321841.s012.zip › processed_metrics/grouped_instance_evaluation_metrics.csv]

Group	Metrics	inTEST	colexTEST	exTEST	FocTEST
512pxData	Dice	0.541 +/- 0.1480	0.333 +/- 0.1403	0.623 +/- 0.1073	-
512pxData	Precision	0.503 +/- 0.1288	0.319 +/- 0.1043	0.593 +/- 0.1036	-
512pxData	Recall	0.592 +/- 0.1835	0.359 +/- 0.1797	0.664 +/- 0.1209	-
1024pxData	Dice	0.493 +/- 0.1061	0.250 +/- 0.0924	0.541 +/- 0.1475	-
1024pxData	Precision	0.445 +/- 0.0789	0.213 +/- 0.0691	0.487 +/- 0.1180	-
1024pxData	Recall	0.559 +/- 0.1535	0.312 +/- 0.1388	0.613 +/- 0.1894	-
Custom-built algorithms	Dice	0.482 +/- 0.1404	0.227 +/- 0.1037	0.534 +/- 0.1484	-
Custom-built algorithms	Precision	0.457 +/- 0.1218	0.226 +/- 0.0913	0.511 +/- 0.1384	-
Custom-built algorithms	Recall	0.517 +/- 0.1761	0.236 +/- 0.1220	0.568 +/- 0.1692	-
Pre-trained algorithms	Dice	0.568 +/- 0.0923	0.389 +/- 0.0825	0.653 +/- 0.0605	-
Pre-trained algorithms	Precision	0.499 +/- 0.0855	0.327 +/- 0.0888	0.583 +/- 0.0769	-
Pre-trained algorithms	Recall	0.663 +/- 0.1082	0.485 +/- 0.0592	0.745 +/- 0.0320	-
