# Supplementary material for: Tree ring segmentation performance in highly disturbed trees using deep learning
Source: PLoS One. 2026 Jun 18;21(6):e0321841. doi: 10.1371/journal.pone.0321841 (PMC13278439; doi:10.1371/journal.pone.0321841)
Supplement: S4 Appendix — In this folder, the instance and pixel metrics are provided using the following codes: Models: m0 - CU-Net. m1 - CAU-Net. m2 - CARU-Net. m3 - TLU-Net. m4 - FTU-Net. Datasets: d0C - 512px Data. d1C - 512px GData. d2C - 512px CLData. d7C - 512px BData. d10C - 1024px Data. d11C - 256px Data. d14C - 128px Data. (ZIP) [file pone.0321841.s012.zip › processed_metrics/grouped_pixel_evaluation_metrics.csv]

Group	Metrics	inTEST	colexTEST	exTEST	FocTEST
512pxData	Dice	0.691 +/- 0.0604	0.554 +/- 0.1311	0.706 +/- 0.0657	-
512pxData	Precision	0.650 +/- 0.0679	0.639 +/- 0.0581	0.713 +/- 0.0609	-
512pxData	Recall	0.742 +/- 0.0776	0.518 +/- 0.1731	0.707 +/- 0.0951	-
1024pxData	Dice	0.679 +/- 0.0675	0.547 +/- 0.1036	0.681 +/- 0.1118	-
1024pxData	Precision	0.679 +/- 0.0594	0.645 +/- 0.0550	0.738 +/- 0.0418	-
1024pxData	Recall	0.695 +/- 0.1204	0.501 +/- 0.1551	0.654 +/- 0.1611	-
Custom-built algorithms	Dice	0.655 +/- 0.0609	0.482 +/- 0.1023	0.650 +/- 0.0950	-
Custom-built algorithms	Precision	0.647 +/- 0.0728	0.627 +/- 0.0650	0.702 +/- 0.0577	-
Custom-built algorithms	Recall	0.682 +/- 0.1165	0.420 +/- 0.1507	0.629 +/- 0.1508	-
Pre-trained algorithms	Dice	0.730 +/- 0.0337	0.653 +/- 0.0150	0.758 +/- 0.0109	-
Pre-trained algorithms	Precision	0.691 +/- 0.0384	0.665 +/- 0.0265	0.760 +/- 0.0075	-
Pre-trained algorithms	Recall	0.773 +/- 0.0343	0.644 +/- 0.0327	0.757 +/- 0.0246	-
