# Supplementary material for: Tree ring segmentation performance in highly disturbed trees using deep learning
Source: PLoS One. 2026 Jun 18;21(6):e0321841. doi: 10.1371/journal.pone.0321841 (PMC13278439; doi:10.1371/journal.pone.0321841)
Supplement: S4 Appendix — In this folder, the instance and pixel metrics are provided using the following codes: Models: m0 - CU-Net. m1 - CAU-Net. m2 - CARU-Net. m3 - TLU-Net. m4 - FTU-Net. Datasets: d0C - 512px Data. d1C - 512px GData. d2C - 512px CLData. d7C - 512px BData. d10C - 1024px Data. d11C - 256px Data. d14C - 128px Data. (ZIP) [file pone.0321841.s012.zip › processed_metrics/instance_evaluation_overall_metrics.csv]

Experiment group	Architecture-dataset	Metrics	inTEST	colexTEST	exTEST	FocTEST
1ST OF EXPERIMENTS	CU-Net--512pxData	Dice	0.481 +/- 0.0406	0.284 +/- 0.0520	0.521 +/- 0.0646	-
1ST OF EXPERIMENTS	CU-Net--512pxData	Precision	0.444 +/- 0.0198	0.281 +/- 0.0334	0.496 +/- 0.1121	-
1ST OF EXPERIMENTS	CU-Net--512pxData	Recall	0.540 +/- 0.1145	0.289 +/- 0.0715	0.572 +/- 0.0399	-
1ST OF EXPERIMENTS	CAU-Net--512pxData	Dice	0.490 +/- 0.1683	0.255 +/- 0.1453	0.569 +/- 0.0826	-
1ST OF EXPERIMENTS	CAU-Net--512pxData	Precision	0.493 +/- 0.1604	0.292 +/- 0.1185	0.582 +/- 0.0708	-
1ST OF EXPERIMENTS	CAU-Net--512pxData	Recall	0.488 +/- 0.1772	0.234 +/- 0.1586	0.558 +/- 0.0950	-
1ST OF EXPERIMENTS	CARU-Net--512pxData	Dice	0.512 +/- 0.2028	0.198 +/- 0.0753	0.605 +/- 0.1166	-
1ST OF EXPERIMENTS	CARU-Net--512pxData	Precision	0.476 +/- 0.1806	0.204 +/- 0.0519	0.574 +/- 0.1196	-
1ST OF EXPERIMENTS	CARU-Net--512pxData	Recall	0.558 +/- 0.2399	0.198 +/- 0.1010	0.640 +/- 0.1131	-
1ST OF EXPERIMENTS	TLU-Net--512pxData	Dice	0.614 +/- 0.0870	0.468 +/- 0.0268	0.699 +/- 0.0050	-
1ST OF EXPERIMENTS	TLU-Net--512pxData	Precision	0.555 +/- 0.0737	0.414 +/- 0.0268	0.641 +/- 0.0071	-
1ST OF EXPERIMENTS	TLU-Net--512pxData	Recall	0.688 +/- 0.1065	0.537 +/- 0.0282	0.768 +/- 0.0040	-
1ST OF EXPERIMENTS	FTU-Net--512pxData	Dice	0.609 +/- 0.0803	0.461 +/- 0.0166	0.721 +/- 0.0079	-
1ST OF EXPERIMENTS	FTU-Net--512pxData	Precision	0.549 +/- 0.0638	0.405 +/- 0.0164	0.669 +/- 0.0084	-
1ST OF EXPERIMENTS	FTU-Net--512pxData	Recall	0.685 +/- 0.1048	0.536 +/- 0.0164	0.781 +/- 0.0093	-
1ST OF EXPERIMENTS	CU-Net--1024pxData	Dice	0.464 +/- 0.0951	0.175 +/- 0.0384	0.461 +/- 0.0897	-
1ST OF EXPERIMENTS	CU-Net--1024pxData	Precision	0.442 +/- 0.0593	0.159 +/- 0.0230	0.432 +/- 0.0661	-
1ST OF EXPERIMENTS	CU-Net--1024pxData	Recall	0.495 +/- 0.1445	0.197 +/- 0.0623	0.496 +/- 0.1212	-
1ST OF EXPERIMENTS	CAU-Net--1024pxData	Dice	0.501 +/- 0.1277	0.276 +/- 0.1296	0.518 +/- 0.1775	-
1ST OF EXPERIMENTS	CAU-Net--1024pxData	Precision	0.465 +/- 0.0921	0.263 +/- 0.1005	0.492 +/- 0.1325	-
1ST OF EXPERIMENTS	CAU-Net--1024pxData	Recall	0.548 +/- 0.1750	0.297 +/- 0.1654	0.556 +/- 0.2251	-
1ST OF EXPERIMENTS	CARU-Net--1024pxData	Dice	0.447 +/- 0.1114	0.172 +/- 0.0135	0.533 +/- 0.2204	-
1ST OF EXPERIMENTS	CARU-Net--1024pxData	Precision	0.425 +/- 0.1004	0.155 +/- 0.0032	0.492 +/- 0.1961	-
1ST OF EXPERIMENTS	CARU-Net--1024pxData	Recall	0.472 +/- 0.1250	0.198 +/- 0.0411	0.583 +/- 0.2504	-
1ST OF EXPERIMENTS	TLU-Net--1024pxData	Dice	0.525 +/- 0.0683	0.324 +/- 0.0223	0.600 +/- 0.0107	-
1ST OF EXPERIMENTS	TLU-Net--1024pxData	Precision	0.447 +/- 0.0547	0.254 +/- 0.0221	0.517 +/- 0.0136	-
1ST OF EXPERIMENTS	TLU-Net--1024pxData	Recall	0.636 +/- 0.0946	0.450 +/- 0.0169	0.714 +/- 0.0082	-
1ST OF EXPERIMENTS	FTU-Net--1024pxData	Dice	0.526 +/- 0.0710	0.302 +/- 0.0150	0.593 +/- 0.0093	-
1ST OF EXPERIMENTS	FTU-Net--1024pxData	Precision	0.445 +/- 0.0558	0.236 +/- 0.0138	0.505 +/- 0.0082	-
1ST OF EXPERIMENTS	FTU-Net--1024pxData	Recall	0.643 +/- 0.0966	0.417 +/- 0.0183	0.719 +/- 0.0109	-
2ND OF EXPERIMENTS	TLU-Net--512pxData	Dice	0.613 +/- 0.0895	0.466 +/- 0.0220	0.702 +/- 0.0148	0.283 +/- 0.0145
2ND OF EXPERIMENTS	TLU-Net--512pxData	Precision	0.544 +/- 0.0915	0.410 +/- 0.0230	0.646 +/- 0.0173	0.203 +/- 0.0115
2ND OF EXPERIMENTS	TLU-Net--512pxData	Recall	0.705 +/- 0.0844	0.541 +/- 0.0210	0.770 +/- 0.0141	0.465 +/- 0.0272
2ND OF EXPERIMENTS	FTU-Net--512pxData	Dice	0.618 +/- 0.0834	0.465 +/- 0.0240	0.716 +/- 0.0078	0.284 +/- 0.0133
2ND OF EXPERIMENTS	FTU-Net--512pxData	Precision	0.551 +/- 0.0841	0.407 +/- 0.0250	0.663 +/- 0.0096	0.203 +/- 0.0109
2ND OF EXPERIMENTS	FTU-Net--512pxData	Recall	0.706 +/- 0.0841	0.544 +/- 0.0227	0.780 +/- 0.0067	0.470 +/- 0.0178
3RD OF EXPERIMENTS	FTU-Net--256pxData	Dice	0.656 +/- 0.0752	0.552 +/- 0.0134	0.738 +/- 0.0082	0.301 +/- 0.0170
3RD OF EXPERIMENTS	FTU-Net--256pxData	Precision	0.603 +/- 0.0724	0.507 +/- 0.0183	0.699 +/- 0.0105	0.218 +/- 0.0146
3RD OF EXPERIMENTS	FTU-Net--256pxData	Recall	0.720 +/- 0.0814	0.606 +/- 0.0121	0.783 +/- 0.0074	0.489 +/- 0.0190
3RD OF EXPERIMENTS	FTU-Net--128pxData	Dice	0.479 +/- 0.1288	0.485 +/- 0.0362	0.582 +/- 0.0207	0.167 +/- 0.0170
3RD OF EXPERIMENTS	FTU-Net--128pxData	Precision	0.479 +/- 0.1019	0.459 +/- 0.0466	0.592 +/- 0.0339	0.130 +/- 0.0160
3RD OF EXPERIMENTS	FTU-Net--128pxData	Recall	0.496 +/- 0.1713	0.516 +/- 0.0297	0.573 +/- 0.0169	0.235 +/- 0.0229
4TH OF EXPERIMENTS	FTU-Net--512pxGData	Dice	0.575 +/- 0.0820	0.356 +/- 0.0384	0.662 +/- 0.0159	0.257 +/- 0.0176
4TH OF EXPERIMENTS	FTU-Net--512pxGData	Precision	0.512 +/- 0.0793	0.309 +/- 0.0362	0.606 +/- 0.0166	0.190 +/- 0.0141
4TH OF EXPERIMENTS	FTU-Net--512pxGData	Recall	0.659 +/- 0.0881	0.420 +/- 0.0412	0.729 +/- 0.0166	0.398 +/- 0.0280
4TH OF EXPERIMENTS	FTU-Net--512pxCLData	Dice	0.634 +/- 0.0808	0.521 +/- 0.0172	0.721 +/- 0.0076	0.248 +/- 0.0117
4TH OF EXPERIMENTS	FTU-Net--512pxCLData	Precision	0.566 +/- 0.0831	0.488 +/- 0.0196	0.664 +/- 0.0099	0.169 +/- 0.0096
4TH OF EXPERIMENTS	FTU-Net--512pxCLData	Recall	0.725 +/- 0.0796	0.560 +/- 0.0159	0.790 +/- 0.0061	0.467 +/- 0.0206
4TH OF EXPERIMENTS	FTU-Net--512pxBData	Dice	0.477 +/- 0.1267	0.286 +/- 0.0202	0.510 +/- 0.0162	0.213 +/- 0.0151
4TH OF EXPERIMENTS	FTU-Net--512pxBData	Precision	0.399 +/- 0.1099	0.221 +/- 0.0184	0.420 +/- 0.0163	0.153 +/- 0.0115
4TH OF EXPERIMENTS	FTU-Net--512pxBData	Recall	0.597 +/- 0.1572	0.405 +/- 0.0233	0.651 +/- 0.0178	0.354 +/- 0.0234
