# Supplementary material for: Tree ring segmentation performance in highly disturbed trees using deep learning
Source: PLoS One. 2026 Jun 18;21(6):e0321841. doi: 10.1371/journal.pone.0321841 (PMC13278439; doi:10.1371/journal.pone.0321841)
Supplement: S4 Appendix — In this folder, the instance and pixel metrics are provided using the following codes: Models: m0 - CU-Net. m1 - CAU-Net. m2 - CARU-Net. m3 - TLU-Net. m4 - FTU-Net. Datasets: d0C - 512px Data. d1C - 512px GData. d2C - 512px CLData. d7C - 512px BData. d10C - 1024px Data. d11C - 256px Data. d14C - 128px Data. (ZIP) [file pone.0321841.s012.zip › processed_metrics/normality_tests_instance_evaluation_metrics.csv]

Dataset	Test dataset	Metric	p-value (Shapiro)	Normality test
FTU-Net--512pxData--2nd	inTEST	dice_score	0.1162	Normal
FTU-Net--512pxData--2nd	colexTEST	dice_score	0.2266	Normal
FTU-Net--512pxData--2nd	exTEST	dice_score	0.3435	Normal
FTU-Net--512pxData--2nd	FocTEST	dice_score	0.4936	Normal
TLU-Net--512pxData--2nd	inTEST	dice_score	0.3864	Normal
TLU-Net--512pxData--2nd	colexTEST	dice_score	0.7264	Normal
TLU-Net--512pxData--2nd	exTEST	dice_score	0.0610	Normal
TLU-Net--512pxData--2nd	FocTEST	dice_score	0.3723	Normal
FTU-Net--256pxData	inTEST	dice_score	0.0319	Not Normal
FTU-Net--256pxData	colexTEST	dice_score	0.9599	Normal
FTU-Net--256pxData	exTEST	dice_score	0.2282	Normal
FTU-Net--256pxData	FocTEST	dice_score	0.8429	Normal
FTU-Net--128pxData	inTEST	dice_score	0.2402	Normal
FTU-Net--128pxData	colexTEST	dice_score	0.1416	Normal
FTU-Net--128pxData	exTEST	dice_score	0.3016	Normal
FTU-Net--128pxData	FocTEST	dice_score	0.3557	Normal
FTU-Net--512pxGData	inTEST	dice_score	0.1899	Normal
FTU-Net--512pxGData	colexTEST	dice_score	0.6305	Normal
FTU-Net--512pxGData	exTEST	dice_score	0.1214	Normal
FTU-Net--512pxGData	FocTEST	dice_score	0.8915	Normal
FTU-Net--512pxCLData	inTEST	dice_score	0.2808	Normal
FTU-Net--512pxCLData	colexTEST	dice_score	0.5433	Normal
FTU-Net--512pxCLData	exTEST	dice_score	0.1165	Normal
FTU-Net--512pxCLData	FocTEST	dice_score	0.7136	Normal
FTU-Net--512pxBData	inTEST	dice_score	0.0000	Not Normal
FTU-Net--512pxBData	colexTEST	dice_score	0.4367	Normal
FTU-Net--512pxBData	exTEST	dice_score	0.9781	Normal
FTU-Net--512pxBData	FocTEST	dice_score	0.8101	Normal
