# Supplementary material for: Tree ring segmentation performance in highly disturbed trees using deep learning
Source: PLoS One. 2026 Jun 18;21(6):e0321841. doi: 10.1371/journal.pone.0321841 (PMC13278439; doi:10.1371/journal.pone.0321841)
Supplement: S4 Appendix — In this folder, the instance and pixel metrics are provided using the following codes: Models: m0 - CU-Net. m1 - CAU-Net. m2 - CARU-Net. m3 - TLU-Net. m4 - FTU-Net. Datasets: d0C - 512px Data. d1C - 512px GData. d2C - 512px CLData. d7C - 512px BData. d10C - 1024px Data. d11C - 256px Data. d14C - 128px Data. (ZIP) [file pone.0321841.s012.zip › processed_metrics/normality_tests_pixel_evaluation_metrics.csv]

Dataset	Test dataset	Metric	p-value (Shapiro)	Normality test
FTU-Net--512pxData--2nd	inTEST	dice_score	0.1410	Normal
FTU-Net--512pxData--2nd	colexTEST	dice_score	0.9918	Normal
FTU-Net--512pxData--2nd	exTEST	dice_score	0.0797	Normal
FTU-Net--512pxData--2nd	FocTEST	dice_score	0.9630	Normal
TLU-Net--512pxData--2nd	inTEST	dice_score	0.0736	Normal
TLU-Net--512pxData--2nd	colexTEST	dice_score	0.8489	Normal
TLU-Net--512pxData--2nd	exTEST	dice_score	0.9932	Normal
TLU-Net--512pxData--2nd	FocTEST	dice_score	0.6613	Normal
FTU-Net--256pxData	inTEST	dice_score	0.3269	Normal
FTU-Net--256pxData	colexTEST	dice_score	0.9632	Normal
FTU-Net--256pxData	exTEST	dice_score	0.1879	Normal
FTU-Net--256pxData	FocTEST	dice_score	0.3389	Normal
FTU-Net--128pxData	inTEST	dice_score	0.8215	Normal
FTU-Net--128pxData	colexTEST	dice_score	0.2913	Normal
FTU-Net--128pxData	exTEST	dice_score	0.1625	Normal
FTU-Net--128pxData	FocTEST	dice_score	0.5569	Normal
FTU-Net--512pxGData	inTEST	dice_score	0.3383	Normal
FTU-Net--512pxGData	colexTEST	dice_score	0.0607	Normal
FTU-Net--512pxGData	exTEST	dice_score	0.9170	Normal
FTU-Net--512pxGData	FocTEST	dice_score	0.2390	Normal
FTU-Net--512pxCLData	inTEST	dice_score	0.4017	Normal
FTU-Net--512pxCLData	colexTEST	dice_score	0.1642	Normal
FTU-Net--512pxCLData	exTEST	dice_score	0.0078	Not Normal
FTU-Net--512pxCLData	FocTEST	dice_score	0.0688	Normal
FTU-Net--512pxBData	inTEST	dice_score	0.0000	Not Normal
FTU-Net--512pxBData	colexTEST	dice_score	0.7326	Normal
FTU-Net--512pxBData	exTEST	dice_score	0.6004	Normal
FTU-Net--512pxBData	FocTEST	dice_score	0.0090	Not Normal
