# Supplementary material for: Tree ring segmentation performance in highly disturbed trees using deep learning
Source: PLoS One. 2026 Jun 18;21(6):e0321841. doi: 10.1371/journal.pone.0321841 (PMC13278439; doi:10.1371/journal.pone.0321841)
Supplement: S4 Appendix — In this folder, the instance and pixel metrics are provided using the following codes: Models: m0 - CU-Net. m1 - CAU-Net. m2 - CARU-Net. m3 - TLU-Net. m4 - FTU-Net. Datasets: d0C - 512px Data. d1C - 512px GData. d2C - 512px CLData. d7C - 512px BData. d10C - 1024px Data. d11C - 256px Data. d14C - 128px Data. (ZIP) [file pone.0321841.s012.zip › processed_metrics/pixel_evaluation_overall_metrics.csv]

Experiment group	Architecture-dataset	Metrics	inTEST	colexTEST	exTEST	FocTEST
1ST OF EXPERIMENTS	CU-Net--512pxData	Dice	0.659 +/- 0.0246	0.545 +/- 0.0474	0.653 +/- 0.0222	-
1ST OF EXPERIMENTS	CU-Net--512pxData	Precision	0.625 +/- 0.0050	0.588 +/- 0.0143	0.669 +/- 0.0548	-
1ST OF EXPERIMENTS	CU-Net--512pxData	Recall	0.699 +/- 0.0560	0.516 +/- 0.0940	0.642 +/- 0.0386	-
1ST OF EXPERIMENTS	CAU-Net--512pxData	Dice	0.647 +/- 0.0533	0.445 +/- 0.1567	0.645 +/- 0.0572	-
1ST OF EXPERIMENTS	CAU-Net--512pxData	Precision	0.644 +/- 0.0886	0.635 +/- 0.0352	0.708 +/- 0.0568	-
1ST OF EXPERIMENTS	CAU-Net--512pxData	Recall	0.666 +/- 0.0870	0.389 +/- 0.2043	0.615 +/- 0.1248	-
1ST OF EXPERIMENTS	CARU-Net--512pxData	Dice	0.676 +/- 0.0655	0.450 +/- 0.0775	0.693 +/- 0.0423	-
1ST OF EXPERIMENTS	CARU-Net--512pxData	Precision	0.605 +/- 0.0723	0.614 +/- 0.0862	0.668 +/- 0.0517	-
1ST OF EXPERIMENTS	CARU-Net--512pxData	Recall	0.767 +/- 0.0511	0.379 +/- 0.1212	0.722 +/- 0.0418	-
1ST OF EXPERIMENTS	TLU-Net--512pxData	Dice	0.734 +/- 0.0341	0.662 +/- 0.0124	0.766 +/- 0.0019	-
1ST OF EXPERIMENTS	TLU-Net--512pxData	Precision	0.695 +/- 0.0375	0.685 +/- 0.0109	0.764 +/- 0.0100	-
1ST OF EXPERIMENTS	TLU-Net--512pxData	Recall	0.780 +/- 0.0343	0.641 +/- 0.0322	0.768 +/- 0.0098	-
1ST OF EXPERIMENTS	FTU-Net--512pxData	Dice	0.737 +/- 0.0309	0.667 +/- 0.0076	0.771 +/- 0.0009	-
1ST OF EXPERIMENTS	FTU-Net--512pxData	Precision	0.683 +/- 0.0342	0.673 +/- 0.0163	0.754 +/- 0.0037	-
1ST OF EXPERIMENTS	FTU-Net--512pxData	Recall	0.800 +/- 0.0266	0.664 +/- 0.0299	0.789 +/- 0.0024	-
1ST OF EXPERIMENTS	CU-Net--1024pxData	Dice	0.649 +/- 0.0490	0.475 +/- 0.0631	0.632 +/- 0.0575	-
1ST OF EXPERIMENTS	CU-Net--1024pxData	Precision	0.648 +/- 0.0368	0.620 +/- 0.0415	0.702 +/- 0.0370	-
1ST OF EXPERIMENTS	CU-Net--1024pxData	Recall	0.657 +/- 0.0953	0.404 +/- 0.1157	0.589 +/- 0.1160	-
1ST OF EXPERIMENTS	CAU-Net--1024pxData	Dice	0.656 +/- 0.0745	0.513 +/- 0.1132	0.626 +/- 0.1441	-
1ST OF EXPERIMENTS	CAU-Net--1024pxData	Precision	0.704 +/- 0.0866	0.679 +/- 0.0340	0.764 +/- 0.0404	-
1ST OF EXPERIMENTS	CAU-Net--1024pxData	Recall	0.648 +/- 0.1492	0.440 +/- 0.1601	0.574 +/- 0.2053	-
1ST OF EXPERIMENTS	CARU-Net--1024pxData	Dice	0.642 +/- 0.0681	0.464 +/- 0.0442	0.651 +/- 0.1369	-
1ST OF EXPERIMENTS	CARU-Net--1024pxData	Precision	0.658 +/- 0.0489	0.626 +/- 0.0879	0.702 +/- 0.0272	-
1ST OF EXPERIMENTS	CARU-Net--1024pxData	Recall	0.657 +/- 0.1487	0.392 +/- 0.1049	0.634 +/- 0.2018	-
1ST OF EXPERIMENTS	TLU-Net--1024pxData	Dice	0.723 +/- 0.0304	0.645 +/- 0.0050	0.748 +/- 0.0042	-
1ST OF EXPERIMENTS	TLU-Net--1024pxData	Precision	0.691 +/- 0.0375	0.641 +/- 0.0262	0.758 +/- 0.0024	-
1ST OF EXPERIMENTS	TLU-Net--1024pxData	Recall	0.757 +/- 0.0231	0.651 +/- 0.0176	0.738 +/- 0.0091	-
1ST OF EXPERIMENTS	FTU-Net--1024pxData	Dice	0.725 +/- 0.0313	0.639 +/- 0.0067	0.749 +/- 0.0006	-
1ST OF EXPERIMENTS	FTU-Net--1024pxData	Precision	0.694 +/- 0.0365	0.661 +/- 0.0219	0.764 +/- 0.0041	-
1ST OF EXPERIMENTS	FTU-Net--1024pxData	Recall	0.758 +/- 0.0258	0.619 +/- 0.0252	0.735 +/- 0.0033	-
2ND OF EXPERIMENTS	TLU-Net--512pxData	Dice	0.732 +/- 0.0254	0.669 +/- 0.0078	0.767 +/- 0.0032	0.600 +/- 0.0082
2ND OF EXPERIMENTS	TLU-Net--512pxData	Precision	0.713 +/- 0.0329	0.672 +/- 0.0207	0.762 +/- 0.0105	0.658 +/- 0.0159
2ND OF EXPERIMENTS	TLU-Net--512pxData	Recall	0.754 +/- 0.0404	0.668 +/- 0.0244	0.771 +/- 0.0125	0.552 +/- 0.0206
2ND OF EXPERIMENTS	FTU-Net--512pxData	Dice	0.735 +/- 0.0243	0.674 +/- 0.0067	0.772 +/- 0.0017	0.609 +/- 0.0067
2ND OF EXPERIMENTS	FTU-Net--512pxData	Precision	0.709 +/- 0.0298	0.680 +/- 0.0131	0.759 +/- 0.0038	0.661 +/- 0.0112
2ND OF EXPERIMENTS	FTU-Net--512pxData	Recall	0.765 +/- 0.0422	0.669 +/- 0.0226	0.786 +/- 0.0044	0.566 +/- 0.0165
3RD OF EXPERIMENTS	FTU-Net--256pxData	Dice	0.733 +/- 0.0223	0.692 +/- 0.0053	0.768 +/- 0.0029	0.621 +/- 0.0060
3RD OF EXPERIMENTS	FTU-Net--256pxData	Precision	0.663 +/- 0.0303	0.656 +/- 0.0116	0.714 +/- 0.0108	0.612 +/- 0.0138
3RD OF EXPERIMENTS	FTU-Net--256pxData	Recall	0.820 +/- 0.0377	0.732 +/- 0.0147	0.832 +/- 0.0117	0.631 +/- 0.0196
3RD OF EXPERIMENTS	FTU-Net--128pxData	Dice	0.683 +/- 0.0306	0.666 +/- 0.0076	0.718 +/- 0.0096	0.538 +/- 0.0183
3RD OF EXPERIMENTS	FTU-Net--128pxData	Precision	0.576 +/- 0.0477	0.562 +/- 0.0156	0.614 +/- 0.0276	0.462 +/- 0.0477
3RD OF EXPERIMENTS	FTU-Net--128pxData	Recall	0.846 +/- 0.0489	0.819 +/- 0.0238	0.866 +/- 0.0284	0.658 +/- 0.0555
4TH OF EXPERIMENTS	FTU-Net--512pxGData	Dice	0.720 +/- 0.0272	0.626 +/- 0.0210	0.754 +/- 0.0045	0.565 +/- 0.0100
4TH OF EXPERIMENTS	FTU-Net--512pxGData	Precision	0.712 +/- 0.0356	0.712 +/- 0.0300	0.758 +/- 0.0062	0.675 +/- 0.0079
4TH OF EXPERIMENTS	FTU-Net--512pxGData	Recall	0.729 +/- 0.0388	0.560 +/- 0.0350	0.750 +/- 0.0106	0.487 +/- 0.0168
4TH OF EXPERIMENTS	FTU-Net--512pxCLData	Dice	0.738 +/- 0.0236	0.687 +/- 0.0042	0.772 +/- 0.0023	0.579 +/- 0.0064
4TH OF EXPERIMENTS	FTU-Net--512pxCLData	Precision	0.713 +/- 0.0300	0.662 +/- 0.0088	0.757 +/- 0.0047	0.590 +/- 0.0107
4TH OF EXPERIMENTS	FTU-Net--512pxCLData	Recall	0.766 +/- 0.0352	0.714 +/- 0.0142	0.786 +/- 0.0066	0.569 +/- 0.0108
4TH OF EXPERIMENTS	FTU-Net--512pxBData	Dice	0.659 +/- 0.1539	0.578 +/- 0.0128	0.719 +/- 0.0060	0.531 +/- 0.0087
4TH OF EXPERIMENTS	FTU-Net--512pxBData	Precision	0.652 +/- 0.1522	0.590 +/- 0.0210	0.732 +/- 0.0086	0.608 +/- 0.0100
4TH OF EXPERIMENTS	FTU-Net--512pxBData	Recall	0.667 +/- 0.1603	0.567 +/- 0.0185	0.707 +/- 0.0103	0.471 +/- 0.0131
