# Supplementary material for: Tree ring segmentation performance in highly disturbed trees using deep learning
Source: PLoS One. 2026 Jun 18;21(6):e0321841. doi: 10.1371/journal.pone.0321841 (PMC13278439; doi:10.1371/journal.pone.0321841)
Supplement: S4 Appendix — In this folder, the instance and pixel metrics are provided using the following codes: Models: m0 - CU-Net. m1 - CAU-Net. m2 - CARU-Net. m3 - TLU-Net. m4 - FTU-Net. Datasets: d0C - 512px Data. d1C - 512px GData. d2C - 512px CLData. d7C - 512px BData. d10C - 1024px Data. d11C - 256px Data. d14C - 128px Data. (ZIP) [file pone.0321841.s012.zip › processed_metrics/statistical_comparison_instance_evaluation_metrics.csv]

Experiment group	Compared dataset	Test dataset	Type test	Test statistic (value)	p-value	Significance	Mean score difference
2ND OF EXPERIMENTS	TLU-Net--512pxData--2nd	inTEST	Paired t-test	t (1.1658)	0.2581	Not Significant	0.005
2ND OF EXPERIMENTS	TLU-Net--512pxData--2nd	colexTEST	Paired t-test	t (-0.2386)	0.8140	Not Significant	-0.001
2ND OF EXPERIMENTS	TLU-Net--512pxData--2nd	exTEST	Paired t-test	t (3.8841)	9.99 x 10^-4	Significant (*, p < 0.05)	0.014
2ND OF EXPERIMENTS	TLU-Net--512pxData--2nd	FocTEST	Paired t-test	t (0.3177)	0.7542	Not Significant	0.001
3RD OF EXPERIMENTS	FTU-Net--256pxData	inTEST	Wilcoxon signed rank exact test	V (13)	1.68 x 10^-4	Significant (*, p < 0.05)	-0.037
3RD OF EXPERIMENTS	FTU-Net--256pxData	colexTEST	Paired t-test	t (-16.0328)	1.70 x 10^-12	Significant (*, p < 0.05)	-0.087
3RD OF EXPERIMENTS	FTU-Net--256pxData	exTEST	Paired t-test	t (-9.1661)	2.10 x 10^-8	Significant (*, p < 0.05)	-0.022
3RD OF EXPERIMENTS	FTU-Net--256pxData	FocTEST	Paired t-test	t (-4.3636)	3.34 x 10^-4	Significant (*, p < 0.05)	-0.018
3RD OF EXPERIMENTS	FTU-Net--128pxData	inTEST	Paired t-test	t (7.8273)	2.31 x 10^-7	Significant (*, p < 0.05)	0.140
3RD OF EXPERIMENTS	FTU-Net--128pxData	colexTEST	Paired t-test	t (-2.1736)	0.0426	Significant (*, p < 0.05)	-0.020
3RD OF EXPERIMENTS	FTU-Net--128pxData	exTEST	Paired t-test	t (28.1608)	5.87 x 10^-17	Significant (*, p < 0.05)	0.134
3RD OF EXPERIMENTS	FTU-Net--128pxData	FocTEST	Paired t-test	t (22.4115)	3.98 x 10^-15	Significant (*, p < 0.05)	0.117
3RD OF EXPERIMENTS	FTU-Net--128pxData**	inTEST	Wilcoxon signed rank exact test	V (0)	1.91 x 10^-6	Significant (*, p < 0.05)	0.177
3RD OF EXPERIMENTS	FTU-Net--128pxData**	colexTEST	Paired t-test	t (7.6200)	3.43 x 10^-7	Significant (*, p < 0.05)	0.067
3RD OF EXPERIMENTS	FTU-Net--128pxData**	exTEST	Paired t-test	t (28.9460)	3.52 x 10^-17	Significant (*, p < 0.05)	0.157
3RD OF EXPERIMENTS	FTU-Net--128pxData**	FocTEST	Paired t-test	t (22.9338)	2.61 x 10^-15	Significant (*, p < 0.05)	0.135
4TH OF EXPERIMENTS	FTU-Net--512pxGData	inTEST	Paired t-test	t (6.9895)	1.17 x 10^-6	Significant (*, p < 0.05)	0.043
4TH OF EXPERIMENTS	FTU-Net--512pxGData	colexTEST	Paired t-test	t (14.4934)	1.01 x 10^-11	Significant (*, p < 0.05)	0.109
4TH OF EXPERIMENTS	FTU-Net--512pxGData	exTEST	Paired t-test	t (13.7050)	2.66 x 10^-11	Significant (*, p < 0.05)	0.055
4TH OF EXPERIMENTS	FTU-Net--512pxGData	FocTEST	Paired t-test	t (5.4454)	2.97 x 10^-5	Significant (*, p < 0.05)	0.026
4TH OF EXPERIMENTS	FTU-Net--512pxCLData	inTEST	Paired t-test	t (-4.0450)	6.91 x 10^-4	Significant (*, p < 0.05)	-0.016
4TH OF EXPERIMENTS	FTU-Net--512pxCLData	colexTEST	Paired t-test	t (-10.0788)	4.64 x 10^-9	Significant (*, p < 0.05)	-0.056
4TH OF EXPERIMENTS	FTU-Net--512pxCLData	exTEST	Paired t-test	t (-1.8734)	0.0765	Not Significant	-0.005
4TH OF EXPERIMENTS	FTU-Net--512pxCLData	FocTEST	Paired t-test	t (12.1156)	2.20 x 10^-10	Significant (*, p < 0.05)	0.035
4TH OF EXPERIMENTS	FTU-Net--512pxBData	inTEST	Wilcoxon signed rank exact test	V (0)	1.91 x 10^-6	Significant (*, p < 0.05)	0.141
4TH OF EXPERIMENTS	FTU-Net--512pxBData	colexTEST	Paired t-test	t (22.7936)	2.92 x 10^-15	Significant (*, p < 0.05)	0.179
4TH OF EXPERIMENTS	FTU-Net--512pxBData	exTEST	Paired t-test	t (47.6233)	3.12 x 10^-21	Significant (*, p < 0.05)	0.206
4TH OF EXPERIMENTS	FTU-Net--512pxBData	FocTEST	Paired t-test	t (14.5954)	8.90 x 10^-12	Significant (*, p < 0.05)	0.070
