# Supplementary material for: Tree ring segmentation performance in highly disturbed trees using deep learning
Source: PLoS One. 2026 Jun 18;21(6):e0321841. doi: 10.1371/journal.pone.0321841 (PMC13278439; doi:10.1371/journal.pone.0321841)
Supplement: S4 Appendix — In this folder, the instance and pixel metrics are provided using the following codes: Models: m0 - CU-Net. m1 - CAU-Net. m2 - CARU-Net. m3 - TLU-Net. m4 - FTU-Net. Datasets: d0C - 512px Data. d1C - 512px GData. d2C - 512px CLData. d7C - 512px BData. d10C - 1024px Data. d11C - 256px Data. d14C - 128px Data. (ZIP) [file pone.0321841.s012.zip › processed_metrics/statistical_comparison_pixel_evaluation_metrics.csv]

Experiment group	Compared dataset	Test dataset	Type test	Test statistic (value)	p-value	Significance	Mean score difference
2ND OF EXPERIMENTS	TLU-Net--512pxData--2nd	inTEST	Paired t-test	t (2.9593)	0.0081	Significant (*, p < 0.05)	0.003
2ND OF EXPERIMENTS	TLU-Net--512pxData--2nd	colexTEST	Paired t-test	t (3.0493)	0.0066	Significant (*, p < 0.05)	0.005
2ND OF EXPERIMENTS	TLU-Net--512pxData--2nd	exTEST	Paired t-test	t (6.5431)	2.89 x 10^-6	Significant (*, p < 0.05)	0.006
2ND OF EXPERIMENTS	TLU-Net--512pxData--2nd	FocTEST	Paired t-test	t (4.7423)	1.42 x 10^-4	Significant (*, p < 0.05)	0.009
3RD OF EXPERIMENTS	FTU-Net--256pxData	inTEST	Paired t-test	t (1.0411)	0.3109	Not Significant	0.002
3RD OF EXPERIMENTS	FTU-Net--256pxData	colexTEST	Paired t-test	t (-10.2376)	3.60 x 10^-9	Significant (*, p < 0.05)	-0.018
3RD OF EXPERIMENTS	FTU-Net--256pxData	exTEST	Paired t-test	t (6.1497)	6.54 x 10^-6	Significant (*, p < 0.05)	0.004
3RD OF EXPERIMENTS	FTU-Net--256pxData	FocTEST	Paired t-test	t (-6.4518)	3.49 x 10^-6	Significant (*, p < 0.05)	-0.011
3RD OF EXPERIMENTS	FTU-Net--128pxData	inTEST	Paired t-test	t (10.7316)	1.67 x 10^-9	Significant (*, p < 0.05)	0.052
3RD OF EXPERIMENTS	FTU-Net--128pxData	colexTEST	Paired t-test	t (3.5376)	0.0022	Significant (*, p < 0.05)	0.008
3RD OF EXPERIMENTS	FTU-Net--128pxData	exTEST	Paired t-test	t (25.5543)	3.55 x 10^-16	Significant (*, p < 0.05)	0.055
3RD OF EXPERIMENTS	FTU-Net--128pxData	FocTEST	Paired t-test	t (15.6603)	2.57 x 10^-12	Significant (*, p < 0.05)	0.071
3RD OF EXPERIMENTS	FTU-Net--128pxData**	inTEST	Paired t-test	t (13.9858)	1.87 x 10^-11	Significant (*, p < 0.05)	0.050
3RD OF EXPERIMENTS	FTU-Net--128pxData**	colexTEST	Paired t-test	t (15.8559)	2.07 x 10^-12	Significant (*, p < 0.05)	0.026
3RD OF EXPERIMENTS	FTU-Net--128pxData**	exTEST	Paired t-test	t (23.1271)	2.24 x 10^-15	Significant (*, p < 0.05)	0.051
3RD OF EXPERIMENTS	FTU-Net--128pxData**	FocTEST	Paired t-test	t (17.1923)	4.88 x 10^-13	Significant (*, p < 0.05)	0.083
4TH OF EXPERIMENTS	FTU-Net--512pxGData	inTEST	Paired t-test	t (7.3113)	6.21 x 10^-7	Significant (*, p < 0.05)	0.016
4TH OF EXPERIMENTS	FTU-Net--512pxGData	colexTEST	Paired t-test	t (11.4320)	5.85 x 10^-10	Significant (*, p < 0.05)	0.048
4TH OF EXPERIMENTS	FTU-Net--512pxGData	exTEST	Paired t-test	t (15.9909)	1.78 x 10^-12	Significant (*, p < 0.05)	0.018
4TH OF EXPERIMENTS	FTU-Net--512pxGData	FocTEST	Paired t-test	t (16.6647)	8.53 x 10^-13	Significant (*, p < 0.05)	0.044
4TH OF EXPERIMENTS	FTU-Net--512pxCLData	inTEST	Paired t-test	t (-2.0837)	0.0509	Not Significant	-0.003
4TH OF EXPERIMENTS	FTU-Net--512pxCLData	colexTEST	Paired t-test	t (-8.4789)	6.99 x 10^-8	Significant (*, p < 0.05)	-0.013
4TH OF EXPERIMENTS	FTU-Net--512pxCLData	exTEST	Wilcoxon signed rank exact test	V (92)	0.6477	Not Significant	0.001
4TH OF EXPERIMENTS	FTU-Net--512pxCLData	FocTEST	Paired t-test	t (20.1451)	2.79 x 10^-14	Significant (*, p < 0.05)	0.030
4TH OF EXPERIMENTS	FTU-Net--512pxBData	inTEST	Wilcoxon signed rank exact test	V (0)	1.91 x 10^-6	Significant (*, p < 0.05)	0.076
4TH OF EXPERIMENTS	FTU-Net--512pxBData	colexTEST	Paired t-test	t (24.7979)	6.19 x 10^-16	Significant (*, p < 0.05)	0.096
4TH OF EXPERIMENTS	FTU-Net--512pxBData	exTEST	Paired t-test	t (38.1706)	2.00 x 10^-19	Significant (*, p < 0.05)	0.053
4TH OF EXPERIMENTS	FTU-Net--512pxBData	FocTEST	Wilcoxon signed rank exact test	V (0)	1.91 x 10^-6	Significant (*, p < 0.05)	0.079
