# Supplementary material for: Tree ring segmentation performance in highly disturbed trees using deep learning
Source: PLoS One. 2026 Jun 18;21(6):e0321841. doi: 10.1371/journal.pone.0321841 (PMC13278439; doi:10.1371/journal.pone.0321841)
Supplement: S4 Appendix — In this folder, the instance and pixel metrics are provided using the following codes: Models: m0 - CU-Net. m1 - CAU-Net. m2 - CARU-Net. m3 - TLU-Net. m4 - FTU-Net. Datasets: d0C - 512px Data. d1C - 512px GData. d2C - 512px CLData. d7C - 512px BData. d10C - 1024px Data. d11C - 256px Data. d14C - 128px Data. (ZIP) [file pone.0321841.s012.zip › processed_metrics/variance_comparison_instance_evaluation_metrics.csv]

Experiment group	Compared dataset	Test dataset	Type test	Test statistic (value)	p-value	Significance	Variance ratio	Variance 1	Variance 2
2ND OF EXPERIMENTS	TLU-Net--512pxData--2nd	inTEST	Fisher's F test	F (0.8696)	0.7638	Not Significant	0.8696	0.007325	0.008423
2ND OF EXPERIMENTS	TLU-Net--512pxData--2nd	colexTEST	Fisher's F test	F (1.1909)	0.7072	Not Significant	1.1909	0.000605	0.000508
2ND OF EXPERIMENTS	TLU-Net--512pxData--2nd	exTEST	Fisher's F test	F (0.2739)	0.0070	Significant (*, p < 0.05)	0.2739	0.000063	0.000232
2ND OF EXPERIMENTS	TLU-Net--512pxData--2nd	FocTEST	Fisher's F test	F (0.8434)	0.7143	Not Significant	0.8434	0.000186	0.000220
3RD OF EXPERIMENTS	FTU-Net--256pxData	inTEST	Levene's test	W (0.6988)	0.4084	Not Significant	1.2306	0.007325	0.005952
3RD OF EXPERIMENTS	FTU-Net--256pxData	colexTEST	Fisher's F test	F (3.2216)	0.0143	Significant (*, p < 0.05)	3.2216	0.000605	0.000188
3RD OF EXPERIMENTS	FTU-Net--256pxData	exTEST	Fisher's F test	F (0.8902)	0.8024	Not Significant	0.8902	0.000063	0.000071
3RD OF EXPERIMENTS	FTU-Net--256pxData	FocTEST	Fisher's F test	F (0.6103)	0.2906	Not Significant	0.6103	0.000186	0.000304
3RD OF EXPERIMENTS	FTU-Net--128pxData	inTEST	Fisher's F test	F (0.4193)	0.0655	Not Significant	0.4193	0.007325	0.017470
3RD OF EXPERIMENTS	FTU-Net--128pxData	colexTEST	Fisher's F test	F (0.4379)	0.0797	Not Significant	0.4379	0.000605	0.001383
3RD OF EXPERIMENTS	FTU-Net--128pxData	exTEST	Fisher's F test	F (0.1413)	8.32 x 10^-5	Significant (*, p < 0.05)	0.1413	0.000063	0.000449
3RD OF EXPERIMENTS	FTU-Net--128pxData	FocTEST	Fisher's F test	F (0.6091)	0.2887	Not Significant	0.6091	0.000186	0.000305
3RD OF EXPERIMENTS	FTU-Net--128pxData**	inTEST	Levene's test	W (4.0628)	0.0509	Not Significant	0.3407	0.005952	0.017470
3RD OF EXPERIMENTS	FTU-Net--128pxData**	colexTEST	Fisher's F test	F (0.1359)	6.25 x 10^-5	Significant (*, p < 0.05)	0.1359	0.000188	0.001383
3RD OF EXPERIMENTS	FTU-Net--128pxData**	exTEST	Fisher's F test	F (0.1587)	1.94 x 10^-4	Significant (*, p < 0.05)	0.1587	0.000071	0.000449
3RD OF EXPERIMENTS	FTU-Net--128pxData**	FocTEST	Fisher's F test	F (0.9981)	0.9967	Not Significant	0.9981	0.000304	0.000305
4TH OF EXPERIMENTS	FTU-Net--512pxGData	inTEST	Fisher's F test	F (1.0350)	0.9411	Not Significant	1.0350	0.007325	0.007077
4TH OF EXPERIMENTS	FTU-Net--512pxGData	colexTEST	Fisher's F test	F (0.3897)	0.0464	Significant (*, p < 0.05)	0.3897	0.000605	0.001554
4TH OF EXPERIMENTS	FTU-Net--512pxGData	exTEST	Fisher's F test	F (0.2371)	0.0029	Significant (*, p < 0.05)	0.2371	0.000063	0.000268
4TH OF EXPERIMENTS	FTU-Net--512pxGData	FocTEST	Fisher's F test	F (0.5683)	0.2272	Not Significant	0.5683	0.000186	0.000327
4TH OF EXPERIMENTS	FTU-Net--512pxCLData	inTEST	Fisher's F test	F (1.0657)	0.8912	Not Significant	1.0657	0.007325	0.006873
4TH OF EXPERIMENTS	FTU-Net--512pxCLData	colexTEST	Fisher's F test	F (1.9482)	0.1551	Not Significant	1.9482	0.000605	0.000311
4TH OF EXPERIMENTS	FTU-Net--512pxCLData	exTEST	Fisher's F test	F (1.0387)	0.9349	Not Significant	1.0387	0.000063	0.000061
4TH OF EXPERIMENTS	FTU-Net--512pxCLData	FocTEST	Fisher's F test	F (1.2917)	0.5824	Not Significant	1.2917	0.000186	0.000144
4TH OF EXPERIMENTS	FTU-Net--512pxBData	inTEST	Levene's test	W (0.0496)	0.8250	Not Significant	0.4336	0.007325	0.016893
4TH OF EXPERIMENTS	FTU-Net--512pxBData	colexTEST	Fisher's F test	F (1.4088)	0.4621	Not Significant	1.4088	0.000605	0.000430
4TH OF EXPERIMENTS	FTU-Net--512pxBData	exTEST	Fisher's F test	F (0.2299)	0.0024	Significant (*, p < 0.05)	0.2299	0.000063	0.000276
4TH OF EXPERIMENTS	FTU-Net--512pxBData	FocTEST	Fisher's F test	F (0.7749)	0.5839	Not Significant	0.7749	0.000186	0.000240
