# Supplementary material for: Tree ring segmentation performance in highly disturbed trees using deep learning
Source: PLoS One. 2026 Jun 18;21(6):e0321841. doi: 10.1371/journal.pone.0321841 (PMC13278439; doi:10.1371/journal.pone.0321841)
Supplement: S4 Appendix — In this folder, the instance and pixel metrics are provided using the following codes: Models: m0 - CU-Net. m1 - CAU-Net. m2 - CARU-Net. m3 - TLU-Net. m4 - FTU-Net. Datasets: d0C - 512px Data. d1C - 512px GData. d2C - 512px CLData. d7C - 512px BData. d10C - 1024px Data. d11C - 256px Data. d14C - 128px Data. (ZIP) [file pone.0321841.s012.zip › processed_metrics/variance_comparison_pixel_evaluation_metrics.csv]

Experiment group	Compared dataset	Test dataset	Type test	Test statistic (value)	p-value	Significance	Variance ratio	Variance 1	Variance 2
2ND OF EXPERIMENTS	TLU-Net--512pxData--2nd	inTEST	Fisher's F test	F (0.9169)	0.8520	Not Significant	0.9169	0.000623	0.000679
2ND OF EXPERIMENTS	TLU-Net--512pxData--2nd	colexTEST	Fisher's F test	F (0.7365)	0.5114	Not Significant	0.7365	0.000048	0.000065
2ND OF EXPERIMENTS	TLU-Net--512pxData--2nd	exTEST	Fisher's F test	F (0.2836)	0.0085	Significant (*, p < 0.05)	0.2836	0.000003	0.000010
2ND OF EXPERIMENTS	TLU-Net--512pxData--2nd	FocTEST	Fisher's F test	F (0.6637)	0.3796	Not Significant	0.6637	0.000047	0.000070
3RD OF EXPERIMENTS	FTU-Net--256pxData	inTEST	Fisher's F test	F (1.1891)	0.7097	Not Significant	1.1891	0.000623	0.000524
3RD OF EXPERIMENTS	FTU-Net--256pxData	colexTEST	Fisher's F test	F (1.5915)	0.3197	Not Significant	1.5915	0.000048	0.000030
3RD OF EXPERIMENTS	FTU-Net--256pxData	exTEST	Fisher's F test	F (0.3365)	0.0221	Significant (*, p < 0.05)	0.3365	0.000003	0.000009
3RD OF EXPERIMENTS	FTU-Net--256pxData	FocTEST	Fisher's F test	F (1.2505)	0.6310	Not Significant	1.2505	0.000047	0.000037
3RD OF EXPERIMENTS	FTU-Net--128pxData	inTEST	Fisher's F test	F (0.6305)	0.3232	Not Significant	0.6305	0.000623	0.000988
3RD OF EXPERIMENTS	FTU-Net--128pxData	colexTEST	Fisher's F test	F (0.7810)	0.5954	Not Significant	0.7810	0.000048	0.000061
3RD OF EXPERIMENTS	FTU-Net--128pxData	exTEST	Fisher's F test	F (0.0302)	2.09 x 10^-10	Significant (*, p < 0.05)	0.0302	0.000003	0.000098
3RD OF EXPERIMENTS	FTU-Net--128pxData	FocTEST	Fisher's F test	F (0.1318)	4.97 x 10^-5	Significant (*, p < 0.05)	0.1318	0.000047	0.000354
3RD OF EXPERIMENTS	FTU-Net--128pxData**	inTEST	Fisher's F test	F (0.5302)	0.1759	Not Significant	0.5302	0.000524	0.000988
3RD OF EXPERIMENTS	FTU-Net--128pxData**	colexTEST	Fisher's F test	F (0.4907)	0.1296	Not Significant	0.4907	0.000030	0.000061
3RD OF EXPERIMENTS	FTU-Net--128pxData**	exTEST	Fisher's F test	F (0.0899)	2.49 x 10^-6	Significant (*, p < 0.05)	0.0899	0.000009	0.000098
3RD OF EXPERIMENTS	FTU-Net--128pxData**	FocTEST	Fisher's F test	F (0.1054)	8.89 x 10^-6	Significant (*, p < 0.05)	0.1054	0.000037	0.000354
4TH OF EXPERIMENTS	FTU-Net--512pxGData	inTEST	Fisher's F test	F (0.8024)	0.6361	Not Significant	0.8024	0.000623	0.000776
4TH OF EXPERIMENTS	FTU-Net--512pxGData	colexTEST	Fisher's F test	F (0.1031)	7.46 x 10^-6	Significant (*, p < 0.05)	0.1031	0.000048	0.000463
4TH OF EXPERIMENTS	FTU-Net--512pxGData	exTEST	Fisher's F test	F (0.1383)	7.10 x 10^-5	Significant (*, p < 0.05)	0.1383	0.000003	0.000021
4TH OF EXPERIMENTS	FTU-Net--512pxGData	FocTEST	Fisher's F test	F (0.4430)	0.0839	Not Significant	0.4430	0.000047	0.000105
4TH OF EXPERIMENTS	FTU-Net--512pxCLData	inTEST	Fisher's F test	F (1.0591)	0.9017	Not Significant	1.0591	0.000623	0.000588
4TH OF EXPERIMENTS	FTU-Net--512pxCLData	colexTEST	Fisher's F test	F (2.5284)	0.0498	Significant (*, p < 0.05)	2.5284	0.000048	0.000019
4TH OF EXPERIMENTS	FTU-Net--512pxCLData	exTEST	Levene's test	W (1.7298)	0.1963	Not Significant	0.5290	0.000003	0.000006
4TH OF EXPERIMENTS	FTU-Net--512pxCLData	FocTEST	Fisher's F test	F (1.0739)	0.8782	Not Significant	1.0739	0.000047	0.000044
4TH OF EXPERIMENTS	FTU-Net--512pxBData	inTEST	Levene's test	W (2.3084)	0.1370	Not Significant	0.0250	0.000623	0.024932
4TH OF EXPERIMENTS	FTU-Net--512pxBData	colexTEST	Fisher's F test	F (0.2759)	0.0073	Significant (*, p < 0.05)	0.2759	0.000048	0.000173
4TH OF EXPERIMENTS	FTU-Net--512pxBData	exTEST	Fisher's F test	F (0.0779)	7.75 x 10^-7	Significant (*, p < 0.05)	0.0779	0.000003	0.000038
4TH OF EXPERIMENTS	FTU-Net--512pxBData	FocTEST	Levene's test	W (2.7474)	0.1056	Not Significant	0.5899	0.000047	0.000079
