# Supplementary material for: Tree ring segmentation performance in highly disturbed trees using deep learning
Source: PLoS One. 2026 Jun 18;21(6):e0321841. doi: 10.1371/journal.pone.0321841 (PMC13278439; doi:10.1371/journal.pone.0321841)
Supplement: S4 Appendix — In this folder, the instance and pixel metrics are provided using the following codes: Models: m0 - CU-Net. m1 - CAU-Net. m2 - CARU-Net. m3 - TLU-Net. m4 - FTU-Net. Datasets: d0C - 512px Data. d1C - 512px GData. d2C - 512px CLData. d7C - 512px BData. d10C - 1024px Data. d11C - 256px Data. d14C - 128px Data. (ZIP) [file pone.0321841.s012.zip › raw_metrics/first_group/m0_d0C/colored_images_instance_evaluation_results_directory_metrics.json]

{
    "directory_metrics": {
        "partition_2_fold_1": {
            "total_tp": 123,
            "total_fp": 315,
            "total_fn": 312,
            "precision": 0.2808219178082192,
            "recall": 0.2827586206896552,
            "dice_score": 0.281786941580756
        },
        "partition_2_fold_2": {
            "total_tp": 89,
            "total_fp": 282,
            "total_fn": 346,
            "precision": 0.2398921832884097,
            "recall": 0.2045977011494253,
            "dice_score": 0.22084367245657568
        },
        "partition_2_fold_3": {
            "total_tp": 165,
            "total_fp": 348,
            "total_fn": 270,
            "precision": 0.3216374269005848,
            "recall": 0.3793103448275862,
            "dice_score": 0.3481012658227848
        }
    },
    "overall_metrics": {
        "mean_total_tp": 125.667,
        "mean_total_fp": 315.0,
        "mean_total_fn": 309.333,
        "mean_precision": 0.281,
        "mean_recall": 0.289,
        "mean_dice_score": 0.284,
        "std_total_tp": 31.0841,
        "std_total_fp": 26.9444,
        "std_total_fn": 31.0841,
        "std_precision": 0.0334,
        "std_recall": 0.0715,
        "std_dice_score": 0.052
    }
}
