# Supplementary material for: Tree ring segmentation performance in highly disturbed trees using deep learning
Source: PLoS One. 2026 Jun 18;21(6):e0321841. doi: 10.1371/journal.pone.0321841 (PMC13278439; doi:10.1371/journal.pone.0321841)
Supplement: S4 Appendix — In this folder, the instance and pixel metrics are provided using the following codes: Models: m0 - CU-Net. m1 - CAU-Net. m2 - CARU-Net. m3 - TLU-Net. m4 - FTU-Net. Datasets: d0C - 512px Data. d1C - 512px GData. d2C - 512px CLData. d7C - 512px BData. d10C - 1024px Data. d11C - 256px Data. d14C - 128px Data. (ZIP) [file pone.0321841.s012.zip › raw_metrics/first_group/m0_d0C/colored_images_instance_evaluation_results_individuals.json]

{
    "partition_2_fold_1": {
        "pt5_359_a1": {
            "precision": 0.1986754966887417,
            "recall": 0.16042780748663102,
            "dice_score": 0.17751479289940827,
            "tp": 30,
            "fp": 121,
            "fn": 157
        },
        "ptc_01_a1": {
            "precision": 0.4329896907216495,
            "recall": 0.4772727272727273,
            "dice_score": 0.4540540540540541,
            "tp": 42,
            "fp": 55,
            "fn": 46
        },
        "ptc_01_a2": {
            "precision": 0.26842105263157895,
            "recall": 0.31875,
            "dice_score": 0.29142857142857137,
            "tp": 51,
            "fp": 139,
            "fn": 109
        }
    },
    "partition_2_fold_2": {
        "pt5_359_a1": {
            "precision": 0.21428571428571427,
            "recall": 0.16042780748663102,
            "dice_score": 0.1834862385321101,
            "tp": 30,
            "fp": 110,
            "fn": 157
        },
        "ptc_01_a1": {
            "precision": 0.5053763440860215,
            "recall": 0.5340909090909091,
            "dice_score": 0.5193370165745855,
            "tp": 47,
            "fp": 46,
            "fn": 41
        },
        "ptc_01_a2": {
            "precision": 0.08695652173913043,
            "recall": 0.075,
            "dice_score": 0.08053691275167785,
            "tp": 12,
            "fp": 126,
            "fn": 148
        }
    },
    "partition_2_fold_3": {
        "pt5_359_a1": {
            "precision": 0.3263157894736842,
            "recall": 0.3315508021390374,
            "dice_score": 0.32891246684350134,
            "tp": 62,
            "fp": 128,
            "fn": 125
        },
        "ptc_01_a1": {
            "precision": 0.33093525179856115,
            "recall": 0.5227272727272727,
            "dice_score": 0.40528634361233484,
            "tp": 46,
            "fp": 93,
            "fn": 42
        },
        "ptc_01_a2": {
            "precision": 0.30978260869565216,
            "recall": 0.35625,
            "dice_score": 0.3313953488372093,
            "tp": 57,
            "fp": 127,
            "fn": 103
        }
    }
}
