# Supplementary material for: Tree ring segmentation performance in highly disturbed trees using deep learning
Source: PLoS One. 2026 Jun 18;21(6):e0321841. doi: 10.1371/journal.pone.0321841 (PMC13278439; doi:10.1371/journal.pone.0321841)
Supplement: S4 Appendix — In this folder, the instance and pixel metrics are provided using the following codes: Models: m0 - CU-Net. m1 - CAU-Net. m2 - CARU-Net. m3 - TLU-Net. m4 - FTU-Net. Datasets: d0C - 512px Data. d1C - 512px GData. d2C - 512px CLData. d7C - 512px BData. d10C - 1024px Data. d11C - 256px Data. d14C - 128px Data. (ZIP) [file pone.0321841.s012.zip › raw_metrics/first_group/m0_d0C/colored_images_pixel_evaluation_results.json]

{
    "partition_2_fold_1": {
        "left_pt5_359_a1": {
            "precision": 0.707309948723724,
            "recall": 0.39847256808412773,
            "dice_score": 0.5097631901669324,
            "tp": 200980,
            "fp": 83167,
            "fn": 303396,
            "tn": 3451113
        },
        "left_ptc_01_a1": {
            "precision": 0.6689262798371991,
            "recall": 0.6066534796638752,
            "dice_score": 0.636269825197875,
            "tp": 295345,
            "fp": 146176,
            "fn": 191498,
            "tn": 5020485
        },
        "right_pt5_359_a1": {
            "precision": 0.6146519025020837,
            "recall": 0.1961248303934871,
            "dice_score": 0.2973654650861377,
            "tp": 72272,
            "fp": 45310,
            "fn": 296228,
            "tn": 2079118
        },
        "right_ptc_01_a2": {
            "precision": 0.5220260660228562,
            "recall": 0.5254851289034694,
            "dice_score": 0.5237498862516407,
            "tp": 339579,
            "fp": 310923,
            "fn": 306641,
            "tn": 8891177
        }
    },
    "partition_2_fold_2": {
        "left_pt5_359_a1": {
            "precision": 0.6339912554004653,
            "recall": 0.48412890383364793,
            "dice_score": 0.5490170067721308,
            "tp": 244183,
            "fp": 140969,
            "fn": 260193,
            "tn": 3393311
        },
        "left_ptc_01_a1": {
            "precision": 0.6179260881778776,
            "recall": 0.7138954447326962,
            "dice_score": 0.6624530519004629,
            "tp": 347555,
            "fp": 214899,
            "fn": 139288,
            "tn": 4951762
        },
        "right_pt5_359_a1": {
            "precision": 0.6611710417748984,
            "recall": 0.1174246947082768,
            "dice_score": 0.19943034386767017,
            "tp": 43271,
            "fp": 22175,
            "fn": 325229,
            "tn": 2102253
        },
        "right_ptc_01_a2": {
            "precision": 0.48594314229996366,
            "recall": 0.40565596855560027,
            "dice_score": 0.4421846851405785,
            "tp": 262143,
            "fp": 277309,
            "fn": 384077,
            "tn": 8924791
        }
    },
    "partition_2_fold_3": {
        "left_pt5_359_a1": {
            "precision": 0.6361998679245723,
            "recall": 0.5405471315050676,
            "dice_score": 0.5844858985613971,
            "tp": 272639,
            "fp": 155904,
            "fn": 231737,
            "tn": 3378376
        },
        "left_ptc_01_a1": {
            "precision": 0.5914816275441094,
            "recall": 0.7085610761580222,
            "dice_score": 0.644749372227357,
            "tp": 344958,
            "fp": 238252,
            "fn": 141885,
            "tn": 4928409
        },
        "right_pt5_359_a1": {
            "precision": 0.6411408155468129,
            "recall": 0.6739755766621438,
            "dice_score": 0.6571483002413107,
            "tp": 248360,
            "fp": 139012,
            "fn": 120140,
            "tn": 1985416
        },
        "right_ptc_01_a2": {
            "precision": 0.510033153639129,
            "recall": 0.6753768066602704,
            "dice_score": 0.5811737274565509,
            "tp": 436442,
            "fp": 419271,
            "fn": 209778,
            "tn": 8782829
        }
    }
}
