# Supplementary material for: Tree ring segmentation performance in highly disturbed trees using deep learning
Source: PLoS One. 2026 Jun 18;21(6):e0321841. doi: 10.1371/journal.pone.0321841 (PMC13278439; doi:10.1371/journal.pone.0321841)
Supplement: S4 Appendix — In this folder, the instance and pixel metrics are provided using the following codes: Models: m0 - CU-Net. m1 - CAU-Net. m2 - CARU-Net. m3 - TLU-Net. m4 - FTU-Net. Datasets: d0C - 512px Data. d1C - 512px GData. d2C - 512px CLData. d7C - 512px BData. d10C - 1024px Data. d11C - 256px Data. d14C - 128px Data. (ZIP) [file pone.0321841.s012.zip › raw_metrics/first_group/m0_d0C/colored_images_pixel_evaluation_results_directory_metrics.json]

{
    "directory_metrics": {
        "partition_2_fold_1": {
            "total_tp": 908176,
            "total_fp": 585576,
            "total_fn": 1097763,
            "precision": 0.6079831190184181,
            "recall": 0.45274357794529146,
            "dice_score": 0.5190035348835084
        },
        "partition_2_fold_2": {
            "total_tp": 897152,
            "total_fp": 655352,
            "total_fn": 1108787,
            "precision": 0.5778741954932162,
            "recall": 0.44724789736876347,
            "dice_score": 0.5042385110566616
        },
        "partition_2_fold_3": {
            "total_tp": 1302399,
            "total_fp": 952439,
            "total_fn": 703540,
            "precision": 0.5776020272853305,
            "recall": 0.6492714883154472,
            "dice_score": 0.611343423981119
        }
    },
    "overall_metrics": {
        "mean_total_tp": 1035909.0,
        "mean_total_fp": 731122.333,
        "mean_total_fn": 970030.0,
        "mean_precision": 0.588,
        "mean_recall": 0.516,
        "mean_dice_score": 0.545,
        "std_total_tp": 188490.6226,
        "std_total_fp": 159065.9669,
        "std_total_fn": 188490.6226,
        "std_precision": 0.0143,
        "std_recall": 0.094,
        "std_dice_score": 0.0474
    }
}
