# Supplementary material for: Tree ring segmentation performance in highly disturbed trees using deep learning
Source: PLoS One. 2026 Jun 18;21(6):e0321841. doi: 10.1371/journal.pone.0321841 (PMC13278439; doi:10.1371/journal.pone.0321841)
Supplement: S4 Appendix — In this folder, the instance and pixel metrics are provided using the following codes: Models: m0 - CU-Net. m1 - CAU-Net. m2 - CARU-Net. m3 - TLU-Net. m4 - FTU-Net. Datasets: d0C - 512px Data. d1C - 512px GData. d2C - 512px CLData. d7C - 512px BData. d10C - 1024px Data. d11C - 256px Data. d14C - 128px Data. (ZIP) [file pone.0321841.s012.zip › raw_metrics/first_group/m0_d0C/colored_images_pixel_evaluation_results_individuals.json]

{
    "partition_2_fold_1": {
        "pt5_359_a1": {
            "precision": 0.6801898792469551,
            "recall": 0.313047901420133,
            "dice_score": 0.42876342082449076,
            "tp": 273252,
            "fp": 128477,
            "fn": 599624
        },
        "ptc_01_a1": {
            "precision": 0.6689262798371991,
            "recall": 0.6066534796638752,
            "dice_score": 0.636269825197875,
            "tp": 295345,
            "fp": 146176,
            "fn": 191498,
            "tn": 5020485
        },
        "ptc_01_a2": {
            "precision": 0.5220260660228562,
            "recall": 0.5254851289034694,
            "dice_score": 0.5237498862516407,
            "tp": 339579,
            "fp": 310923,
            "fn": 306641,
            "tn": 8891177
        }
    },
    "partition_2_fold_2": {
        "pt5_359_a1": {
            "precision": 0.6379389167284364,
            "recall": 0.3293182536809352,
            "dice_score": 0.4343931199252875,
            "tp": 287454,
            "fp": 163144,
            "fn": 585422
        },
        "ptc_01_a1": {
            "precision": 0.6179260881778776,
            "recall": 0.7138954447326962,
            "dice_score": 0.6624530519004629,
            "tp": 347555,
            "fp": 214899,
            "fn": 139288,
            "tn": 4951762
        },
        "ptc_01_a2": {
            "precision": 0.48594314229996366,
            "recall": 0.40565596855560027,
            "dice_score": 0.4421846851405785,
            "tp": 262143,
            "fp": 277309,
            "fn": 384077,
            "tn": 8924791
        }
    },
    "partition_2_fold_3": {
        "pt5_359_a1": {
            "precision": 0.6385456818418586,
            "recall": 0.596876303163336,
            "dice_score": 0.6170082621236139,
            "tp": 520999,
            "fp": 294916,
            "fn": 351877
        },
        "ptc_01_a1": {
            "precision": 0.5914816275441094,
            "recall": 0.7085610761580222,
            "dice_score": 0.644749372227357,
            "tp": 344958,
            "fp": 238252,
            "fn": 141885,
            "tn": 4928409
        },
        "ptc_01_a2": {
            "precision": 0.510033153639129,
            "recall": 0.6753768066602704,
            "dice_score": 0.5811737274565509,
            "tp": 436442,
            "fp": 419271,
            "fn": 209778,
            "tn": 8782829
        }
    }
}
