# Supplementary material for: Tree ring segmentation performance in highly disturbed trees using deep learning
Source: PLoS One. 2026 Jun 18;21(6):e0321841. doi: 10.1371/journal.pone.0321841 (PMC13278439; doi:10.1371/journal.pone.0321841)
Supplement: S4 Appendix — In this folder, the instance and pixel metrics are provided using the following codes: Models: m0 - CU-Net. m1 - CAU-Net. m2 - CARU-Net. m3 - TLU-Net. m4 - FTU-Net. Datasets: d0C - 512px Data. d1C - 512px GData. d2C - 512px CLData. d7C - 512px BData. d10C - 1024px Data. d11C - 256px Data. d14C - 128px Data. (ZIP) [file pone.0321841.s012.zip › raw_metrics/first_group/m0_d0C/test_def_instance_evaluation_results.json]

{
    "partition_2_fold_1": {
        "left_pt3_02_c1": {
            "precision": 0.6818181818181818,
            "recall": 0.6716417910447762,
            "dice_score": 0.6766917293233083,
            "tp": 45,
            "fp": 21,
            "fn": 22
        },
        "left_pt4_51_c": {
            "precision": 0.8490566037735849,
            "recall": 0.8737864077669902,
            "dice_score": 0.8612440191387559,
            "tp": 90,
            "fp": 16,
            "fn": 13
        },
        "left_pt4_80_c": {
            "precision": 0.24489795918367346,
            "recall": 0.1348314606741573,
            "dice_score": 0.17391304347826084,
            "tp": 12,
            "fp": 37,
            "fn": 77
        },
        "left_pt5_401_c1": {
            "precision": 0.912621359223301,
            "recall": 0.9215686274509803,
            "dice_score": 0.9170731707317074,
            "tp": 94,
            "fp": 9,
            "fn": 8
        },
        "left_pt5_64_c": {
            "precision": 0.41081081081081083,
            "recall": 0.5,
            "dice_score": 0.4510385756676558,
            "tp": 76,
            "fp": 109,
            "fn": 76
        },
        "left_ptc_01_c3": {
            "precision": 0.5,
            "recall": 0.5953757225433526,
            "dice_score": 0.5435356200527705,
            "tp": 103,
            "fp": 103,
            "fn": 70
        },
        "right_pt3_02_c1": {
            "precision": 0.4444444444444444,
            "recall": 0.48,
            "dice_score": 0.4615384615384615,
            "tp": 12,
            "fp": 15,
            "fn": 13
        },
        "right_pt4_80_c": {
            "precision": 0.2619047619047619,
            "recall": 0.14285714285714285,
            "dice_score": 0.18487394957983194,
            "tp": 11,
            "fp": 31,
            "fn": 66
        },
        "right_pt5_401_c1": {
            "precision": 0.9175257731958762,
            "recall": 0.8640776699029126,
            "dice_score": 0.89,
            "tp": 89,
            "fp": 8,
            "fn": 14
        },
        "right_pt5_64_c": {
            "precision": 0.3684210526315789,
            "recall": 0.56,
            "dice_score": 0.4444444444444444,
            "tp": 14,
            "fp": 24,
            "fn": 11
        },
        "right_ptc_01_c3": {
            "precision": 0.0,
            "recall": 0.0,
            "dice_score": 0,
            "tp": 0,
            "fp": 11,
            "fn": 6
        }
    },
    "partition_2_fold_2": {
        "left_pt3_02_c1": {
            "precision": 0.6440677966101694,
            "recall": 0.5671641791044776,
            "dice_score": 0.6031746031746031,
            "tp": 38,
            "fp": 21,
            "fn": 29
        },
        "left_pt4_51_c": {
            "precision": 0.6037735849056604,
            "recall": 0.6213592233009708,
            "dice_score": 0.6124401913875597,
            "tp": 64,
            "fp": 42,
            "fn": 39
        },
        "left_pt4_80_c": {
            "precision": 0.4098360655737705,
            "recall": 0.2808988764044944,
            "dice_score": 0.33333333333333337,
            "tp": 25,
            "fp": 36,
            "fn": 64
        },
        "left_pt5_401_c1": {
            "precision": 0.8596491228070176,
            "recall": 0.9607843137254902,
            "dice_score": 0.9074074074074074,
            "tp": 98,
            "fp": 16,
            "fn": 4
        },
        "left_pt5_64_c": {
            "precision": 0.3508771929824561,
            "recall": 0.13157894736842105,
            "dice_score": 0.19138755980861244,
            "tp": 20,
            "fp": 37,
            "fn": 132
        },
        "left_ptc_01_c3": {
            "precision": 0.4523809523809524,
            "recall": 0.6589595375722543,
            "dice_score": 0.5364705882352941,
            "tp": 114,
            "fp": 138,
            "fn": 59
        },
        "right_pt3_02_c1": {
            "precision": 0.42857142857142855,
            "recall": 0.24,
            "dice_score": 0.30769230769230765,
            "tp": 6,
            "fp": 8,
            "fn": 19
        },
        "right_pt4_80_c": {
            "precision": 0.13333333333333333,
            "recall": 0.05194805194805195,
            "dice_score": 0.07476635514018692,
            "tp": 4,
            "fp": 26,
            "fn": 73
        },
        "right_pt5_401_c1": {
            "precision": 0.8198198198198198,
            "recall": 0.883495145631068,
            "dice_score": 0.850467289719626,
            "tp": 91,
            "fp": 20,
            "fn": 12
        },
        "right_pt5_64_c": {
            "precision": 0.5925925925925926,
            "recall": 0.64,
            "dice_score": 0.6153846153846153,
            "tp": 16,
            "fp": 11,
            "fn": 9
        },
        "right_ptc_01_c3": {
            "precision": 0.0,
            "recall": 0.0,
            "dice_score": 0,
            "tp": 0,
            "fp": 15,
            "fn": 6
        }
    },
    "partition_2_fold_3": {
        "left_pt3_02_c1": {
            "precision": 0.2733812949640288,
            "recall": 0.5671641791044776,
            "dice_score": 0.36893203883495146,
            "tp": 38,
            "fp": 101,
            "fn": 29
        },
        "left_pt4_51_c": {
            "precision": 0.635036496350365,
            "recall": 0.8446601941747572,
            "dice_score": 0.7250000000000001,
            "tp": 87,
            "fp": 50,
            "fn": 16
        },
        "left_pt4_80_c": {
            "precision": 0.13725490196078433,
            "recall": 0.15730337078651685,
            "dice_score": 0.14659685863874344,
            "tp": 14,
            "fp": 88,
            "fn": 75
        },
        "left_pt5_401_c1": {
            "precision": 0.6713286713286714,
            "recall": 0.9411764705882353,
            "dice_score": 0.7836734693877551,
            "tp": 96,
            "fp": 47,
            "fn": 6
        },
        "left_pt5_64_c": {
            "precision": 0.14347826086956522,
            "recall": 0.4342105263157895,
            "dice_score": 0.21568627450980396,
            "tp": 66,
            "fp": 394,
            "fn": 86
        },
        "left_ptc_01_c3": {
            "precision": 0.4943820224719101,
            "recall": 0.7630057803468208,
            "dice_score": 0.6,
            "tp": 132,
            "fp": 135,
            "fn": 41
        },
        "right_pt3_02_c1": {
            "precision": 0.16666666666666666,
            "recall": 0.56,
            "dice_score": 0.25688073394495414,
            "tp": 14,
            "fp": 70,
            "fn": 11
        },
        "right_pt4_80_c": {
            "precision": 0.15476190476190477,
            "recall": 0.16883116883116883,
            "dice_score": 0.16149068322981366,
            "tp": 13,
            "fp": 71,
            "fn": 64
        },
        "right_pt5_401_c1": {
            "precision": 0.6592592592592592,
            "recall": 0.8640776699029126,
            "dice_score": 0.7478991596638656,
            "tp": 89,
            "fp": 46,
            "fn": 14
        },
        "right_pt5_64_c": {
            "precision": 0.1125,
            "recall": 0.36,
            "dice_score": 0.17142857142857143,
            "tp": 9,
            "fp": 71,
            "fn": 16
        },
        "right_ptc_01_c3": {
            "precision": 0.07692307692307693,
            "recall": 0.3333333333333333,
            "dice_score": 0.125,
            "tp": 2,
            "fp": 24,
            "fn": 4
        }
    }
}
