# Supplementary material for: Tree ring segmentation performance in highly disturbed trees using deep learning
Source: PLoS One. 2026 Jun 18;21(6):e0321841. doi: 10.1371/journal.pone.0321841 (PMC13278439; doi:10.1371/journal.pone.0321841)
Supplement: S4 Appendix — In this folder, the instance and pixel metrics are provided using the following codes: Models: m0 - CU-Net. m1 - CAU-Net. m2 - CARU-Net. m3 - TLU-Net. m4 - FTU-Net. Datasets: d0C - 512px Data. d1C - 512px GData. d2C - 512px CLData. d7C - 512px BData. d10C - 1024px Data. d11C - 256px Data. d14C - 128px Data. (ZIP) [file pone.0321841.s012.zip › raw_metrics/first_group/m0_d0C/test_def_instance_evaluation_results_directory_metrics.json]

{
    "directory_metrics": {
        "partition_2_fold_1": {
            "total_tp": 546,
            "total_fp": 384,
            "total_fn": 376,
            "precision": 0.5870967741935483,
            "recall": 0.5921908893709328,
            "dice_score": 0.5896328293736501
        },
        "partition_2_fold_2": {
            "total_tp": 476,
            "total_fp": 370,
            "total_fn": 446,
            "precision": 0.5626477541371159,
            "recall": 0.5162689804772235,
            "dice_score": 0.5384615384615385
        },
        "partition_2_fold_3": {
            "total_tp": 560,
            "total_fp": 1097,
            "total_fn": 362,
            "precision": 0.33796016898008446,
            "recall": 0.6073752711496746,
            "dice_score": 0.43427685149282663
        }
    },
    "overall_metrics": {
        "mean_total_tp": 527.333,
        "mean_total_fp": 617.0,
        "mean_total_fn": 394.667,
        "mean_precision": 0.496,
        "mean_recall": 0.572,
        "mean_dice_score": 0.521,
        "std_total_tp": 36.7454,
        "std_total_fp": 339.4594,
        "std_total_fn": 36.7454,
        "std_precision": 0.1121,
        "std_recall": 0.0399,
        "std_dice_score": 0.0646
    }
}
