# Supplementary material for: Tree ring segmentation performance in highly disturbed trees using deep learning
Source: PLoS One. 2026 Jun 18;21(6):e0321841. doi: 10.1371/journal.pone.0321841 (PMC13278439; doi:10.1371/journal.pone.0321841)
Supplement: S4 Appendix — In this folder, the instance and pixel metrics are provided using the following codes: Models: m0 - CU-Net. m1 - CAU-Net. m2 - CARU-Net. m3 - TLU-Net. m4 - FTU-Net. Datasets: d0C - 512px Data. d1C - 512px GData. d2C - 512px CLData. d7C - 512px BData. d10C - 1024px Data. d11C - 256px Data. d14C - 128px Data. (ZIP) [file pone.0321841.s012.zip › raw_metrics/first_group/m0_d0C/test_def_instance_evaluation_results_individuals.json]

{
    "partition_2_fold_1": {
        "pt3_02_c1": {
            "precision": 0.6129032258064516,
            "recall": 0.6195652173913043,
            "dice_score": 0.6162162162162163,
            "tp": 57,
            "fp": 36,
            "fn": 35
        },
        "pt4_51_c": {
            "precision": 0.8490566037735849,
            "recall": 0.8737864077669902,
            "dice_score": 0.8612440191387559,
            "tp": 90,
            "fp": 16,
            "fn": 13
        },
        "pt4_80_c": {
            "precision": 0.25274725274725274,
            "recall": 0.13855421686746988,
            "dice_score": 0.17898832684824903,
            "tp": 23,
            "fp": 68,
            "fn": 143
        },
        "pt5_401_c1": {
            "precision": 0.915,
            "recall": 0.8926829268292683,
            "dice_score": 0.9037037037037038,
            "tp": 183,
            "fp": 17,
            "fn": 22
        },
        "pt5_64_c": {
            "precision": 0.40358744394618834,
            "recall": 0.5084745762711864,
            "dice_score": 0.44999999999999996,
            "tp": 90,
            "fp": 133,
            "fn": 87
        },
        "ptc_01_c3": {
            "precision": 0.47465437788018433,
            "recall": 0.5754189944134078,
            "dice_score": 0.5202020202020201,
            "tp": 103,
            "fp": 114,
            "fn": 76
        }
    },
    "partition_2_fold_2": {
        "pt3_02_c1": {
            "precision": 0.6027397260273972,
            "recall": 0.4782608695652174,
            "dice_score": 0.5333333333333333,
            "tp": 44,
            "fp": 29,
            "fn": 48
        },
        "pt4_51_c": {
            "precision": 0.6037735849056604,
            "recall": 0.6213592233009708,
            "dice_score": 0.6124401913875597,
            "tp": 64,
            "fp": 42,
            "fn": 39
        },
        "pt4_80_c": {
            "precision": 0.31868131868131866,
            "recall": 0.1746987951807229,
            "dice_score": 0.22568093385214008,
            "tp": 29,
            "fp": 62,
            "fn": 137
        },
        "pt5_401_c1": {
            "precision": 0.84,
            "recall": 0.9219512195121952,
            "dice_score": 0.8790697674418605,
            "tp": 189,
            "fp": 36,
            "fn": 16
        },
        "pt5_64_c": {
            "precision": 0.42857142857142855,
            "recall": 0.2033898305084746,
            "dice_score": 0.2758620689655173,
            "tp": 36,
            "fp": 48,
            "fn": 141
        },
        "ptc_01_c3": {
            "precision": 0.42696629213483145,
            "recall": 0.6368715083798883,
            "dice_score": 0.5112107623318386,
            "tp": 114,
            "fp": 153,
            "fn": 65
        }
    },
    "partition_2_fold_3": {
        "pt3_02_c1": {
            "precision": 0.23318385650224216,
            "recall": 0.5652173913043478,
            "dice_score": 0.33015873015873015,
            "tp": 52,
            "fp": 171,
            "fn": 40
        },
        "pt4_51_c": {
            "precision": 0.635036496350365,
            "recall": 0.8446601941747572,
            "dice_score": 0.7250000000000001,
            "tp": 87,
            "fp": 50,
            "fn": 16
        },
        "pt4_80_c": {
            "precision": 0.14516129032258066,
            "recall": 0.16265060240963855,
            "dice_score": 0.1534090909090909,
            "tp": 27,
            "fp": 159,
            "fn": 139
        },
        "pt5_401_c1": {
            "precision": 0.6654676258992805,
            "recall": 0.9024390243902439,
            "dice_score": 0.7660455486542443,
            "tp": 185,
            "fp": 93,
            "fn": 20
        },
        "pt5_64_c": {
            "precision": 0.1388888888888889,
            "recall": 0.423728813559322,
            "dice_score": 0.2092050209205021,
            "tp": 75,
            "fp": 465,
            "fn": 102
        },
        "ptc_01_c3": {
            "precision": 0.45733788395904434,
            "recall": 0.7486033519553073,
            "dice_score": 0.5677966101694915,
            "tp": 134,
            "fp": 159,
            "fn": 45
        }
    }
}
