# Supplementary material for: Tree ring segmentation performance in highly disturbed trees using deep learning
Source: PLoS One. 2026 Jun 18;21(6):e0321841. doi: 10.1371/journal.pone.0321841 (PMC13278439; doi:10.1371/journal.pone.0321841)
Supplement: S4 Appendix — In this folder, the instance and pixel metrics are provided using the following codes: Models: m0 - CU-Net. m1 - CAU-Net. m2 - CARU-Net. m3 - TLU-Net. m4 - FTU-Net. Datasets: d0C - 512px Data. d1C - 512px GData. d2C - 512px CLData. d7C - 512px BData. d10C - 1024px Data. d11C - 256px Data. d14C - 128px Data. (ZIP) [file pone.0321841.s012.zip › raw_metrics/first_group/m0_d0C/test_def_pixel_evaluation_results.json]

{
    "partition_2_fold_1": {
        "left_pt3_02_c1": {
            "precision": 0.7739199651618937,
            "recall": 0.6121512082600434,
            "dice_score": 0.6835955481287638,
            "tp": 216816,
            "fp": 63337,
            "fn": 137371,
            "tn": 3613452
        },
        "left_pt4_51_c": {
            "precision": 0.6961268138572619,
            "recall": 0.8826871666788304,
            "dice_score": 0.7783845501091713,
            "tp": 326551,
            "fp": 142546,
            "fn": 43400,
            "tn": 1744911
        },
        "left_pt4_80_c": {
            "precision": 0.5838311193002268,
            "recall": 0.3290730721340949,
            "dice_score": 0.42090528631215096,
            "tp": 58936,
            "fp": 42011,
            "fn": 120161,
            "tn": 1765964
        },
        "left_pt5_401_c1": {
            "precision": 0.7825394333495832,
            "recall": 0.8203583270678646,
            "dice_score": 0.8010027292571803,
            "tp": 473542,
            "fp": 131593,
            "fn": 103696,
            "tn": 4788513
        },
        "left_pt5_64_c": {
            "precision": 0.7876667873906761,
            "recall": 0.5307644724951311,
            "dice_score": 0.6341863389185062,
            "tp": 439318,
            "fp": 118428,
            "fn": 388390,
            "tn": 12499496
        },
        "left_ptc_01_c3": {
            "precision": 0.6889700280144878,
            "recall": 0.6572871435712265,
            "dice_score": 0.6727557724894886,
            "tp": 587781,
            "fp": 265349,
            "fn": 306472,
            "tn": 9647182
        },
        "right_pt3_02_c1": {
            "precision": 0.7343180808529542,
            "recall": 0.46141177291601243,
            "dice_score": 0.5667216662738124,
            "tp": 66118,
            "fp": 23922,
            "fn": 77177,
            "tn": 2018511
        },
        "right_pt4_80_c": {
            "precision": 0.48277692899478813,
            "recall": 0.21399890490965504,
            "dice_score": 0.2965479831342702,
            "tp": 44555,
            "fp": 47734,
            "fn": 163647,
            "tn": 3098688
        },
        "right_pt5_401_c1": {
            "precision": 0.8094004736604015,
            "recall": 0.7945634172208957,
            "dice_score": 0.8019133222487425,
            "tp": 456255,
            "fp": 107440,
            "fn": 117966,
            "tn": 4634947
        },
        "right_pt5_64_c": {
            "precision": 0.7319314285714286,
            "recall": 0.5867586267554018,
            "dice_score": 0.6513540891172486,
            "tp": 80055,
            "fp": 29320,
            "fn": 56381,
            "tn": 4217476
        },
        "right_ptc_01_c3": {
            "precision": 0.6085610445551218,
            "recall": 0.11060144581850208,
            "dice_score": 0.18718365403525478,
            "tp": 9042,
            "fp": 5816,
            "fn": 72711,
            "tn": 1855983
        }
    },
    "partition_2_fold_2": {
        "left_pt3_02_c1": {
            "precision": 0.6915077533902595,
            "recall": 0.5940195433485701,
            "dice_score": 0.6390671297808004,
            "tp": 210394,
            "fp": 93860,
            "fn": 143793,
            "tn": 3582929
        },
        "left_pt4_51_c": {
            "precision": 0.6298872517367897,
            "recall": 0.7884287378598788,
            "dice_score": 0.7002969923819173,
            "tp": 291680,
            "fp": 171387,
            "fn": 78271,
            "tn": 1716070
        },
        "left_pt4_80_c": {
            "precision": 0.5675508023847541,
            "recall": 0.5517345349168328,
            "dice_score": 0.5595309213115404,
            "tp": 98814,
            "fp": 75292,
            "fn": 80283,
            "tn": 1732683
        },
        "left_pt5_401_c1": {
            "precision": 0.7008645450254997,
            "recall": 0.9287313032059566,
            "dice_score": 0.798866593798453,
            "tp": 536099,
            "fp": 228812,
            "fn": 41139,
            "tn": 4691294
        },
        "left_pt5_64_c": {
            "precision": 0.7854830418567007,
            "recall": 0.17353341999835692,
            "dice_score": 0.28426531561396046,
            "tp": 143635,
            "fp": 39227,
            "fn": 684073,
            "tn": 12578697
        },
        "left_ptc_01_c3": {
            "precision": 0.6155456470400525,
            "recall": 0.7161485619841365,
            "dice_score": 0.6620470780395522,
            "tp": 640418,
            "fp": 399989,
            "fn": 253835,
            "tn": 9512542
        },
        "right_pt3_02_c1": {
            "precision": 0.7239060768516578,
            "recall": 0.33735301301510867,
            "dice_score": 0.46023049130540333,
            "tp": 48341,
            "fp": 18437,
            "fn": 94954,
            "tn": 2023996
        },
        "right_pt4_80_c": {
            "precision": 0.3810526998120179,
            "recall": 0.16940759454760282,
            "dice_score": 0.23454269792927346,
            "tp": 35271,
            "fp": 57291,
            "fn": 172931,
            "tn": 3089131
        },
        "right_pt5_401_c1": {
            "precision": 0.7233584702514224,
            "recall": 0.8681483261671029,
            "dice_score": 0.7891671547752853,
            "tp": 498509,
            "fp": 190650,
            "fn": 75712,
            "tn": 4551737
        },
        "right_pt5_64_c": {
            "precision": 0.7384506384554691,
            "recall": 0.6722565891700137,
            "dice_score": 0.7038006154035037,
            "tp": 91720,
            "fp": 32486,
            "fn": 44716,
            "tn": 4214310
        },
        "right_ptc_01_c3": {
            "precision": 0.42235184321045266,
            "recall": 0.11071153352170562,
            "dice_score": 0.17543587606485564,
            "tp": 9051,
            "fp": 12379,
            "fn": 72702,
            "tn": 1849420
        }
    },
    "partition_2_fold_3": {
        "left_pt3_02_c1": {
            "precision": 0.6918319534248502,
            "recall": 0.5277551124123697,
            "dice_score": 0.5987565145249482,
            "tp": 186924,
            "fp": 83263,
            "fn": 167263,
            "tn": 3593526
        },
        "left_pt4_51_c": {
            "precision": 0.644248827480019,
            "recall": 0.8595678887203981,
            "dice_score": 0.7364934815284884,
            "tp": 317998,
            "fp": 175597,
            "fn": 51953,
            "tn": 1711860
        },
        "left_pt4_80_c": {
            "precision": 0.45753698432362744,
            "recall": 0.8104211684171148,
            "dice_score": 0.5848736515918973,
            "tp": 145144,
            "fp": 172085,
            "fn": 33953,
            "tn": 1635890
        },
        "left_pt5_401_c1": {
            "precision": 0.6395393551782064,
            "recall": 0.9306092114517756,
            "dice_score": 0.7580954155085659,
            "tp": 537183,
            "fp": 302770,
            "fn": 40055,
            "tn": 4617336
        },
        "left_pt5_64_c": {
            "precision": 0.5990887069873365,
            "recall": 0.4144384251450995,
            "dice_score": 0.48994323363334025,
            "tp": 343034,
            "fp": 229559,
            "fn": 484674,
            "tn": 12388365
        },
        "left_ptc_01_c3": {
            "precision": 0.5703720959976613,
            "recall": 0.8377964625223511,
            "dice_score": 0.6786910863150171,
            "tp": 749202,
            "fp": 564330,
            "fn": 145051,
            "tn": 9348201
        },
        "right_pt3_02_c1": {
            "precision": 0.6001404114223846,
            "recall": 0.4951393977459088,
            "dice_score": 0.5426068469212562,
            "tp": 70951,
            "fp": 47273,
            "fn": 72344,
            "tn": 1995160
        },
        "right_pt4_80_c": {
            "precision": 0.35575126980215727,
            "recall": 0.21496431350323245,
            "dice_score": 0.2679927786377014,
            "tp": 44756,
            "fp": 81051,
            "fn": 163446,
            "tn": 3065371
        },
        "right_pt5_401_c1": {
            "precision": 0.6838124136879064,
            "recall": 0.8743880840303646,
            "dice_score": 0.7674460727182407,
            "tp": 502092,
            "fp": 232162,
            "fn": 72129,
            "tn": 4510225
        },
        "right_pt5_64_c": {
            "precision": 0.5767602924201616,
            "recall": 0.43947345275440497,
            "dice_score": 0.498843574768299,
            "tp": 59960,
            "fp": 44000,
            "fn": 76476,
            "tn": 4202796
        },
        "right_ptc_01_c3": {
            "precision": 0.5903581388199645,
            "recall": 0.6577250987731337,
            "dice_score": 0.6222235079700292,
            "tp": 53771,
            "fp": 37311,
            "fn": 27982,
            "tn": 1824488
        }
    }
}
