# Supplementary material for: Tree ring segmentation performance in highly disturbed trees using deep learning
Source: PLoS One. 2026 Jun 18;21(6):e0321841. doi: 10.1371/journal.pone.0321841 (PMC13278439; doi:10.1371/journal.pone.0321841)
Supplement: S4 Appendix — In this folder, the instance and pixel metrics are provided using the following codes: Models: m0 - CU-Net. m1 - CAU-Net. m2 - CARU-Net. m3 - TLU-Net. m4 - FTU-Net. Datasets: d0C - 512px Data. d1C - 512px GData. d2C - 512px CLData. d7C - 512px BData. d10C - 1024px Data. d11C - 256px Data. d14C - 128px Data. (ZIP) [file pone.0321841.s012.zip › raw_metrics/first_group/m0_d0C/test_def_pixel_evaluation_results_directory_metrics.json]

{
    "directory_metrics": {
        "partition_2_fold_1": {
            "total_tp": 2758969,
            "total_fp": 977496,
            "total_fn": 1587372,
            "precision": 0.7383901628946076,
            "recall": 0.6347796916992937,
            "dice_score": 0.6826760409689406
        },
        "partition_2_fold_2": {
            "total_tp": 2603932,
            "total_fp": 1319810,
            "total_fn": 1742409,
            "precision": 0.6636348669204041,
            "recall": 0.5991089976603309,
            "dice_score": 0.6297233050744473
        },
        "partition_2_fold_3": {
            "total_tp": 3011015,
            "total_fp": 1969401,
            "total_fn": 1335326,
            "precision": 0.6045709836286768,
            "recall": 0.6927700794760466,
            "dice_score": 0.6456724454169868
        }
    },
    "overall_metrics": {
        "mean_total_tp": 2791305.333,
        "mean_total_fp": 1422235.667,
        "mean_total_fn": 1555035.667,
        "mean_precision": 0.669,
        "mean_recall": 0.642,
        "mean_dice_score": 0.653,
        "std_total_tp": 167756.5122,
        "std_total_fp": 411369.3759,
        "std_total_fn": 167756.5122,
        "std_precision": 0.0548,
        "std_recall": 0.0386,
        "std_dice_score": 0.0222
    }
}
