# Supplementary material for: Tree ring segmentation performance in highly disturbed trees using deep learning
Source: PLoS One. 2026 Jun 18;21(6):e0321841. doi: 10.1371/journal.pone.0321841 (PMC13278439; doi:10.1371/journal.pone.0321841)
Supplement: S4 Appendix — In this folder, the instance and pixel metrics are provided using the following codes: Models: m0 - CU-Net. m1 - CAU-Net. m2 - CARU-Net. m3 - TLU-Net. m4 - FTU-Net. Datasets: d0C - 512px Data. d1C - 512px GData. d2C - 512px CLData. d7C - 512px BData. d10C - 1024px Data. d11C - 256px Data. d14C - 128px Data. (ZIP) [file pone.0321841.s012.zip › raw_metrics/first_group/m0_d0C/test_def_pixel_evaluation_results_individuals.json]

{
    "partition_2_fold_1": {
        "pt3_02_c1": {
            "precision": 0.76428781743577,
            "recall": 0.5687321350320212,
            "dice_score": 0.6521658455066701,
            "tp": 282934,
            "fp": 87259,
            "fn": 214548
        },
        "pt4_51_c": {
            "precision": 0.6961268138572619,
            "recall": 0.8826871666788304,
            "dice_score": 0.7783845501091713,
            "tp": 326551,
            "fp": 142546,
            "fn": 43400,
            "tn": 1744911
        },
        "pt4_80_c": {
            "precision": 0.5355679066012544,
            "recall": 0.2672121539172577,
            "dice_score": 0.35653664292419923,
            "tp": 103491,
            "fp": 89745,
            "fn": 283808
        },
        "pt5_401_c1": {
            "precision": 0.7954937843826733,
            "recall": 0.8074946654635554,
            "dice_score": 0.8014493022205423,
            "tp": 929797,
            "fp": 239033,
            "fn": 221662
        },
        "pt5_64_c": {
            "precision": 0.7785289325324791,
            "recall": 0.5386882042516471,
            "dice_score": 0.6367733017014404,
            "tp": 519373,
            "fp": 147748,
            "fn": 444771
        },
        "ptc_01_c3": {
            "precision": 0.6875936072848934,
            "recall": 0.6114952162179331,
            "dice_score": 0.6473155552566874,
            "tp": 596823,
            "fp": 271165,
            "fn": 379183
        }
    },
    "partition_2_fold_2": {
        "pt3_02_c1": {
            "precision": 0.6973387740141012,
            "recall": 0.5200891690553628,
            "dice_score": 0.5958107756466793,
            "tp": 258735,
            "fp": 112297,
            "fn": 238747
        },
        "pt4_51_c": {
            "precision": 0.6298872517367897,
            "recall": 0.7884287378598788,
            "dice_score": 0.7002969923819173,
            "tp": 291680,
            "fp": 171387,
            "fn": 78271,
            "tn": 1716070
        },
        "pt4_80_c": {
            "precision": 0.5028162359188204,
            "recall": 0.3462053865359838,
            "dice_score": 0.4100665629917106,
            "tp": 134085,
            "fp": 132583,
            "fn": 253214
        },
        "pt5_401_c1": {
            "precision": 0.7115255799239376,
            "recall": 0.8985191830538474,
            "dice_score": 0.7941634884892856,
            "tp": 1034608,
            "fp": 419462,
            "fn": 116851
        },
        "pt5_64_c": {
            "precision": 0.7664588950981541,
            "recall": 0.244107726646642,
            "dice_score": 0.37028442148123203,
            "tp": 235355,
            "fp": 71713,
            "fn": 728789
        },
        "ptc_01_c3": {
            "precision": 0.6116466086602746,
            "recall": 0.6654354583885754,
            "dice_score": 0.6374082792442793,
            "tp": 649469,
            "fp": 412368,
            "fn": 326537
        }
    },
    "partition_2_fold_3": {
        "pt3_02_c1": {
            "precision": 0.6639230093895384,
            "recall": 0.5183604632931442,
            "dice_score": 0.5821809180115431,
            "tp": 257875,
            "fp": 130536,
            "fn": 239607
        },
        "pt4_51_c": {
            "precision": 0.644248827480019,
            "recall": 0.8595678887203981,
            "dice_score": 0.7364934815284884,
            "tp": 317998,
            "fp": 175597,
            "fn": 51953,
            "tn": 1711860
        },
        "pt4_80_c": {
            "precision": 0.42863333905145407,
            "recall": 0.49031884926116515,
            "dice_score": 0.45740574587365335,
            "tp": 189900,
            "fp": 253136,
            "fn": 197399
        },
        "pt5_401_c1": {
            "precision": 0.6601895430524702,
            "recall": 0.9025723017493459,
            "dice_score": 0.7625842638092856,
            "tp": 1039275,
            "fp": 534932,
            "fn": 112184
        },
        "pt5_64_c": {
            "precision": 0.5956576942235124,
            "recall": 0.4179811314492441,
            "dice_score": 0.4912473174510589,
            "tp": 402994,
            "fp": 273559,
            "fn": 561150
        },
        "ptc_01_c3": {
            "precision": 0.5716680881722666,
            "recall": 0.822713180041926,
            "dice_score": 0.6745914929724189,
            "tp": 802973,
            "fp": 601641,
            "fn": 173033
        }
    }
}
