# Supplementary material for: Tree ring segmentation performance in highly disturbed trees using deep learning
Source: PLoS One. 2026 Jun 18;21(6):e0321841. doi: 10.1371/journal.pone.0321841 (PMC13278439; doi:10.1371/journal.pone.0321841)
Supplement: S4 Appendix — In this folder, the instance and pixel metrics are provided using the following codes: Models: m0 - CU-Net. m1 - CAU-Net. m2 - CARU-Net. m3 - TLU-Net. m4 - FTU-Net. Datasets: d0C - 512px Data. d1C - 512px GData. d2C - 512px CLData. d7C - 512px BData. d10C - 1024px Data. d11C - 256px Data. d14C - 128px Data. (ZIP) [file pone.0321841.s012.zip › raw_metrics/first_group/m0_d0C/test_instance_evaluation_results.json]

{
    "partition_2_fold_1": {
        "left_pt1_08_c": {
            "precision": 0.7058823529411765,
            "recall": 0.7407407407407407,
            "dice_score": 0.7228915662650603,
            "tp": 60,
            "fp": 25,
            "fn": 21
        },
        "left_pt3_5_c": {
            "precision": 0.2,
            "recall": 0.3333333333333333,
            "dice_score": 0.25,
            "tp": 15,
            "fp": 60,
            "fn": 30
        },
        "left_pt4_4_cd": {
            "precision": 0.46774193548387094,
            "recall": 0.6744186046511628,
            "dice_score": 0.5523809523809524,
            "tp": 29,
            "fp": 33,
            "fn": 14
        },
        "left_pt5_24_cd": {
            "precision": 0.5081967213114754,
            "recall": 0.5254237288135594,
            "dice_score": 0.5166666666666667,
            "tp": 31,
            "fp": 30,
            "fn": 28
        },
        "left_pt5_37_dc": {
            "precision": 0.582089552238806,
            "recall": 0.5777777777777777,
            "dice_score": 0.5799256505576208,
            "tp": 78,
            "fp": 56,
            "fn": 57
        },
        "left_pt5_414_cd": {
            "precision": 0.14285714285714285,
            "recall": 0.078125,
            "dice_score": 0.101010101010101,
            "tp": 15,
            "fp": 90,
            "fn": 177
        },
        "right_pt1_08_c": {
            "precision": 0.5098039215686274,
            "recall": 0.7222222222222222,
            "dice_score": 0.5977011494252873,
            "tp": 26,
            "fp": 25,
            "fn": 10
        },
        "right_pt3_5_c": {
            "precision": 0.45652173913043476,
            "recall": 0.6,
            "dice_score": 0.5185185185185185,
            "tp": 21,
            "fp": 25,
            "fn": 14
        },
        "right_pt4_4_cd": {
            "precision": 0.55,
            "recall": 0.6346153846153846,
            "dice_score": 0.5892857142857143,
            "tp": 33,
            "fp": 27,
            "fn": 19
        },
        "right_pt5_24_cd": {
            "precision": 0.8,
            "recall": 0.7457627118644068,
            "dice_score": 0.7719298245614035,
            "tp": 44,
            "fp": 11,
            "fn": 15
        },
        "right_pt5_37_dc": {
            "precision": 0.3046875,
            "recall": 0.28888888888888886,
            "dice_score": 0.2965779467680608,
            "tp": 39,
            "fp": 89,
            "fn": 96
        },
        "right_pt5_414_cd": {
            "precision": 0.2905982905982906,
            "recall": 0.2595419847328244,
            "dice_score": 0.27419354838709675,
            "tp": 34,
            "fp": 83,
            "fn": 97
        }
    },
    "partition_2_fold_2": {
        "left_pt1_06_c": {
            "precision": 0.4393939393939394,
            "recall": 0.4715447154471545,
            "dice_score": 0.4549019607843138,
            "tp": 58,
            "fp": 74,
            "fn": 65
        },
        "left_pt3_04_c1": {
            "precision": 0.0859375,
            "recall": 0.0990990990990991,
            "dice_score": 0.09205020920502092,
            "tp": 11,
            "fp": 117,
            "fn": 100
        },
        "left_pt4_117_cd": {
            "precision": 0.5198019801980198,
            "recall": 0.5329949238578681,
            "dice_score": 0.5263157894736843,
            "tp": 105,
            "fp": 97,
            "fn": 92
        },
        "left_pt5_373_c": {
            "precision": 0.6474358974358975,
            "recall": 0.7769230769230769,
            "dice_score": 0.7062937062937064,
            "tp": 101,
            "fp": 55,
            "fn": 29
        },
        "left_pt5_418_c": {
            "precision": 0.7307692307692307,
            "recall": 0.7808219178082192,
            "dice_score": 0.7549668874172185,
            "tp": 114,
            "fp": 42,
            "fn": 32
        },
        "right_pt1_06_c": {
            "precision": 0.5757575757575758,
            "recall": 0.6551724137931034,
            "dice_score": 0.6129032258064515,
            "tp": 19,
            "fp": 14,
            "fn": 10
        },
        "right_pt3_04_c1": {
            "precision": 0.4523809523809524,
            "recall": 0.4830508474576271,
            "dice_score": 0.4672131147540984,
            "tp": 57,
            "fp": 69,
            "fn": 61
        },
        "right_pt4_117_cd": {
            "precision": 0.6515837104072398,
            "recall": 0.7272727272727273,
            "dice_score": 0.6873508353221957,
            "tp": 144,
            "fp": 77,
            "fn": 54
        },
        "right_pt5_373_c": {
            "precision": 0.6887417218543046,
            "recall": 0.7938931297709924,
            "dice_score": 0.7375886524822696,
            "tp": 104,
            "fp": 47,
            "fn": 27
        },
        "right_pt5_379_d": {
            "precision": 0.0313588850174216,
            "recall": 0.02830188679245283,
            "dice_score": 0.029752066115702476,
            "tp": 9,
            "fp": 278,
            "fn": 309
        },
        "right_pt5_418_c": {
            "precision": 0.7450980392156863,
            "recall": 0.8,
            "dice_score": 0.7715736040609137,
            "tp": 76,
            "fp": 26,
            "fn": 19
        }
    },
    "partition_2_fold_3": {
        "left_pt1_06_c2": {
            "precision": 0.0975609756097561,
            "recall": 0.2222222222222222,
            "dice_score": 0.13559322033898308,
            "tp": 4,
            "fp": 37,
            "fn": 14
        },
        "left_pt1_09_c1": {
            "precision": 0.35714285714285715,
            "recall": 0.7407407407407407,
            "dice_score": 0.48192771084337344,
            "tp": 40,
            "fp": 72,
            "fn": 14
        },
        "left_pt2_1_c1": {
            "precision": 0.0,
            "recall": 0.0,
            "dice_score": 0,
            "tp": 0,
            "fp": 8,
            "fn": 2
        },
        "left_pt3_12a_b2": {
            "precision": 0.375,
            "recall": 0.8571428571428571,
            "dice_score": 0.5217391304347825,
            "tp": 24,
            "fp": 40,
            "fn": 4
        },
        "left_pt5_44_cd": {
            "precision": 0.3978494623655914,
            "recall": 0.69375,
            "dice_score": 0.5056947608200456,
            "tp": 111,
            "fp": 168,
            "fn": 49
        },
        "left_pt5_70_c1": {
            "precision": 0.4458874458874459,
            "recall": 0.6560509554140127,
            "dice_score": 0.5309278350515464,
            "tp": 103,
            "fp": 128,
            "fn": 54
        },
        "right_pt1_06_c2": {
            "precision": 0.22404371584699453,
            "recall": 0.36607142857142855,
            "dice_score": 0.27796610169491526,
            "tp": 41,
            "fp": 142,
            "fn": 71
        },
        "right_pt1_09_c1": {
            "precision": 0.4794520547945205,
            "recall": 0.6862745098039216,
            "dice_score": 0.5645161290322581,
            "tp": 35,
            "fp": 38,
            "fn": 16
        },
        "right_pt2_1_c1": {
            "precision": 0.5279503105590062,
            "recall": 0.8673469387755102,
            "dice_score": 0.6563706563706564,
            "tp": 170,
            "fp": 152,
            "fn": 26
        },
        "right_pt3_12a_b2": {
            "precision": 0.27848101265822783,
            "recall": 0.6666666666666666,
            "dice_score": 0.3928571428571428,
            "tp": 22,
            "fp": 57,
            "fn": 11
        },
        "right_pt5_44_cd": {
            "precision": 0.4,
            "recall": 0.6792452830188679,
            "dice_score": 0.5034965034965035,
            "tp": 108,
            "fp": 162,
            "fn": 51
        },
        "right_pt5_70_c1": {
            "precision": 0.6961325966850829,
            "recall": 0.802547770700637,
            "dice_score": 0.7455621301775148,
            "tp": 126,
            "fp": 55,
            "fn": 31
        }
    }
}
