# Supplementary material for: Tree ring segmentation performance in highly disturbed trees using deep learning
Source: PLoS One. 2026 Jun 18;21(6):e0321841. doi: 10.1371/journal.pone.0321841 (PMC13278439; doi:10.1371/journal.pone.0321841)
Supplement: S4 Appendix — In this folder, the instance and pixel metrics are provided using the following codes: Models: m0 - CU-Net. m1 - CAU-Net. m2 - CARU-Net. m3 - TLU-Net. m4 - FTU-Net. Datasets: d0C - 512px Data. d1C - 512px GData. d2C - 512px CLData. d7C - 512px BData. d10C - 1024px Data. d11C - 256px Data. d14C - 128px Data. (ZIP) [file pone.0321841.s012.zip › raw_metrics/first_group/m0_d0C/test_instance_evaluation_results_directory_metrics.json]

{
    "directory_metrics": {
        "partition_2_fold_1": {
            "total_tp": 425,
            "total_fp": 554,
            "total_fn": 578,
            "precision": 0.4341164453524004,
            "recall": 0.423728813559322,
            "dice_score": 0.42885973763874874
        },
        "partition_2_fold_2": {
            "total_tp": 798,
            "total_fp": 896,
            "total_fn": 798,
            "precision": 0.47107438016528924,
            "recall": 0.5,
            "dice_score": 0.4851063829787234
        },
        "partition_2_fold_3": {
            "total_tp": 784,
            "total_fp": 1059,
            "total_fn": 343,
            "precision": 0.42539338035811175,
            "recall": 0.6956521739130435,
            "dice_score": 0.5279461279461279
        }
    },
    "overall_metrics": {
        "mean_total_tp": 669.0,
        "mean_total_fp": 836.333,
        "mean_total_fn": 573.0,
        "mean_precision": 0.444,
        "mean_recall": 0.54,
        "mean_dice_score": 0.481,
        "std_total_tp": 172.6287,
        "std_total_fp": 210.4382,
        "std_total_fn": 185.7866,
        "std_precision": 0.0198,
        "std_recall": 0.1145,
        "std_dice_score": 0.0406
    }
}
