# Supplementary material for: Tree ring segmentation performance in highly disturbed trees using deep learning
Source: PLoS One. 2026 Jun 18;21(6):e0321841. doi: 10.1371/journal.pone.0321841 (PMC13278439; doi:10.1371/journal.pone.0321841)
Supplement: S4 Appendix — In this folder, the instance and pixel metrics are provided using the following codes: Models: m0 - CU-Net. m1 - CAU-Net. m2 - CARU-Net. m3 - TLU-Net. m4 - FTU-Net. Datasets: d0C - 512px Data. d1C - 512px GData. d2C - 512px CLData. d7C - 512px BData. d10C - 1024px Data. d11C - 256px Data. d14C - 128px Data. (ZIP) [file pone.0321841.s012.zip › raw_metrics/first_group/m0_d0C/test_instance_evaluation_results_individuals.json]

{
    "partition_2_fold_1": {
        "pt1_08_c": {
            "precision": 0.6323529411764706,
            "recall": 0.7350427350427351,
            "dice_score": 0.6798418972332015,
            "tp": 86,
            "fp": 50,
            "fn": 31
        },
        "pt3_5_c": {
            "precision": 0.2975206611570248,
            "recall": 0.45,
            "dice_score": 0.3582089552238806,
            "tp": 36,
            "fp": 85,
            "fn": 44
        },
        "pt4_4_cd": {
            "precision": 0.5081967213114754,
            "recall": 0.6526315789473685,
            "dice_score": 0.5714285714285714,
            "tp": 62,
            "fp": 60,
            "fn": 33
        },
        "pt5_24_cd": {
            "precision": 0.646551724137931,
            "recall": 0.635593220338983,
            "dice_score": 0.641025641025641,
            "tp": 75,
            "fp": 41,
            "fn": 43
        },
        "pt5_37_dc": {
            "precision": 0.44656488549618323,
            "recall": 0.43333333333333335,
            "dice_score": 0.43984962406015043,
            "tp": 117,
            "fp": 145,
            "fn": 153
        },
        "pt5_414_cd": {
            "precision": 0.22072072072072071,
            "recall": 0.15170278637770898,
            "dice_score": 0.17981651376146787,
            "tp": 49,
            "fp": 173,
            "fn": 274
        }
    },
    "partition_2_fold_2": {
        "pt1_06_c": {
            "precision": 0.4666666666666667,
            "recall": 0.506578947368421,
            "dice_score": 0.48580441640378547,
            "tp": 77,
            "fp": 88,
            "fn": 75
        },
        "pt3_04_c1": {
            "precision": 0.2677165354330709,
            "recall": 0.29694323144104806,
            "dice_score": 0.2815734989648034,
            "tp": 68,
            "fp": 186,
            "fn": 161
        },
        "pt4_117_cd": {
            "precision": 0.5886524822695035,
            "recall": 0.6303797468354431,
            "dice_score": 0.60880195599022,
            "tp": 249,
            "fp": 174,
            "fn": 146
        },
        "pt5_373_c": {
            "precision": 0.6677524429967426,
            "recall": 0.7854406130268199,
            "dice_score": 0.721830985915493,
            "tp": 205,
            "fp": 102,
            "fn": 56
        },
        "pt5_418_c": {
            "precision": 0.7364341085271318,
            "recall": 0.7883817427385892,
            "dice_score": 0.7615230460921845,
            "tp": 190,
            "fp": 68,
            "fn": 51
        },
        "pt5_379_d": {
            "precision": 0.0313588850174216,
            "recall": 0.02830188679245283,
            "dice_score": 0.029752066115702476,
            "tp": 9,
            "fp": 278,
            "fn": 309
        }
    },
    "partition_2_fold_3": {
        "pt1_06_c2": {
            "precision": 0.20089285714285715,
            "recall": 0.34615384615384615,
            "dice_score": 0.25423728813559326,
            "tp": 45,
            "fp": 179,
            "fn": 85
        },
        "pt1_09_c1": {
            "precision": 0.40540540540540543,
            "recall": 0.7142857142857143,
            "dice_score": 0.5172413793103449,
            "tp": 75,
            "fp": 110,
            "fn": 30
        },
        "pt2_1_c1": {
            "precision": 0.5151515151515151,
            "recall": 0.8585858585858586,
            "dice_score": 0.6439393939393939,
            "tp": 170,
            "fp": 160,
            "fn": 28
        },
        "pt3_12a_b2": {
            "precision": 0.32167832167832167,
            "recall": 0.7540983606557377,
            "dice_score": 0.45098039215686275,
            "tp": 46,
            "fp": 97,
            "fn": 15
        },
        "pt5_44_cd": {
            "precision": 0.3989071038251366,
            "recall": 0.6865203761755486,
            "dice_score": 0.5046082949308757,
            "tp": 219,
            "fp": 330,
            "fn": 100
        },
        "pt5_70_c1": {
            "precision": 0.5558252427184466,
            "recall": 0.7292993630573248,
            "dice_score": 0.6308539944903581,
            "tp": 229,
            "fp": 183,
            "fn": 85
        }
    }
}
