# Supplementary material for: Tree ring segmentation performance in highly disturbed trees using deep learning
Source: PLoS One. 2026 Jun 18;21(6):e0321841. doi: 10.1371/journal.pone.0321841 (PMC13278439; doi:10.1371/journal.pone.0321841)
Supplement: S4 Appendix — In this folder, the instance and pixel metrics are provided using the following codes: Models: m0 - CU-Net. m1 - CAU-Net. m2 - CARU-Net. m3 - TLU-Net. m4 - FTU-Net. Datasets: d0C - 512px Data. d1C - 512px GData. d2C - 512px CLData. d7C - 512px BData. d10C - 1024px Data. d11C - 256px Data. d14C - 128px Data. (ZIP) [file pone.0321841.s012.zip › raw_metrics/first_group/m0_d0C/test_pixel_evaluation_results.json]

{
    "partition_2_fold_1": {
        "left_pt1_08_c": {
            "precision": 0.7070481651715118,
            "recall": 0.8203705079766104,
            "dice_score": 0.7595055273616308,
            "tp": 287046,
            "fp": 118932,
            "fn": 62852,
            "tn": 4795042
        },
        "left_pt3_5_c": {
            "precision": 0.7745068950837859,
            "recall": 0.3704258981620301,
            "dice_score": 0.5011602671118531,
            "tp": 180117,
            "fp": 52440,
            "fn": 306126,
            "tn": 7265733
        },
        "left_pt4_4_cd": {
            "precision": 0.7713223922627703,
            "recall": 0.6225176419741126,
            "dice_score": 0.6889769055831954,
            "tp": 167080,
            "fp": 49535,
            "fn": 101314,
            "tn": 5026839
        },
        "left_pt5_24_cd": {
            "precision": 0.5614781024622598,
            "recall": 0.7587739432676349,
            "dice_score": 0.6453842737705234,
            "tp": 150411,
            "fp": 117473,
            "fn": 47818,
            "tn": 7937738
        },
        "left_pt5_37_dc": {
            "precision": 0.5921283062356649,
            "recall": 0.7458443628497424,
            "dice_score": 0.6601563238082042,
            "tp": 209630,
            "fp": 144398,
            "fn": 71434,
            "tn": 4699146
        },
        "left_pt5_414_cd": {
            "precision": 0.44410227237096134,
            "recall": 0.7477242731626381,
            "dice_score": 0.5572388869217237,
            "tp": 198289,
            "fp": 248205,
            "fn": 66901,
            "tn": 3440269
        },
        "right_pt1_08_c": {
            "precision": 0.6737158416704698,
            "recall": 0.7446017478435328,
            "dice_score": 0.7073873961185279,
            "tp": 131382,
            "fp": 63629,
            "fn": 45064,
            "tn": 3194421
        },
        "right_pt3_5_c": {
            "precision": 0.8898184155698505,
            "recall": 0.49036376746417976,
            "dice_score": 0.6322856735603587,
            "tp": 195179,
            "fp": 24168,
            "fn": 202850,
            "tn": 2887883
        },
        "right_pt4_4_cd": {
            "precision": 0.8213703872908603,
            "recall": 0.6430557430152517,
            "dice_score": 0.7213568970933908,
            "tp": 190576,
            "fp": 41446,
            "fn": 105784,
            "tn": 4045426
        },
        "right_pt5_24_cd": {
            "precision": 0.6934793918723625,
            "recall": 0.6352026093264358,
            "dice_score": 0.6630629734338167,
            "tp": 119965,
            "fp": 53025,
            "fn": 68896,
            "tn": 5496610
        },
        "right_pt5_37_dc": {
            "precision": 0.5252556617023993,
            "recall": 0.607628549655735,
            "dice_score": 0.5634474074558311,
            "tp": 181001,
            "fp": 163595,
            "fn": 116880,
            "tn": 5913948
        },
        "right_pt5_414_cd": {
            "precision": 0.4317274283047244,
            "recall": 0.6969723354308084,
            "dice_score": 0.5331835509191892,
            "tp": 208125,
            "fp": 273950,
            "fn": 90488,
            "tn": 3595629
        }
    },
    "partition_2_fold_2": {
        "left_pt1_06_c": {
            "precision": 0.663778183316654,
            "recall": 0.6422952407173577,
            "dice_score": 0.6528600309766325,
            "tp": 338268,
            "fp": 171342,
            "fn": 188387,
            "tn": 3688307
        },
        "left_pt3_04_c1": {
            "precision": 0.47719334789832923,
            "recall": 0.4343728090095731,
            "dice_score": 0.45477733765454326,
            "tp": 197015,
            "fp": 215847,
            "fn": 256547,
            "tn": 3779359
        },
        "left_pt4_117_cd": {
            "precision": 0.737198650741297,
            "recall": 0.6314371331870957,
            "dice_score": 0.6802315240909036,
            "tp": 787870,
            "fp": 280865,
            "fn": 459871,
            "tn": 5221602
        },
        "left_pt5_373_c": {
            "precision": 0.7634939112372003,
            "recall": 0.74455273787205,
            "dice_score": 0.7539043733110875,
            "tp": 547658,
            "fp": 169647,
            "fn": 187895,
            "tn": 3917328
        },
        "left_pt5_418_c": {
            "precision": 0.6233726709641609,
            "recall": 0.8848923439888796,
            "dice_score": 0.7314599205302915,
            "tp": 395323,
            "fp": 238845,
            "fn": 51424,
            "tn": 6055400
        },
        "right_pt1_06_c": {
            "precision": 0.686682688323527,
            "recall": 0.7502082352515119,
            "dice_score": 0.7170412163273077,
            "tp": 124293,
            "fp": 56712,
            "fn": 41385,
            "tn": 2096458
        },
        "right_pt3_04_c1": {
            "precision": 0.5545529850696814,
            "recall": 0.8195980490098137,
            "dice_score": 0.6615146855966135,
            "tp": 418413,
            "fp": 336092,
            "fn": 92097,
            "tn": 4699894
        },
        "right_pt4_117_cd": {
            "precision": 0.7520677113829584,
            "recall": 0.7594321062829847,
            "dice_score": 0.755731968271018,
            "tp": 1075065,
            "fp": 354414,
            "fn": 340552,
            "tn": 8436689
        },
        "right_pt5_373_c": {
            "precision": 0.6928403214917912,
            "recall": 0.7843100127233049,
            "dice_score": 0.7357431248230929,
            "tp": 575751,
            "fp": 255250,
            "fn": 158335,
            "tn": 3729256
        },
        "right_pt5_379_d": {
            "precision": 0.30175606896367946,
            "recall": 0.41331846107127007,
            "dice_score": 0.3488345586491194,
            "tp": 283100,
            "fp": 655075,
            "fn": 401844,
            "tn": 6759821
        },
        "right_pt5_418_c": {
            "precision": 0.5855705328858934,
            "recall": 0.9258306984071546,
            "dice_score": 0.7173994095063433,
            "tp": 249179,
            "fp": 176353,
            "fn": 19962,
            "tn": 3850698
        }
    },
    "partition_2_fold_3": {
        "left_pt1_06_c2": {
            "precision": 0.5367842189066462,
            "recall": 0.2721639157995455,
            "dice_score": 0.3611932302930497,
            "tp": 36409,
            "fp": 31419,
            "fn": 97367,
            "tn": 2586293
        },
        "left_pt1_09_c1": {
            "precision": 0.4993946902654867,
            "recall": 0.8332093078195133,
            "dice_score": 0.6244920543579302,
            "tp": 141079,
            "fp": 141421,
            "fn": 28241,
            "tn": 6221355
        },
        "left_pt2_1_c1": {
            "precision": 0.0,
            "recall": 0.0,
            "dice_score": 0.0,
            "tp": 0,
            "fp": 4658,
            "fn": 20924,
            "tn": 454162
        },
        "left_pt3_12a_b2": {
            "precision": 0.5795152787680423,
            "recall": 0.8296962536069382,
            "dice_score": 0.68239812782611,
            "tp": 103225,
            "fp": 74898,
            "fn": 21188,
            "tn": 2256753
        },
        "left_pt5_44_cd": {
            "precision": 0.5961270471048027,
            "recall": 0.7257217568774182,
            "dice_score": 0.6545716373063553,
            "tp": 341365,
            "fp": 231273,
            "fn": 129015,
            "tn": 4374827
        },
        "left_pt5_70_c1": {
            "precision": 0.5759404258580388,
            "recall": 0.7675160048818932,
            "dice_score": 0.6580689698453042,
            "tp": 450898,
            "fp": 331992,
            "fn": 136579,
            "tn": 6062163
        },
        "right_pt1_06_c2": {
            "precision": 0.513201327583482,
            "recall": 0.765993727421413,
            "dice_score": 0.6146193206348577,
            "tp": 340953,
            "fp": 323412,
            "fn": 104159,
            "tn": 3466228
        },
        "right_pt1_09_c1": {
            "precision": 0.4857644649662961,
            "recall": 0.8589091742126799,
            "dice_score": 0.6205632999852876,
            "tp": 134975,
            "fp": 142886,
            "fn": 22172,
            "tn": 6109183
        },
        "right_pt2_1_c1": {
            "precision": 0.7688705765402155,
            "recall": 0.8197131690183158,
            "dice_score": 0.7934782646779863,
            "tp": 1132328,
            "fp": 340388,
            "fn": 249043,
            "tn": 20003937
        },
        "right_pt3_12a_b2": {
            "precision": 0.5510153032012763,
            "recall": 0.7624138567560915,
            "dice_score": 0.6397021099469852,
            "tp": 99126,
            "fp": 80771,
            "fn": 30890,
            "tn": 2902173
        },
        "right_pt5_44_cd": {
            "precision": 0.5511389346156653,
            "recall": 0.7535284504531273,
            "dice_score": 0.6366356239731276,
            "tp": 339824,
            "fp": 276761,
            "fn": 111153,
            "tn": 4847942
        },
        "right_pt5_70_c1": {
            "precision": 0.6733840250376768,
            "recall": 0.7889653095173618,
            "dice_score": 0.7266070058418068,
            "tp": 571031,
            "fp": 276971,
            "fn": 152741,
            "tn": 6039257
        }
    }
}
