# Supplementary material for: Tree ring segmentation performance in highly disturbed trees using deep learning
Source: PLoS One. 2026 Jun 18;21(6):e0321841. doi: 10.1371/journal.pone.0321841 (PMC13278439; doi:10.1371/journal.pone.0321841)
Supplement: S4 Appendix — In this folder, the instance and pixel metrics are provided using the following codes: Models: m0 - CU-Net. m1 - CAU-Net. m2 - CARU-Net. m3 - TLU-Net. m4 - FTU-Net. Datasets: d0C - 512px Data. d1C - 512px GData. d2C - 512px CLData. d7C - 512px BData. d10C - 1024px Data. d11C - 256px Data. d14C - 128px Data. (ZIP) [file pone.0321841.s012.zip › raw_metrics/first_group/m0_d0C/test_pixel_evaluation_results_directory_metrics.json]

{
    "directory_metrics": {
        "partition_2_fold_1": {
            "total_tp": 2218801,
            "total_fp": 1350796,
            "total_fn": 1286407,
            "precision": 0.6215830526527224,
            "recall": 0.6330012370164624,
            "dice_score": 0.627240185418538
        },
        "partition_2_fold_2": {
            "total_tp": 4991935,
            "total_fp": 2910442,
            "total_fn": 2198299,
            "precision": 0.6317004364636108,
            "recall": 0.6942660002442201,
            "dice_score": 0.6615071441250291
        },
        "partition_2_fold_3": {
            "total_tp": 3691213,
            "total_fp": 2256850,
            "total_fn": 1103472,
            "precision": 0.6205739582785186,
            "recall": 0.7698551625393535,
            "dice_score": 0.6872008912430972
        }
    },
    "overall_metrics": {
        "mean_total_tp": 3633983.0,
        "mean_total_fp": 2172696.0,
        "mean_total_fn": 1529392.667,
        "mean_precision": 0.625,
        "mean_recall": 0.699,
        "mean_dice_score": 0.659,
        "std_total_tp": 1132850.2402,
        "std_total_fp": 639497.372,
        "std_total_fn": 478847.9687,
        "std_precision": 0.005,
        "std_recall": 0.056,
        "std_dice_score": 0.0246
    }
}
