# Supplementary material for: Tree ring segmentation performance in highly disturbed trees using deep learning
Source: PLoS One. 2026 Jun 18;21(6):e0321841. doi: 10.1371/journal.pone.0321841 (PMC13278439; doi:10.1371/journal.pone.0321841)
Supplement: S4 Appendix — In this folder, the instance and pixel metrics are provided using the following codes: Models: m0 - CU-Net. m1 - CAU-Net. m2 - CARU-Net. m3 - TLU-Net. m4 - FTU-Net. Datasets: d0C - 512px Data. d1C - 512px GData. d2C - 512px CLData. d7C - 512px BData. d10C - 1024px Data. d11C - 256px Data. d14C - 128px Data. (ZIP) [file pone.0321841.s012.zip › raw_metrics/first_group/m0_d0C/test_pixel_evaluation_results_individuals.json]

{
    "partition_2_fold_1": {
        "pt1_08_c": {
            "precision": 0.6962323769653022,
            "recall": 0.7949705895763987,
            "dice_score": 0.7423325672183817,
            "tp": 418428,
            "fp": 182561,
            "fn": 107916
        },
        "pt3_5_c": {
            "precision": 0.8304772695085681,
            "recall": 0.424412397995187,
            "dice_score": 0.561746356767372,
            "tp": 375296,
            "fp": 76608,
            "fn": 508976
        },
        "pt4_4_cd": {
            "precision": 0.7972057587760261,
            "recall": 0.6332952046377714,
            "dice_score": 0.7058598310030383,
            "tp": 357656,
            "fp": 90981,
            "fn": 207098
        },
        "pt5_24_cd": {
            "precision": 0.6132727264479194,
            "recall": 0.6984835567955773,
            "dice_score": 0.6531105217135046,
            "tp": 270376,
            "fp": 170498,
            "fn": 116714
        },
        "pt5_37_dc": {
            "precision": 0.5591434018871382,
            "recall": 0.6747290329824076,
            "dice_score": 0.6115223522173753,
            "tp": 390631,
            "fp": 307993,
            "fn": 188314
        },
        "pt5_414_cd": {
            "precision": 0.4376777600802956,
            "recall": 0.7208439827386516,
            "dice_score": 0.544655085997325,
            "tp": 406414,
            "fp": 522155,
            "fn": 157389
        }
    },
    "partition_2_fold_2": {
        "pt1_06_c": {
            "precision": 0.6697812819009143,
            "recall": 0.6681192431965542,
            "dice_score": 0.6689492301952062,
            "tp": 462561,
            "fp": 228054,
            "fn": 229772
        },
        "pt3_04_c1": {
            "precision": 0.5271932477104458,
            "recall": 0.6383631098092258,
            "dice_score": 0.5774765311134872,
            "tp": 615428,
            "fp": 551939,
            "fn": 348644
        },
        "pt4_117_cd": {
            "precision": 0.7457067328899766,
            "recall": 0.6994684905296247,
            "dice_score": 0.7218479176498942,
            "tp": 1862935,
            "fp": 635279,
            "fn": 800423
        },
        "pt5_373_c": {
            "precision": 0.7255729810515492,
            "recall": 0.7644115323559051,
            "dice_score": 0.7444860658494439,
            "tp": 1123409,
            "fp": 424897,
            "fn": 346230
        },
        "pt5_418_c": {
            "precision": 0.6081928847787109,
            "recall": 0.9002832845361286,
            "dice_score": 0.7259589499365844,
            "tp": 644502,
            "fp": 415198,
            "fn": 71386
        },
        "pt5_379_d": {
            "precision": 0.30175606896367946,
            "recall": 0.41331846107127007,
            "dice_score": 0.3488345586491194,
            "tp": 283100,
            "fp": 655075,
            "fn": 401844,
            "tn": 6759821
        }
    },
    "partition_2_fold_3": {
        "pt1_06_c2": {
            "precision": 0.5153859706388889,
            "recall": 0.6518739376183303,
            "dice_score": 0.5756501695928778,
            "tp": 377362,
            "fp": 354831,
            "fn": 201526
        },
        "pt1_09_c1": {
            "precision": 0.49263599715183604,
            "recall": 0.8455801045741224,
            "dice_score": 0.6225649167595069,
            "tp": 276054,
            "fp": 284307,
            "fn": 50413
        },
        "pt2_1_c1": {
            "precision": 0.7664464109968092,
            "recall": 0.8074820205448925,
            "dice_score": 0.7864292736422137,
            "tp": 1132328,
            "fp": 345046,
            "fn": 269967
        },
        "pt3_12a_b2": {
            "precision": 0.5651946818613486,
            "recall": 0.7953142133954856,
            "dice_score": 0.6607929803134628,
            "tp": 202351,
            "fp": 155669,
            "fn": 52078
        },
        "pt5_44_cd": {
            "precision": 0.5728017369324341,
            "recall": 0.7393323109283372,
            "dice_score": 0.6454993414132608,
            "tp": 681189,
            "fp": 508034,
            "fn": 240168
        },
        "pt5_70_c1": {
            "precision": 0.6266074025747873,
            "recall": 0.7793554084693296,
            "dice_score": 0.6946839053600762,
            "tp": 1021929,
            "fp": 608963,
            "fn": 289320
        }
    }
}
