# Supplementary material for: Tree ring segmentation performance in highly disturbed trees using deep learning
Source: PLoS One. 2026 Jun 18;21(6):e0321841. doi: 10.1371/journal.pone.0321841 (PMC13278439; doi:10.1371/journal.pone.0321841)
Supplement: S4 Appendix — In this folder, the instance and pixel metrics are provided using the following codes: Models: m0 - CU-Net. m1 - CAU-Net. m2 - CARU-Net. m3 - TLU-Net. m4 - FTU-Net. Datasets: d0C - 512px Data. d1C - 512px GData. d2C - 512px CLData. d7C - 512px BData. d10C - 1024px Data. d11C - 256px Data. d14C - 128px Data. (ZIP) [file pone.0321841.s012.zip › raw_metrics/first_group/m0_d10C/colored_images_instance_evaluation_results.json]

{
    "partition_2_fold_1": {
        "left_pt5_359_a1": {
            "precision": 0.20454545454545456,
            "recall": 0.3,
            "dice_score": 0.24324324324324326,
            "tp": 27,
            "fp": 105,
            "fn": 63
        },
        "left_ptc_01_a1": {
            "precision": 0.09090909090909091,
            "recall": 0.06818181818181818,
            "dice_score": 0.07792207792207792,
            "tp": 6,
            "fp": 60,
            "fn": 82
        },
        "right_pt5_359_a1": {
            "precision": 0.08536585365853659,
            "recall": 0.07216494845360824,
            "dice_score": 0.0782122905027933,
            "tp": 7,
            "fp": 75,
            "fn": 90
        },
        "right_ptc_01_a2": {
            "precision": 0.1407035175879397,
            "recall": 0.17073170731707318,
            "dice_score": 0.15426997245179067,
            "tp": 28,
            "fp": 171,
            "fn": 136
        }
    },
    "partition_2_fold_2": {
        "left_pt5_359_a1": {
            "precision": 0.14285714285714285,
            "recall": 0.13333333333333333,
            "dice_score": 0.1379310344827586,
            "tp": 12,
            "fp": 72,
            "fn": 78
        },
        "left_ptc_01_a1": {
            "precision": 0.24242424242424243,
            "recall": 0.36363636363636365,
            "dice_score": 0.2909090909090909,
            "tp": 32,
            "fp": 100,
            "fn": 56
        },
        "right_pt5_359_a1": {
            "precision": 0.027777777777777776,
            "recall": 0.020618556701030927,
            "dice_score": 0.023668639053254437,
            "tp": 2,
            "fp": 70,
            "fn": 95
        },
        "right_ptc_01_a2": {
            "precision": 0.11560693641618497,
            "recall": 0.12195121951219512,
            "dice_score": 0.11869436201780416,
            "tp": 20,
            "fp": 153,
            "fn": 144
        }
    },
    "partition_2_fold_3": {
        "left_pt5_359_a1": {
            "precision": 0.21232876712328766,
            "recall": 0.34444444444444444,
            "dice_score": 0.2627118644067797,
            "tp": 31,
            "fp": 115,
            "fn": 59
        },
        "left_ptc_01_a1": {
            "precision": 0.22797927461139897,
            "recall": 0.5,
            "dice_score": 0.31316725978647686,
            "tp": 44,
            "fp": 149,
            "fn": 44
        },
        "right_pt5_359_a1": {
            "precision": 0.23469387755102042,
            "recall": 0.23711340206185566,
            "dice_score": 0.23589743589743592,
            "tp": 23,
            "fp": 75,
            "fn": 74
        },
        "right_ptc_01_a2": {
            "precision": 0.125,
            "recall": 0.16463414634146342,
            "dice_score": 0.14210526315789473,
            "tp": 27,
            "fp": 189,
            "fn": 137
        }
    }
}
