# Supplementary material for: Tree ring segmentation performance in highly disturbed trees using deep learning
Source: PLoS One. 2026 Jun 18;21(6):e0321841. doi: 10.1371/journal.pone.0321841 (PMC13278439; doi:10.1371/journal.pone.0321841)
Supplement: S4 Appendix — In this folder, the instance and pixel metrics are provided using the following codes: Models: m0 - CU-Net. m1 - CAU-Net. m2 - CARU-Net. m3 - TLU-Net. m4 - FTU-Net. Datasets: d0C - 512px Data. d1C - 512px GData. d2C - 512px CLData. d7C - 512px BData. d10C - 1024px Data. d11C - 256px Data. d14C - 128px Data. (ZIP) [file pone.0321841.s012.zip › raw_metrics/first_group/m0_d10C/colored_images_instance_evaluation_results_directory_metrics.json]

{
    "directory_metrics": {
        "partition_2_fold_1": {
            "total_tp": 68,
            "total_fp": 411,
            "total_fn": 371,
            "precision": 0.1419624217118998,
            "recall": 0.1548974943052392,
            "dice_score": 0.14814814814814814
        },
        "partition_2_fold_2": {
            "total_tp": 66,
            "total_fp": 395,
            "total_fn": 373,
            "precision": 0.14316702819956617,
            "recall": 0.15034168564920272,
            "dice_score": 0.1466666666666667
        },
        "partition_2_fold_3": {
            "total_tp": 125,
            "total_fp": 528,
            "total_fn": 314,
            "precision": 0.19142419601837674,
            "recall": 0.2847380410022779,
            "dice_score": 0.22893772893772893
        }
    },
    "overall_metrics": {
        "mean_total_tp": 86.333,
        "mean_total_fp": 444.667,
        "mean_total_fn": 352.667,
        "mean_precision": 0.159,
        "mean_recall": 0.197,
        "mean_dice_score": 0.175,
        "std_total_tp": 27.3537,
        "std_total_fp": 59.2865,
        "std_total_fn": 27.3537,
        "std_precision": 0.023,
        "std_recall": 0.0623,
        "std_dice_score": 0.0384
    }
}
