# Supplementary material for: Tree ring segmentation performance in highly disturbed trees using deep learning
Source: PLoS One. 2026 Jun 18;21(6):e0321841. doi: 10.1371/journal.pone.0321841 (PMC13278439; doi:10.1371/journal.pone.0321841)
Supplement: S4 Appendix — In this folder, the instance and pixel metrics are provided using the following codes: Models: m0 - CU-Net. m1 - CAU-Net. m2 - CARU-Net. m3 - TLU-Net. m4 - FTU-Net. Datasets: d0C - 512px Data. d1C - 512px GData. d2C - 512px CLData. d7C - 512px BData. d10C - 1024px Data. d11C - 256px Data. d14C - 128px Data. (ZIP) [file pone.0321841.s012.zip › raw_metrics/first_group/m0_d10C/colored_images_instance_evaluation_results_individuals.json]

{
    "partition_2_fold_1": {
        "pt5_359_a1": {
            "precision": 0.1588785046728972,
            "recall": 0.18181818181818182,
            "dice_score": 0.16957605985037408,
            "tp": 34,
            "fp": 180,
            "fn": 153
        },
        "ptc_01_a1": {
            "precision": 0.09090909090909091,
            "recall": 0.06818181818181818,
            "dice_score": 0.07792207792207792,
            "tp": 6,
            "fp": 60,
            "fn": 82
        },
        "ptc_01_a2": {
            "precision": 0.1407035175879397,
            "recall": 0.17073170731707318,
            "dice_score": 0.15426997245179067,
            "tp": 28,
            "fp": 171,
            "fn": 136
        }
    },
    "partition_2_fold_2": {
        "pt5_359_a1": {
            "precision": 0.08974358974358974,
            "recall": 0.0748663101604278,
            "dice_score": 0.08163265306122448,
            "tp": 14,
            "fp": 142,
            "fn": 173
        },
        "ptc_01_a1": {
            "precision": 0.24242424242424243,
            "recall": 0.36363636363636365,
            "dice_score": 0.2909090909090909,
            "tp": 32,
            "fp": 100,
            "fn": 56
        },
        "ptc_01_a2": {
            "precision": 0.11560693641618497,
            "recall": 0.12195121951219512,
            "dice_score": 0.11869436201780416,
            "tp": 20,
            "fp": 153,
            "fn": 144
        }
    },
    "partition_2_fold_3": {
        "pt5_359_a1": {
            "precision": 0.22131147540983606,
            "recall": 0.2887700534759358,
            "dice_score": 0.25058004640371234,
            "tp": 54,
            "fp": 190,
            "fn": 133
        },
        "ptc_01_a1": {
            "precision": 0.22797927461139897,
            "recall": 0.5,
            "dice_score": 0.31316725978647686,
            "tp": 44,
            "fp": 149,
            "fn": 44
        },
        "ptc_01_a2": {
            "precision": 0.125,
            "recall": 0.16463414634146342,
            "dice_score": 0.14210526315789473,
            "tp": 27,
            "fp": 189,
            "fn": 137
        }
    }
}
