# Supplementary material for: Tree ring segmentation performance in highly disturbed trees using deep learning
Source: PLoS One. 2026 Jun 18;21(6):e0321841. doi: 10.1371/journal.pone.0321841 (PMC13278439; doi:10.1371/journal.pone.0321841)
Supplement: S4 Appendix — In this folder, the instance and pixel metrics are provided using the following codes: Models: m0 - CU-Net. m1 - CAU-Net. m2 - CARU-Net. m3 - TLU-Net. m4 - FTU-Net. Datasets: d0C - 512px Data. d1C - 512px GData. d2C - 512px CLData. d7C - 512px BData. d10C - 1024px Data. d11C - 256px Data. d14C - 128px Data. (ZIP) [file pone.0321841.s012.zip › raw_metrics/first_group/m0_d10C/colored_images_pixel_evaluation_results.json]

{
    "partition_2_fold_1": {
        "left_pt5_359_a1": {
            "precision": 0.6787780171232732,
            "recall": 0.39898487320330883,
            "dice_score": 0.502563529559008,
            "tp": 805102,
            "fp": 381003,
            "fn": 1212774,
            "tn": 13756769
        },
        "left_ptc_01_a1": {
            "precision": 0.6430703641740331,
            "recall": 0.16552278457103908,
            "dice_score": 0.26327899888441103,
            "tp": 322494,
            "fp": 178997,
            "fn": 1625842,
            "tn": 20486683
        },
        "right_pt5_359_a1": {
            "precision": 0.7128151719661697,
            "recall": 0.29202453904500136,
            "dice_score": 0.4143138845661921,
            "tp": 430509,
            "fp": 173447,
            "fn": 1043713,
            "tn": 8325067
        },
        "right_ptc_01_a2": {
            "precision": 0.596856181699207,
            "recall": 0.4003769961205908,
            "dice_score": 0.4792610002550797,
            "tp": 1035256,
            "fp": 699259,
            "fn": 1550447,
            "tn": 36108318
        }
    },
    "partition_2_fold_2": {
        "left_pt5_359_a1": {
            "precision": 0.7317951852670733,
            "recall": 0.1951898927387015,
            "dice_score": 0.30817976924993906,
            "tp": 393869,
            "fp": 144354,
            "fn": 1624007,
            "tn": 13993418
        },
        "left_ptc_01_a1": {
            "precision": 0.6698168572418678,
            "recall": 0.5664721074804346,
            "dice_score": 0.6138250483097228,
            "tp": 1103678,
            "fp": 544053,
            "fn": 844658,
            "tn": 20121627
        },
        "right_pt5_359_a1": {
            "precision": 0.7133179718945005,
            "recall": 0.1467825062982373,
            "dice_score": 0.24346597253905453,
            "tp": 216390,
            "fp": 86967,
            "fn": 1257832,
            "tn": 8411547
        },
        "right_ptc_01_a2": {
            "precision": 0.5944411321368318,
            "recall": 0.33507870006725443,
            "dice_score": 0.4285751738090586,
            "tp": 866414,
            "fp": 591113,
            "fn": 1719289,
            "tn": 36216464
        }
    },
    "partition_2_fold_3": {
        "left_pt5_359_a1": {
            "precision": 0.6170348464757882,
            "recall": 0.5398582469884176,
            "dice_score": 0.5758723125430999,
            "tp": 1089367,
            "fp": 676120,
            "fn": 928509,
            "tn": 13461652
        },
        "left_ptc_01_a1": {
            "precision": 0.5261042849494703,
            "recall": 0.7762326415977532,
            "dice_score": 0.6271484905905665,
            "tp": 1512362,
            "fp": 1362281,
            "fn": 435974,
            "tn": 19303399
        },
        "right_pt5_359_a1": {
            "precision": 0.6839420718315484,
            "recall": 0.4193079468356869,
            "dice_score": 0.519886410227621,
            "tp": 618153,
            "fp": 285656,
            "fn": 856069,
            "tn": 8212858
        },
        "right_ptc_01_a2": {
            "precision": 0.5194424187070955,
            "recall": 0.5173312634900451,
            "dice_score": 0.5183846916534083,
            "tp": 1337665,
            "fp": 1237529,
            "fn": 1248038,
            "tn": 35570048
        }
    }
}
