# Supplementary material for: Tree ring segmentation performance in highly disturbed trees using deep learning
Source: PLoS One. 2026 Jun 18;21(6):e0321841. doi: 10.1371/journal.pone.0321841 (PMC13278439; doi:10.1371/journal.pone.0321841)
Supplement: S4 Appendix — In this folder, the instance and pixel metrics are provided using the following codes: Models: m0 - CU-Net. m1 - CAU-Net. m2 - CARU-Net. m3 - TLU-Net. m4 - FTU-Net. Datasets: d0C - 512px Data. d1C - 512px GData. d2C - 512px CLData. d7C - 512px BData. d10C - 1024px Data. d11C - 256px Data. d14C - 128px Data. (ZIP) [file pone.0321841.s012.zip › raw_metrics/first_group/m0_d10C/colored_images_pixel_evaluation_results_directory_metrics.json]

{
    "directory_metrics": {
        "partition_2_fold_1": {
            "total_tp": 2593361,
            "total_fp": 1432706,
            "total_fn": 5432776,
            "precision": 0.644142534140639,
            "recall": 0.3231144696383827,
            "dice_score": 0.43035464716660954
        },
        "partition_2_fold_2": {
            "total_tp": 2580351,
            "total_fp": 1366487,
            "total_fn": 5445786,
            "precision": 0.6537767701638628,
            "recall": 0.321493515498178,
            "dice_score": 0.43102921370837244
        },
        "partition_2_fold_3": {
            "total_tp": 4557547,
            "total_fp": 3561586,
            "total_fn": 3468590,
            "precision": 0.5613341966439027,
            "recall": 0.5678381766969589,
            "dice_score": 0.5645674553599909
        }
    },
    "overall_metrics": {
        "mean_total_tp": 3243753.0,
        "mean_total_fp": 2120259.667,
        "mean_total_fn": 4782384.0,
        "mean_precision": 0.62,
        "mean_recall": 0.404,
        "mean_dice_score": 0.475,
        "std_total_tp": 929007.8295,
        "std_total_fp": 1019530.1004,
        "std_total_fn": 929007.8295,
        "std_precision": 0.0415,
        "std_recall": 0.1157,
        "std_dice_score": 0.0631
    }
}
