# Supplementary material for: Tree ring segmentation performance in highly disturbed trees using deep learning
Source: PLoS One. 2026 Jun 18;21(6):e0321841. doi: 10.1371/journal.pone.0321841 (PMC13278439; doi:10.1371/journal.pone.0321841)
Supplement: S4 Appendix — In this folder, the instance and pixel metrics are provided using the following codes: Models: m0 - CU-Net. m1 - CAU-Net. m2 - CARU-Net. m3 - TLU-Net. m4 - FTU-Net. Datasets: d0C - 512px Data. d1C - 512px GData. d2C - 512px CLData. d7C - 512px BData. d10C - 1024px Data. d11C - 256px Data. d14C - 128px Data. (ZIP) [file pone.0321841.s012.zip › raw_metrics/first_group/m0_d10C/colored_images_pixel_evaluation_results_individuals.json]

{
    "partition_2_fold_1": {
        "pt5_359_a1": {
            "precision": 0.690261951967,
            "recall": 0.35383056260162227,
            "dice_score": 0.4678431679167552,
            "tp": 1235611,
            "fp": 554450,
            "fn": 2256487
        },
        "ptc_01_a1": {
            "precision": 0.6430703641740331,
            "recall": 0.16552278457103908,
            "dice_score": 0.26327899888441103,
            "tp": 322494,
            "fp": 178997,
            "fn": 1625842,
            "tn": 20486683
        },
        "ptc_01_a2": {
            "precision": 0.596856181699207,
            "recall": 0.4003769961205908,
            "dice_score": 0.4792610002550797,
            "tp": 1035256,
            "fp": 699259,
            "fn": 1550447,
            "tn": 36108318
        }
    },
    "partition_2_fold_2": {
        "pt5_359_a1": {
            "precision": 0.725134865372276,
            "recall": 0.17475425947381776,
            "dice_score": 0.2816355991377301,
            "tp": 610259,
            "fp": 231321,
            "fn": 2881839
        },
        "ptc_01_a1": {
            "precision": 0.6698168572418678,
            "recall": 0.5664721074804346,
            "dice_score": 0.6138250483097228,
            "tp": 1103678,
            "fp": 544053,
            "fn": 844658,
            "tn": 20121627
        },
        "ptc_01_a2": {
            "precision": 0.5944411321368318,
            "recall": 0.33507870006725443,
            "dice_score": 0.4285751738090586,
            "tp": 866414,
            "fp": 591113,
            "fn": 1719289,
            "tn": 36216464
        }
    },
    "partition_2_fold_3": {
        "pt5_359_a1": {
            "precision": 0.639689266383346,
            "recall": 0.4889668044825775,
            "dice_score": 0.5542641811252454,
            "tp": 1707520,
            "fp": 961776,
            "fn": 1784578
        },
        "ptc_01_a1": {
            "precision": 0.5261042849494703,
            "recall": 0.7762326415977532,
            "dice_score": 0.6271484905905665,
            "tp": 1512362,
            "fp": 1362281,
            "fn": 435974,
            "tn": 19303399
        },
        "ptc_01_a2": {
            "precision": 0.5194424187070955,
            "recall": 0.5173312634900451,
            "dice_score": 0.5183846916534083,
            "tp": 1337665,
            "fp": 1237529,
            "fn": 1248038,
            "tn": 35570048
        }
    }
}
