# Supplementary material for: Tree ring segmentation performance in highly disturbed trees using deep learning
Source: PLoS One. 2026 Jun 18;21(6):e0321841. doi: 10.1371/journal.pone.0321841 (PMC13278439; doi:10.1371/journal.pone.0321841)
Supplement: S4 Appendix — In this folder, the instance and pixel metrics are provided using the following codes: Models: m0 - CU-Net. m1 - CAU-Net. m2 - CARU-Net. m3 - TLU-Net. m4 - FTU-Net. Datasets: d0C - 512px Data. d1C - 512px GData. d2C - 512px CLData. d7C - 512px BData. d10C - 1024px Data. d11C - 256px Data. d14C - 128px Data. (ZIP) [file pone.0321841.s012.zip › raw_metrics/first_group/m0_d10C/test_def_instance_evaluation_results.json]

{
    "partition_2_fold_1": {
        "left_pt3_02_c1": {
            "precision": 0.4166666666666667,
            "recall": 0.5223880597014925,
            "dice_score": 0.4635761589403973,
            "tp": 35,
            "fp": 49,
            "fn": 32
        },
        "left_pt4_51_c": {
            "precision": 0.8214285714285714,
            "recall": 0.8932038834951457,
            "dice_score": 0.8558139534883721,
            "tp": 92,
            "fp": 20,
            "fn": 11
        },
        "left_pt4_80_c": {
            "precision": 0.42857142857142855,
            "recall": 0.2967032967032967,
            "dice_score": 0.35064935064935066,
            "tp": 27,
            "fp": 36,
            "fn": 64
        },
        "left_pt5_401_c1": {
            "precision": 0.8545454545454545,
            "recall": 0.9215686274509803,
            "dice_score": 0.8867924528301887,
            "tp": 94,
            "fp": 16,
            "fn": 8
        },
        "left_pt5_64_c": {
            "precision": 0.21559633027522937,
            "recall": 0.3092105263157895,
            "dice_score": 0.254054054054054,
            "tp": 47,
            "fp": 171,
            "fn": 105
        },
        "left_ptc_01_c3": {
            "precision": 0.29017857142857145,
            "recall": 0.37572254335260113,
            "dice_score": 0.327455919395466,
            "tp": 65,
            "fp": 159,
            "fn": 108
        },
        "right_pt3_02_c1": {
            "precision": 0.5,
            "recall": 0.56,
            "dice_score": 0.5283018867924528,
            "tp": 14,
            "fp": 14,
            "fn": 11
        },
        "right_pt4_80_c": {
            "precision": 0.48,
            "recall": 0.15384615384615385,
            "dice_score": 0.2330097087378641,
            "tp": 12,
            "fp": 13,
            "fn": 66
        },
        "right_pt5_401_c1": {
            "precision": 0.8285714285714286,
            "recall": 0.8446601941747572,
            "dice_score": 0.8365384615384616,
            "tp": 87,
            "fp": 18,
            "fn": 16
        },
        "right_pt5_64_c": {
            "precision": 0.058823529411764705,
            "recall": 0.12,
            "dice_score": 0.07894736842105263,
            "tp": 3,
            "fp": 48,
            "fn": 22
        },
        "right_ptc_01_c3": {
            "precision": 0.0,
            "recall": 0.0,
            "dice_score": 0,
            "tp": 0,
            "fp": 7,
            "fn": 6
        }
    },
    "partition_2_fold_2": {
        "left_pt3_02_c1": {
            "precision": 0.4177215189873418,
            "recall": 0.4925373134328358,
            "dice_score": 0.4520547945205479,
            "tp": 33,
            "fp": 46,
            "fn": 34
        },
        "left_pt4_51_c": {
            "precision": 0.6293103448275862,
            "recall": 0.7087378640776699,
            "dice_score": 0.6666666666666667,
            "tp": 73,
            "fp": 43,
            "fn": 30
        },
        "left_pt4_80_c": {
            "precision": 0.0,
            "recall": 0.0,
            "dice_score": 0,
            "tp": 0,
            "fp": 4,
            "fn": 91
        },
        "left_pt5_401_c1": {
            "precision": 0.24,
            "recall": 0.17647058823529413,
            "dice_score": 0.20338983050847456,
            "tp": 18,
            "fp": 57,
            "fn": 84
        },
        "left_pt5_64_c": {
            "precision": 0.10222222222222223,
            "recall": 0.1513157894736842,
            "dice_score": 0.1220159151193634,
            "tp": 23,
            "fp": 202,
            "fn": 129
        },
        "left_ptc_01_c3": {
            "precision": 0.3125,
            "recall": 0.37572254335260113,
            "dice_score": 0.34120734908136485,
            "tp": 65,
            "fp": 143,
            "fn": 108
        },
        "right_pt3_02_c1": {
            "precision": 0.16666666666666666,
            "recall": 0.2,
            "dice_score": 0.1818181818181818,
            "tp": 5,
            "fp": 25,
            "fn": 20
        },
        "right_pt4_80_c": {
            "precision": 0.125,
            "recall": 0.0641025641025641,
            "dice_score": 0.0847457627118644,
            "tp": 5,
            "fp": 35,
            "fn": 73
        },
        "right_pt5_401_c1": {
            "precision": 0.7064220183486238,
            "recall": 0.7475728155339806,
            "dice_score": 0.7264150943396226,
            "tp": 77,
            "fp": 32,
            "fn": 26
        },
        "right_pt5_64_c": {
            "precision": 0.5,
            "recall": 0.6,
            "dice_score": 0.5454545454545454,
            "tp": 15,
            "fp": 15,
            "fn": 10
        },
        "right_ptc_01_c3": {
            "precision": 0.0,
            "recall": 0.0,
            "dice_score": 0,
            "tp": 0,
            "fp": 8,
            "fn": 6
        }
    },
    "partition_2_fold_3": {
        "left_pt3_02_c1": {
            "precision": 0.422680412371134,
            "recall": 0.6119402985074627,
            "dice_score": 0.5,
            "tp": 41,
            "fp": 56,
            "fn": 26
        },
        "left_pt4_51_c": {
            "precision": 0.8070175438596491,
            "recall": 0.8932038834951457,
            "dice_score": 0.847926267281106,
            "tp": 92,
            "fp": 22,
            "fn": 11
        },
        "left_pt4_80_c": {
            "precision": 0.26436781609195403,
            "recall": 0.25274725274725274,
            "dice_score": 0.25842696629213485,
            "tp": 23,
            "fp": 64,
            "fn": 68
        },
        "left_pt5_401_c1": {
            "precision": 0.7384615384615385,
            "recall": 0.9411764705882353,
            "dice_score": 0.8275862068965518,
            "tp": 96,
            "fp": 34,
            "fn": 6
        },
        "left_pt5_64_c": {
            "precision": 0.3744075829383886,
            "recall": 0.5197368421052632,
            "dice_score": 0.43526170798898073,
            "tp": 79,
            "fp": 132,
            "fn": 73
        },
        "left_ptc_01_c3": {
            "precision": 0.42857142857142855,
            "recall": 0.7283236994219653,
            "dice_score": 0.5396145610278372,
            "tp": 126,
            "fp": 168,
            "fn": 47
        },
        "right_pt3_02_c1": {
            "precision": 0.42424242424242425,
            "recall": 0.56,
            "dice_score": 0.4827586206896552,
            "tp": 14,
            "fp": 19,
            "fn": 11
        },
        "right_pt4_80_c": {
            "precision": 0.25,
            "recall": 0.14102564102564102,
            "dice_score": 0.18032786885245902,
            "tp": 11,
            "fp": 33,
            "fn": 67
        },
        "right_pt5_401_c1": {
            "precision": 0.6818181818181818,
            "recall": 0.8737864077669902,
            "dice_score": 0.7659574468085106,
            "tp": 90,
            "fp": 42,
            "fn": 13
        },
        "right_pt5_64_c": {
            "precision": 0.41935483870967744,
            "recall": 0.52,
            "dice_score": 0.46428571428571425,
            "tp": 13,
            "fp": 18,
            "fn": 12
        },
        "right_ptc_01_c3": {
            "precision": 0.1,
            "recall": 0.3333333333333333,
            "dice_score": 0.15384615384615383,
            "tp": 2,
            "fp": 18,
            "fn": 4
        }
    }
}
