# Supplementary material for: Tree ring segmentation performance in highly disturbed trees using deep learning
Source: PLoS One. 2026 Jun 18;21(6):e0321841. doi: 10.1371/journal.pone.0321841 (PMC13278439; doi:10.1371/journal.pone.0321841)
Supplement: S4 Appendix — In this folder, the instance and pixel metrics are provided using the following codes: Models: m0 - CU-Net. m1 - CAU-Net. m2 - CARU-Net. m3 - TLU-Net. m4 - FTU-Net. Datasets: d0C - 512px Data. d1C - 512px GData. d2C - 512px CLData. d7C - 512px BData. d10C - 1024px Data. d11C - 256px Data. d14C - 128px Data. (ZIP) [file pone.0321841.s012.zip › raw_metrics/first_group/m0_d10C/test_def_instance_evaluation_results_directory_metrics.json]

{
    "directory_metrics": {
        "partition_2_fold_1": {
            "total_tp": 476,
            "total_fp": 551,
            "total_fn": 449,
            "precision": 0.4634858812074002,
            "recall": 0.5145945945945946,
            "dice_score": 0.48770491803278687
        },
        "partition_2_fold_2": {
            "total_tp": 314,
            "total_fp": 610,
            "total_fn": 611,
            "precision": 0.3398268398268398,
            "recall": 0.33945945945945943,
            "dice_score": 0.33964305029745806
        },
        "partition_2_fold_3": {
            "total_tp": 587,
            "total_fp": 606,
            "total_fn": 338,
            "precision": 0.4920368818105616,
            "recall": 0.6345945945945946,
            "dice_score": 0.5542965061378659
        }
    },
    "overall_metrics": {
        "mean_total_tp": 459.0,
        "mean_total_fp": 589.0,
        "mean_total_fn": 466.0,
        "mean_precision": 0.432,
        "mean_recall": 0.496,
        "mean_dice_score": 0.461,
        "std_total_tp": 112.0982,
        "std_total_fp": 26.9196,
        "std_total_fn": 112.0982,
        "std_precision": 0.0661,
        "std_recall": 0.1212,
        "std_dice_score": 0.0897
    }
}
