# Supplementary material for: Tree ring segmentation performance in highly disturbed trees using deep learning
Source: PLoS One. 2026 Jun 18;21(6):e0321841. doi: 10.1371/journal.pone.0321841 (PMC13278439; doi:10.1371/journal.pone.0321841)
Supplement: S4 Appendix — In this folder, the instance and pixel metrics are provided using the following codes: Models: m0 - CU-Net. m1 - CAU-Net. m2 - CARU-Net. m3 - TLU-Net. m4 - FTU-Net. Datasets: d0C - 512px Data. d1C - 512px GData. d2C - 512px CLData. d7C - 512px BData. d10C - 1024px Data. d11C - 256px Data. d14C - 128px Data. (ZIP) [file pone.0321841.s012.zip › raw_metrics/first_group/m0_d10C/test_def_instance_evaluation_results_individuals.json]

{
    "partition_2_fold_1": {
        "pt3_02_c1": {
            "precision": 0.4375,
            "recall": 0.532608695652174,
            "dice_score": 0.4803921568627451,
            "tp": 49,
            "fp": 63,
            "fn": 43
        },
        "pt4_51_c": {
            "precision": 0.8214285714285714,
            "recall": 0.8932038834951457,
            "dice_score": 0.8558139534883721,
            "tp": 92,
            "fp": 20,
            "fn": 11
        },
        "pt4_80_c": {
            "precision": 0.4431818181818182,
            "recall": 0.23076923076923078,
            "dice_score": 0.30350194552529186,
            "tp": 39,
            "fp": 49,
            "fn": 130
        },
        "pt5_401_c1": {
            "precision": 0.8418604651162791,
            "recall": 0.8829268292682927,
            "dice_score": 0.8619047619047618,
            "tp": 181,
            "fp": 34,
            "fn": 24
        },
        "pt5_64_c": {
            "precision": 0.18587360594795538,
            "recall": 0.2824858757062147,
            "dice_score": 0.22421524663677128,
            "tp": 50,
            "fp": 219,
            "fn": 127
        },
        "ptc_01_c3": {
            "precision": 0.2813852813852814,
            "recall": 0.36312849162011174,
            "dice_score": 0.3170731707317073,
            "tp": 65,
            "fp": 166,
            "fn": 114
        }
    },
    "partition_2_fold_2": {
        "pt3_02_c1": {
            "precision": 0.3486238532110092,
            "recall": 0.41304347826086957,
            "dice_score": 0.37810945273631846,
            "tp": 38,
            "fp": 71,
            "fn": 54
        },
        "pt4_51_c": {
            "precision": 0.6293103448275862,
            "recall": 0.7087378640776699,
            "dice_score": 0.6666666666666667,
            "tp": 73,
            "fp": 43,
            "fn": 30
        },
        "pt4_80_c": {
            "precision": 0.11363636363636363,
            "recall": 0.029585798816568046,
            "dice_score": 0.046948356807511735,
            "tp": 5,
            "fp": 39,
            "fn": 164
        },
        "pt5_401_c1": {
            "precision": 0.5163043478260869,
            "recall": 0.4634146341463415,
            "dice_score": 0.4884318766066838,
            "tp": 95,
            "fp": 89,
            "fn": 110
        },
        "pt5_64_c": {
            "precision": 0.14901960784313725,
            "recall": 0.21468926553672316,
            "dice_score": 0.17592592592592593,
            "tp": 38,
            "fp": 217,
            "fn": 139
        },
        "ptc_01_c3": {
            "precision": 0.30092592592592593,
            "recall": 0.36312849162011174,
            "dice_score": 0.3291139240506329,
            "tp": 65,
            "fp": 151,
            "fn": 114
        }
    },
    "partition_2_fold_3": {
        "pt3_02_c1": {
            "precision": 0.4230769230769231,
            "recall": 0.5978260869565217,
            "dice_score": 0.49549549549549543,
            "tp": 55,
            "fp": 75,
            "fn": 37
        },
        "pt4_51_c": {
            "precision": 0.8070175438596491,
            "recall": 0.8932038834951457,
            "dice_score": 0.847926267281106,
            "tp": 92,
            "fp": 22,
            "fn": 11
        },
        "pt4_80_c": {
            "precision": 0.2595419847328244,
            "recall": 0.20118343195266272,
            "dice_score": 0.22666666666666666,
            "tp": 34,
            "fp": 97,
            "fn": 135
        },
        "pt5_401_c1": {
            "precision": 0.7099236641221374,
            "recall": 0.9073170731707317,
            "dice_score": 0.7965738758029978,
            "tp": 186,
            "fp": 76,
            "fn": 19
        },
        "pt5_64_c": {
            "precision": 0.38016528925619836,
            "recall": 0.519774011299435,
            "dice_score": 0.4391408114558473,
            "tp": 92,
            "fp": 150,
            "fn": 85
        },
        "ptc_01_c3": {
            "precision": 0.40764331210191085,
            "recall": 0.7150837988826816,
            "dice_score": 0.5192697768762677,
            "tp": 128,
            "fp": 186,
            "fn": 51
        }
    }
}
