# Supplementary material for: Tree ring segmentation performance in highly disturbed trees using deep learning
Source: PLoS One. 2026 Jun 18;21(6):e0321841. doi: 10.1371/journal.pone.0321841 (PMC13278439; doi:10.1371/journal.pone.0321841)
Supplement: S4 Appendix — In this folder, the instance and pixel metrics are provided using the following codes: Models: m0 - CU-Net. m1 - CAU-Net. m2 - CARU-Net. m3 - TLU-Net. m4 - FTU-Net. Datasets: d0C - 512px Data. d1C - 512px GData. d2C - 512px CLData. d7C - 512px BData. d10C - 1024px Data. d11C - 256px Data. d14C - 128px Data. (ZIP) [file pone.0321841.s012.zip › raw_metrics/first_group/m0_d10C/test_def_pixel_evaluation_results.json]

{
    "partition_2_fold_1": {
        "left_pt3_02_c1": {
            "precision": 0.80945822954589,
            "recall": 0.5245748852461792,
            "dice_score": 0.6365980771651156,
            "tp": 743523,
            "fp": 175021,
            "fn": 673859,
            "tn": 14531501
        },
        "left_pt4_51_c": {
            "precision": 0.6963879547819432,
            "recall": 0.8964319140479762,
            "dice_score": 0.7838480664906767,
            "tp": 1328461,
            "fp": 579184,
            "fn": 153482,
            "tn": 6968505
        },
        "left_pt4_80_c": {
            "precision": 0.6306062980341752,
            "recall": 0.500589124057087,
            "dice_score": 0.5581257635824171,
            "tp": 358156,
            "fp": 209799,
            "fn": 357313,
            "tn": 7024044
        },
        "left_pt5_401_c1": {
            "precision": 0.7871502534034002,
            "recall": 0.8609042570472488,
            "dice_score": 0.8223769296387001,
            "tp": 1987419,
            "fp": 537409,
            "fn": 321106,
            "tn": 19143442
        },
        "left_pt5_64_c": {
            "precision": 0.82039098986807,
            "recall": 0.4185010721119851,
            "dice_score": 0.5542605677238206,
            "tp": 1386140,
            "fp": 303469,
            "fn": 1926014,
            "tn": 50166905
        },
        "left_ptc_01_c3": {
            "precision": 0.6830854970034999,
            "recall": 0.4752170539926612,
            "dice_score": 0.5604992879139258,
            "tp": 1699792,
            "fp": 788611,
            "fn": 1877083,
            "tn": 38862674
        },
        "right_pt3_02_c1": {
            "precision": 0.7488536877042419,
            "recall": 0.4085129096065893,
            "dice_score": 0.5286421770672974,
            "tp": 234198,
            "fp": 78544,
            "fn": 339096,
            "tn": 8092098
        },
        "right_pt4_80_c": {
            "precision": 0.503662859393462,
            "recall": 0.1692102088122398,
            "dice_score": 0.2533164177196156,
            "tp": 140668,
            "fp": 138622,
            "fn": 690653,
            "tn": 12449577
        },
        "right_pt5_401_c1": {
            "precision": 0.7729459854465905,
            "recall": 0.8279565535277166,
            "dice_score": 0.7995061268170235,
            "tp": 1900205,
            "fp": 558188,
            "fn": 394849,
            "tn": 18414214
        },
        "right_pt5_64_c": {
            "precision": 0.6777782934169144,
            "recall": 0.3478981064451228,
            "dice_score": 0.45978982240610844,
            "tp": 189864,
            "fp": 90263,
            "fn": 355882,
            "tn": 16897943
        },
        "right_ptc_01_c3": {
            "precision": 0.6404041319318594,
            "recall": 0.043257783952846414,
            "dice_score": 0.08104141224765934,
            "tp": 14135,
            "fp": 7937,
            "fn": 312627,
            "tn": 7440533
        }
    },
    "partition_2_fold_2": {
        "left_pt3_02_c1": {
            "precision": 0.7274467448344935,
            "recall": 0.519615742262848,
            "dice_score": 0.6062130553757297,
            "tp": 736494,
            "fp": 275943,
            "fn": 680888,
            "tn": 14430579
        },
        "left_pt4_51_c": {
            "precision": 0.6561084641099968,
            "recall": 0.7972688558196908,
            "dice_score": 0.7198335040757322,
            "tp": 1181507,
            "fp": 619273,
            "fn": 300436,
            "tn": 6928416
        },
        "left_pt4_80_c": {
            "precision": 0.26577116814583834,
            "recall": 0.0030972690640684642,
            "dice_score": 0.006123179245296053,
            "tp": 2216,
            "fp": 6122,
            "fn": 713253,
            "tn": 7227721
        },
        "left_pt5_401_c1": {
            "precision": 0.7584929971612834,
            "recall": 0.2447965692379333,
            "dice_score": 0.3701353820761205,
            "tp": 565119,
            "fp": 179936,
            "fn": 1743406,
            "tn": 19500915
        },
        "left_pt5_64_c": {
            "precision": 0.8738063894514823,
            "recall": 0.3460980377120146,
            "dice_score": 0.4958137211331662,
            "tp": 1146330,
            "fp": 165551,
            "fn": 2165824,
            "tn": 50304823
        },
        "left_ptc_01_c3": {
            "precision": 0.6587380177164996,
            "recall": 0.5062441376900227,
            "dice_score": 0.5725105027486967,
            "tp": 1810772,
            "fp": 938078,
            "fn": 1766103,
            "tn": 38713207
        },
        "right_pt3_02_c1": {
            "precision": 0.7083131037058414,
            "recall": 0.36390229097112475,
            "dice_score": 0.48079287509405655,
            "tp": 208623,
            "fp": 85912,
            "fn": 364671,
            "tn": 8084730
        },
        "right_pt4_80_c": {
            "precision": 0.3857111348013087,
            "recall": 0.15145774015091643,
            "dice_score": 0.21750678251135602,
            "tp": 125910,
            "fp": 200526,
            "fn": 705411,
            "tn": 12387673
        },
        "right_pt5_401_c1": {
            "precision": 0.7316055031811618,
            "recall": 0.7592187373368993,
            "dice_score": 0.7451563923603902,
            "tp": 1742448,
            "fp": 639229,
            "fn": 552606,
            "tn": 18333173
        },
        "right_pt5_64_c": {
            "precision": 0.8135935427503067,
            "recall": 0.6586287393769262,
            "dice_score": 0.7279554126195896,
            "tp": 359444,
            "fp": 82354,
            "fn": 186302,
            "tn": 16905852
        },
        "right_ptc_01_c3": {
            "precision": 0.7926478062002371,
            "recall": 0.05727716197109823,
            "dice_score": 0.10683441122914371,
            "tp": 18716,
            "fp": 4896,
            "fn": 308046,
            "tn": 7443574
        }
    },
    "partition_2_fold_3": {
        "left_pt3_02_c1": {
            "precision": 0.7703454815111995,
            "recall": 0.5852324920169721,
            "dice_score": 0.6651497953827508,
            "tp": 829498,
            "fp": 247289,
            "fn": 587884,
            "tn": 14459233
        },
        "left_pt4_51_c": {
            "precision": 0.667928686126417,
            "recall": 0.9068850826246354,
            "dice_score": 0.7692777060052168,
            "tp": 1343952,
            "fp": 668167,
            "fn": 137991,
            "tn": 6879522
        },
        "left_pt4_80_c": {
            "precision": 0.5005317322831538,
            "recall": 0.7091474263734697,
            "dice_score": 0.5868511286265924,
            "tp": 507373,
            "fp": 506295,
            "fn": 208096,
            "tn": 6727548
        },
        "left_pt5_401_c1": {
            "precision": 0.6578736290198964,
            "recall": 0.9425797857939594,
            "dice_score": 0.7749033849800502,
            "tp": 2175969,
            "fp": 1131610,
            "fn": 132556,
            "tn": 18549241
        },
        "left_pt5_64_c": {
            "precision": 0.8262092548673543,
            "recall": 0.5336829145021639,
            "dice_score": 0.6484834210505076,
            "tp": 1767640,
            "fp": 371818,
            "fn": 1544514,
            "tn": 50098556
        },
        "left_ptc_01_c3": {
            "precision": 0.5571304368507425,
            "recall": 0.8841183994408527,
            "dice_score": 0.6835311955923817,
            "tp": 3162381,
            "fp": 2513814,
            "fn": 414494,
            "tn": 37137471
        },
        "right_pt3_02_c1": {
            "precision": 0.7375155670849064,
            "recall": 0.5226934173390965,
            "dice_score": 0.6117946100449163,
            "tp": 299657,
            "fp": 106649,
            "fn": 273637,
            "tn": 8063993
        },
        "right_pt4_80_c": {
            "precision": 0.45891359825009115,
            "recall": 0.24227464481229272,
            "dice_score": 0.31712776166921613,
            "tp": 201408,
            "fp": 237472,
            "fn": 629913,
            "tn": 12350727
        },
        "right_pt5_401_c1": {
            "precision": 0.7104478486008833,
            "recall": 0.8774595281853934,
            "dice_score": 0.7851707765163478,
            "tp": 2013817,
            "fp": 820757,
            "fn": 281237,
            "tn": 18151645
        },
        "right_pt5_64_c": {
            "precision": 0.7555285290533569,
            "recall": 0.5782580174660007,
            "dice_score": 0.6551129646486611,
            "tp": 315582,
            "fp": 102115,
            "fn": 230164,
            "tn": 16886091
        },
        "right_ptc_01_c3": {
            "precision": 0.6624608052997126,
            "recall": 0.6194080094992686,
            "dice_score": 0.6402114226428463,
            "tp": 202399,
            "fp": 103127,
            "fn": 124363,
            "tn": 7345343
        }
    }
}
