# Supplementary material for: Tree ring segmentation performance in highly disturbed trees using deep learning
Source: PLoS One. 2026 Jun 18;21(6):e0321841. doi: 10.1371/journal.pone.0321841 (PMC13278439; doi:10.1371/journal.pone.0321841)
Supplement: S4 Appendix — In this folder, the instance and pixel metrics are provided using the following codes: Models: m0 - CU-Net. m1 - CAU-Net. m2 - CARU-Net. m3 - TLU-Net. m4 - FTU-Net. Datasets: d0C - 512px Data. d1C - 512px GData. d2C - 512px CLData. d7C - 512px BData. d10C - 1024px Data. d11C - 256px Data. d14C - 128px Data. (ZIP) [file pone.0321841.s012.zip › raw_metrics/first_group/m0_d10C/test_def_pixel_evaluation_results_directory_metrics.json]

{
    "directory_metrics": {
        "partition_2_fold_1": {
            "total_tp": 9982561,
            "total_fp": 3467047,
            "total_fn": 7401964,
            "precision": 0.7422194758389984,
            "recall": 0.5742210960610082,
            "dice_score": 0.6475006772527057
        },
        "partition_2_fold_2": {
            "total_tp": 7897579,
            "total_fp": 3197820,
            "total_fn": 9486946,
            "precision": 0.7117886432024662,
            "recall": 0.45428787959406425,
            "dice_score": 0.5546067468438469
        },
        "partition_2_fold_3": {
            "total_tp": 12819676,
            "total_fp": 6809113,
            "total_fn": 4564849,
            "precision": 0.653105802910205,
            "recall": 0.7374188250757499,
            "dice_score": 0.692706197559073
        }
    },
    "overall_metrics": {
        "mean_total_tp": 10233272.0,
        "mean_total_fp": 4491326.667,
        "mean_total_fn": 7151253.0,
        "mean_precision": 0.702,
        "mean_recall": 0.589,
        "mean_dice_score": 0.632,
        "std_total_tp": 2017242.6269,
        "std_total_fp": 1642603.8089,
        "std_total_fn": 2017242.6269,
        "std_precision": 0.037,
        "std_recall": 0.116,
        "std_dice_score": 0.0575
    }
}
