# Supplementary material for: Tree ring segmentation performance in highly disturbed trees using deep learning
Source: PLoS One. 2026 Jun 18;21(6):e0321841. doi: 10.1371/journal.pone.0321841 (PMC13278439; doi:10.1371/journal.pone.0321841)
Supplement: S4 Appendix — In this folder, the instance and pixel metrics are provided using the following codes: Models: m0 - CU-Net. m1 - CAU-Net. m2 - CARU-Net. m3 - TLU-Net. m4 - FTU-Net. Datasets: d0C - 512px Data. d1C - 512px GData. d2C - 512px CLData. d7C - 512px BData. d10C - 1024px Data. d11C - 256px Data. d14C - 128px Data. (ZIP) [file pone.0321841.s012.zip › raw_metrics/first_group/m0_d10C/test_def_pixel_evaluation_results_individuals.json]

{
    "partition_2_fold_1": {
        "pt3_02_c1": {
            "precision": 0.7940649044982238,
            "recall": 0.49115024243020966,
            "dice_score": 0.6069103235854427,
            "tp": 977721,
            "fp": 253565,
            "fn": 1012955
        },
        "pt4_51_c": {
            "precision": 0.6963879547819432,
            "recall": 0.8964319140479762,
            "dice_score": 0.7838480664906767,
            "tp": 1328461,
            "fp": 579184,
            "fn": 153482,
            "tn": 6968505
        },
        "pt4_80_c": {
            "precision": 0.5887600398940094,
            "recall": 0.3224898014597974,
            "dice_score": 0.41672239545370054,
            "tp": 498824,
            "fp": 348421,
            "fn": 1047966
        },
        "pt5_401_c1": {
            "precision": 0.7801428032190425,
            "recall": 0.8444786110980175,
            "dice_score": 0.8110368423248634,
            "tp": 3887624,
            "fp": 1095597,
            "fn": 715955
        },
        "pt5_64_c": {
            "precision": 0.8001092532197208,
            "recall": 0.40851343995437933,
            "dice_score": 0.5408724910066449,
            "tp": 1576004,
            "fp": 393732,
            "fn": 2281896
        },
        "ptc_01_c3": {
            "precision": 0.6827102440773161,
            "recall": 0.43905901086602056,
            "dice_score": 0.5344237830583562,
            "tp": 1713927,
            "fp": 796548,
            "fn": 2189710
        }
    },
    "partition_2_fold_2": {
        "pt3_02_c1": {
            "precision": 0.7231348491015875,
            "recall": 0.4747718865350263,
            "dice_score": 0.5732067218817776,
            "tp": 945117,
            "fp": 361855,
            "fn": 1045559
        },
        "pt4_51_c": {
            "precision": 0.6561084641099968,
            "recall": 0.7972688558196908,
            "dice_score": 0.7198335040757322,
            "tp": 1181507,
            "fp": 619273,
            "fn": 300436,
            "tn": 6928416
        },
        "pt4_80_c": {
            "precision": 0.3827238674449031,
            "recall": 0.08283348095087245,
            "dice_score": 0.13619095603444792,
            "tp": 128126,
            "fp": 206648,
            "fn": 1418664
        },
        "pt5_401_c1": {
            "precision": 0.7380124040052042,
            "recall": 0.5012550018148922,
            "dice_score": 0.5970178948815901,
            "tp": 2307567,
            "fp": 819165,
            "fn": 2296012
        },
        "pt5_64_c": {
            "precision": 0.8586371850264501,
            "recall": 0.39030923559449443,
            "dice_score": 0.5366667741824538,
            "tp": 1505774,
            "fp": 247905,
            "fn": 2352126
        },
        "ptc_01_c3": {
            "precision": 0.6598784762424156,
            "recall": 0.46866242942158814,
            "dice_score": 0.5480709617996978,
            "tp": 1829488,
            "fp": 942974,
            "fn": 2074149
        }
    },
    "partition_2_fold_3": {
        "pt3_02_c1": {
            "precision": 0.7613514459309025,
            "recall": 0.5672218884439256,
            "dice_score": 0.6501036770147929,
            "tp": 1129155,
            "fp": 353938,
            "fn": 861521
        },
        "pt4_51_c": {
            "precision": 0.667928686126417,
            "recall": 0.9068850826246354,
            "dice_score": 0.7692777060052168,
            "tp": 1343952,
            "fp": 668167,
            "fn": 137991,
            "tn": 6879522
        },
        "pt4_80_c": {
            "precision": 0.48795702448387246,
            "recall": 0.45822703793016506,
            "dice_score": 0.47262495924100584,
            "tp": 708781,
            "fp": 743767,
            "fn": 838009
        },
        "pt5_401_c1": {
            "precision": 0.6821363779117844,
            "recall": 0.9101149344890139,
            "dice_score": 0.7798046703565658,
            "tp": 4189786,
            "fp": 1952367,
            "fn": 413793
        },
        "pt5_64_c": {
            "precision": 0.8146639527130737,
            "recall": 0.539988594831385,
            "dice_score": 0.6494790769525748,
            "tp": 2083222,
            "fp": 473933,
            "fn": 1774678
        },
        "ptc_01_c3": {
            "precision": 0.5625103544615337,
            "recall": 0.8619602693590618,
            "dice_score": 0.6807603730689369,
            "tp": 3364780,
            "fp": 2616941,
            "fn": 538857
        }
    }
}
