# Supplementary material for: Tree ring segmentation performance in highly disturbed trees using deep learning
Source: PLoS One. 2026 Jun 18;21(6):e0321841. doi: 10.1371/journal.pone.0321841 (PMC13278439; doi:10.1371/journal.pone.0321841)
Supplement: S4 Appendix — In this folder, the instance and pixel metrics are provided using the following codes: Models: m0 - CU-Net. m1 - CAU-Net. m2 - CARU-Net. m3 - TLU-Net. m4 - FTU-Net. Datasets: d0C - 512px Data. d1C - 512px GData. d2C - 512px CLData. d7C - 512px BData. d10C - 1024px Data. d11C - 256px Data. d14C - 128px Data. (ZIP) [file pone.0321841.s012.zip › raw_metrics/first_group/m0_d10C/test_instance_evaluation_results.json]

{
    "partition_2_fold_1": {
        "left_pt1_08_c": {
            "precision": 0.5978260869565217,
            "recall": 0.6707317073170732,
            "dice_score": 0.632183908045977,
            "tp": 55,
            "fp": 37,
            "fn": 27
        },
        "left_pt3_5_c": {
            "precision": 0.2564102564102564,
            "recall": 0.2222222222222222,
            "dice_score": 0.23809523809523808,
            "tp": 10,
            "fp": 29,
            "fn": 35
        },
        "left_pt4_4_cd": {
            "precision": 0.43548387096774194,
            "recall": 0.627906976744186,
            "dice_score": 0.5142857142857142,
            "tp": 27,
            "fp": 35,
            "fn": 16
        },
        "left_pt5_24_cd": {
            "precision": 0.39655172413793105,
            "recall": 0.3898305084745763,
            "dice_score": 0.39316239316239315,
            "tp": 23,
            "fp": 35,
            "fn": 36
        },
        "left_pt5_37_dc": {
            "precision": 0.5915492957746479,
            "recall": 0.6222222222222222,
            "dice_score": 0.6064981949458482,
            "tp": 84,
            "fp": 58,
            "fn": 51
        },
        "left_pt5_414_cd": {
            "precision": 0.1834862385321101,
            "recall": 0.091324200913242,
            "dice_score": 0.12195121951219512,
            "tp": 20,
            "fp": 89,
            "fn": 199
        },
        "right_pt1_08_c": {
            "precision": 0.296875,
            "recall": 0.5277777777777778,
            "dice_score": 0.38,
            "tp": 19,
            "fp": 45,
            "fn": 17
        },
        "right_pt3_5_c": {
            "precision": 0.17142857142857143,
            "recall": 0.34285714285714286,
            "dice_score": 0.22857142857142862,
            "tp": 12,
            "fp": 58,
            "fn": 23
        },
        "right_pt4_4_cd": {
            "precision": 0.6666666666666666,
            "recall": 0.6545454545454545,
            "dice_score": 0.6605504587155963,
            "tp": 36,
            "fp": 18,
            "fn": 19
        },
        "right_pt5_24_cd": {
            "precision": 0.6984126984126984,
            "recall": 0.7457627118644068,
            "dice_score": 0.7213114754098361,
            "tp": 44,
            "fp": 19,
            "fn": 15
        },
        "right_pt5_37_dc": {
            "precision": 0.24817518248175183,
            "recall": 0.2518518518518518,
            "dice_score": 0.25,
            "tp": 34,
            "fp": 103,
            "fn": 101
        },
        "right_pt5_414_cd": {
            "precision": 0.09243697478991597,
            "recall": 0.08461538461538462,
            "dice_score": 0.08835341365461846,
            "tp": 11,
            "fp": 108,
            "fn": 119
        }
    },
    "partition_2_fold_2": {
        "left_pt1_06_c": {
            "precision": 0.11920529801324503,
            "recall": 0.14173228346456693,
            "dice_score": 0.12949640287769784,
            "tp": 18,
            "fp": 133,
            "fn": 109
        },
        "left_pt3_04_c1": {
            "precision": 0.013333333333333334,
            "recall": 0.008928571428571428,
            "dice_score": 0.010695187165775402,
            "tp": 1,
            "fp": 74,
            "fn": 111
        },
        "left_pt4_117_cd": {
            "precision": 0.547085201793722,
            "recall": 0.6192893401015228,
            "dice_score": 0.5809523809523809,
            "tp": 122,
            "fp": 101,
            "fn": 75
        },
        "left_pt5_373_c": {
            "precision": 0.4838709677419355,
            "recall": 0.46153846153846156,
            "dice_score": 0.4724409448818898,
            "tp": 60,
            "fp": 64,
            "fn": 70
        },
        "left_pt5_418_c": {
            "precision": 0.7230769230769231,
            "recall": 0.6438356164383562,
            "dice_score": 0.6811594202898551,
            "tp": 94,
            "fp": 36,
            "fn": 52
        },
        "right_pt1_06_c": {
            "precision": 0.47619047619047616,
            "recall": 0.6896551724137931,
            "dice_score": 0.5633802816901408,
            "tp": 20,
            "fp": 22,
            "fn": 9
        },
        "right_pt3_04_c1": {
            "precision": 0.375,
            "recall": 0.4322033898305085,
            "dice_score": 0.40157480314960636,
            "tp": 51,
            "fp": 85,
            "fn": 67
        },
        "right_pt4_117_cd": {
            "precision": 0.539622641509434,
            "recall": 0.7222222222222222,
            "dice_score": 0.6177105831533477,
            "tp": 143,
            "fp": 122,
            "fn": 55
        },
        "right_pt5_373_c": {
            "precision": 0.6394557823129252,
            "recall": 0.7175572519083969,
            "dice_score": 0.6762589928057554,
            "tp": 94,
            "fp": 53,
            "fn": 37
        },
        "right_pt5_379_d": {
            "precision": 0.0,
            "recall": 0.0,
            "dice_score": 0,
            "tp": 0,
            "fp": 183,
            "fn": 326
        },
        "right_pt5_418_c": {
            "precision": 0.8736842105263158,
            "recall": 0.8736842105263158,
            "dice_score": 0.8736842105263158,
            "tp": 83,
            "fp": 12,
            "fn": 12
        }
    },
    "partition_2_fold_3": {
        "left_pt1_06_c2": {
            "precision": 0.07692307692307693,
            "recall": 0.2222222222222222,
            "dice_score": 0.1142857142857143,
            "tp": 4,
            "fp": 48,
            "fn": 14
        },
        "left_pt1_09_c1": {
            "precision": 0.65,
            "recall": 0.7222222222222222,
            "dice_score": 0.6842105263157895,
            "tp": 39,
            "fp": 21,
            "fn": 15
        },
        "left_pt2_1_c1": {
            "precision": 0.0,
            "recall": 0.0,
            "dice_score": 0,
            "tp": 0,
            "fp": 3,
            "fn": 2
        },
        "left_pt3_12a_b2": {
            "precision": 0.6666666666666666,
            "recall": 0.8571428571428571,
            "dice_score": 0.75,
            "tp": 24,
            "fp": 12,
            "fn": 4
        },
        "left_pt5_44_cd": {
            "precision": 0.6534090909090909,
            "recall": 0.71875,
            "dice_score": 0.6845238095238096,
            "tp": 115,
            "fp": 61,
            "fn": 45
        },
        "left_pt5_70_c1": {
            "precision": 0.5302325581395348,
            "recall": 0.7261146496815286,
            "dice_score": 0.6129032258064516,
            "tp": 114,
            "fp": 101,
            "fn": 43
        },
        "right_pt1_06_c2": {
            "precision": 0.11442786069651742,
            "recall": 0.20353982300884957,
            "dice_score": 0.14649681528662423,
            "tp": 23,
            "fp": 178,
            "fn": 90
        },
        "right_pt1_09_c1": {
            "precision": 0.3582089552238806,
            "recall": 0.46153846153846156,
            "dice_score": 0.40336134453781514,
            "tp": 24,
            "fp": 43,
            "fn": 28
        },
        "right_pt2_1_c1": {
            "precision": 0.6218181818181818,
            "recall": 0.8724489795918368,
            "dice_score": 0.7261146496815287,
            "tp": 171,
            "fp": 104,
            "fn": 25
        },
        "right_pt3_12a_b2": {
            "precision": 0.5,
            "recall": 0.6363636363636364,
            "dice_score": 0.56,
            "tp": 21,
            "fp": 21,
            "fn": 12
        },
        "right_pt5_44_cd": {
            "precision": 0.7257142857142858,
            "recall": 0.7987421383647799,
            "dice_score": 0.7604790419161677,
            "tp": 127,
            "fp": 48,
            "fn": 32
        },
        "right_pt5_70_c1": {
            "precision": 0.5662100456621004,
            "recall": 0.7898089171974523,
            "dice_score": 0.6595744680851063,
            "tp": 124,
            "fp": 95,
            "fn": 33
        }
    }
}
