# Supplementary material for: Tree ring segmentation performance in highly disturbed trees using deep learning
Source: PLoS One. 2026 Jun 18;21(6):e0321841. doi: 10.1371/journal.pone.0321841 (PMC13278439; doi:10.1371/journal.pone.0321841)
Supplement: S4 Appendix — In this folder, the instance and pixel metrics are provided using the following codes: Models: m0 - CU-Net. m1 - CAU-Net. m2 - CARU-Net. m3 - TLU-Net. m4 - FTU-Net. Datasets: d0C - 512px Data. d1C - 512px GData. d2C - 512px CLData. d7C - 512px BData. d10C - 1024px Data. d11C - 256px Data. d14C - 128px Data. (ZIP) [file pone.0321841.s012.zip › raw_metrics/first_group/m0_d10C/test_instance_evaluation_results_directory_metrics.json]

{
    "directory_metrics": {
        "partition_2_fold_1": {
            "total_tp": 375,
            "total_fp": 634,
            "total_fn": 658,
            "precision": 0.37165510406342916,
            "recall": 0.36302032913843174,
            "dice_score": 0.3672869735553379
        },
        "partition_2_fold_2": {
            "total_tp": 686,
            "total_fp": 885,
            "total_fn": 923,
            "precision": 0.43666454487587525,
            "recall": 0.42635177128651336,
            "dice_score": 0.43144654088050316
        },
        "partition_2_fold_3": {
            "total_tp": 786,
            "total_fp": 735,
            "total_fn": 343,
            "precision": 0.5167652859960552,
            "recall": 0.6961913197519929,
            "dice_score": 0.5932075471698113
        }
    },
    "overall_metrics": {
        "mean_total_tp": 615.667,
        "mean_total_fp": 751.333,
        "mean_total_fn": 641.333,
        "mean_precision": 0.442,
        "mean_recall": 0.495,
        "mean_dice_score": 0.464,
        "std_total_tp": 175.0054,
        "std_total_fp": 103.1191,
        "std_total_fn": 237.0771,
        "std_precision": 0.0593,
        "std_recall": 0.1445,
        "std_dice_score": 0.0951
    }
}
