# Supplementary material for: Tree ring segmentation performance in highly disturbed trees using deep learning
Source: PLoS One. 2026 Jun 18;21(6):e0321841. doi: 10.1371/journal.pone.0321841 (PMC13278439; doi:10.1371/journal.pone.0321841)
Supplement: S4 Appendix — In this folder, the instance and pixel metrics are provided using the following codes: Models: m0 - CU-Net. m1 - CAU-Net. m2 - CARU-Net. m3 - TLU-Net. m4 - FTU-Net. Datasets: d0C - 512px Data. d1C - 512px GData. d2C - 512px CLData. d7C - 512px BData. d10C - 1024px Data. d11C - 256px Data. d14C - 128px Data. (ZIP) [file pone.0321841.s012.zip › raw_metrics/first_group/m0_d10C/test_instance_evaluation_results_individuals.json]

{
    "partition_2_fold_1": {
        "pt1_08_c": {
            "precision": 0.47435897435897434,
            "recall": 0.6271186440677966,
            "dice_score": 0.5401459854014599,
            "tp": 74,
            "fp": 82,
            "fn": 44
        },
        "pt3_5_c": {
            "precision": 0.2018348623853211,
            "recall": 0.275,
            "dice_score": 0.23280423280423282,
            "tp": 22,
            "fp": 87,
            "fn": 58
        },
        "pt4_4_cd": {
            "precision": 0.5431034482758621,
            "recall": 0.6428571428571429,
            "dice_score": 0.588785046728972,
            "tp": 63,
            "fp": 53,
            "fn": 35
        },
        "pt5_24_cd": {
            "precision": 0.5537190082644629,
            "recall": 0.5677966101694916,
            "dice_score": 0.5606694560669457,
            "tp": 67,
            "fp": 54,
            "fn": 51
        },
        "pt5_37_dc": {
            "precision": 0.4229390681003584,
            "recall": 0.43703703703703706,
            "dice_score": 0.42987249544626593,
            "tp": 118,
            "fp": 161,
            "fn": 152
        },
        "pt5_414_cd": {
            "precision": 0.13596491228070176,
            "recall": 0.08882521489971347,
            "dice_score": 0.10745233968804159,
            "tp": 31,
            "fp": 197,
            "fn": 318
        }
    },
    "partition_2_fold_2": {
        "pt1_06_c": {
            "precision": 0.19689119170984457,
            "recall": 0.24358974358974358,
            "dice_score": 0.21776504297994267,
            "tp": 38,
            "fp": 155,
            "fn": 118
        },
        "pt3_04_c1": {
            "precision": 0.24644549763033174,
            "recall": 0.22608695652173913,
            "dice_score": 0.23582766439909297,
            "tp": 52,
            "fp": 159,
            "fn": 178
        },
        "pt4_117_cd": {
            "precision": 0.5430327868852459,
            "recall": 0.6708860759493671,
            "dice_score": 0.6002265005662514,
            "tp": 265,
            "fp": 223,
            "fn": 130
        },
        "pt5_373_c": {
            "precision": 0.5682656826568265,
            "recall": 0.5900383141762452,
            "dice_score": 0.5789473684210527,
            "tp": 154,
            "fp": 117,
            "fn": 107
        },
        "pt5_418_c": {
            "precision": 0.7866666666666666,
            "recall": 0.7344398340248963,
            "dice_score": 0.759656652360515,
            "tp": 177,
            "fp": 48,
            "fn": 64
        },
        "pt5_379_d": {
            "precision": 0.0,
            "recall": 0.0,
            "dice_score": 0,
            "tp": 0,
            "fp": 183,
            "fn": 326
        }
    },
    "partition_2_fold_3": {
        "pt1_06_c2": {
            "precision": 0.1067193675889328,
            "recall": 0.20610687022900764,
            "dice_score": 0.140625,
            "tp": 27,
            "fp": 226,
            "fn": 104
        },
        "pt1_09_c1": {
            "precision": 0.49606299212598426,
            "recall": 0.5943396226415094,
            "dice_score": 0.5407725321888411,
            "tp": 63,
            "fp": 64,
            "fn": 43
        },
        "pt2_1_c1": {
            "precision": 0.6151079136690647,
            "recall": 0.8636363636363636,
            "dice_score": 0.7184873949579833,
            "tp": 171,
            "fp": 107,
            "fn": 27
        },
        "pt3_12a_b2": {
            "precision": 0.5769230769230769,
            "recall": 0.7377049180327869,
            "dice_score": 0.6474820143884893,
            "tp": 45,
            "fp": 33,
            "fn": 16
        },
        "pt5_44_cd": {
            "precision": 0.6894586894586895,
            "recall": 0.7586206896551724,
            "dice_score": 0.7223880597014924,
            "tp": 242,
            "fp": 109,
            "fn": 77
        },
        "pt5_70_c1": {
            "precision": 0.5483870967741935,
            "recall": 0.7579617834394905,
            "dice_score": 0.6363636363636364,
            "tp": 238,
            "fp": 196,
            "fn": 76
        }
    }
}
