# Supplementary material for: Tree ring segmentation performance in highly disturbed trees using deep learning
Source: PLoS One. 2026 Jun 18;21(6):e0321841. doi: 10.1371/journal.pone.0321841 (PMC13278439; doi:10.1371/journal.pone.0321841)
Supplement: S4 Appendix — In this folder, the instance and pixel metrics are provided using the following codes: Models: m0 - CU-Net. m1 - CAU-Net. m2 - CARU-Net. m3 - TLU-Net. m4 - FTU-Net. Datasets: d0C - 512px Data. d1C - 512px GData. d2C - 512px CLData. d7C - 512px BData. d10C - 1024px Data. d11C - 256px Data. d14C - 128px Data. (ZIP) [file pone.0321841.s012.zip › raw_metrics/first_group/m0_d10C/test_pixel_evaluation_results.json]

{
    "partition_2_fold_1": {
        "left_pt1_08_c": {
            "precision": 0.6728480408050196,
            "recall": 0.7740833661440533,
            "dice_score": 0.71992421178831,
            "tp": 1083284,
            "fp": 526714,
            "fn": 316157,
            "tn": 19130357
        },
        "left_pt3_5_c": {
            "precision": 0.8246199028688095,
            "recall": 0.17378220549832418,
            "dice_score": 0.2870672331666582,
            "tp": 338062,
            "fp": 71899,
            "fn": 1607258,
            "tn": 29200445
        },
        "left_pt4_4_cd": {
            "precision": 0.7894581988317577,
            "recall": 0.6125916835100609,
            "dice_score": 0.6898692167434051,
            "tp": 657385,
            "fp": 175319,
            "fn": 415736,
            "tn": 20131656
        },
        "left_pt5_24_cd": {
            "precision": 0.5834172653140471,
            "recall": 0.4850429964198024,
            "dice_score": 0.5297014192587023,
            "tp": 384626,
            "fp": 274638,
            "fn": 408347,
            "tn": 31946149
        },
        "left_pt5_37_dc": {
            "precision": 0.5515919364315227,
            "recall": 0.8279847223185375,
            "dice_score": 0.6621012227521913,
            "tp": 931299,
            "fp": 757085,
            "fn": 193479,
            "tn": 18617593
        },
        "left_pt5_414_cd": {
            "precision": 0.44120289139411006,
            "recall": 0.7913631442519427,
            "dice_score": 0.5665444240538114,
            "tp": 839865,
            "fp": 1063715,
            "fn": 221424,
            "tn": 13689652
        },
        "right_pt1_08_c": {
            "precision": 0.6335790640207598,
            "recall": 0.6518456934292096,
            "dice_score": 0.6425825890395084,
            "tp": 460235,
            "fp": 266170,
            "fn": 245814,
            "tn": 12766789
        },
        "right_pt3_5_c": {
            "precision": 0.854682955343632,
            "recall": 0.45554758500777653,
            "dice_score": 0.5943209904871797,
            "tp": 725219,
            "fp": 123305,
            "fn": 866753,
            "tn": 11525043
        },
        "right_pt4_4_cd": {
            "precision": 0.8435027939414944,
            "recall": 0.7020614382833719,
            "dice_score": 0.766310156981492,
            "tp": 832350,
            "fp": 154428,
            "fn": 353230,
            "tn": 16192920
        },
        "right_pt5_24_cd": {
            "precision": 0.6575915225373326,
            "recall": 0.7071824227940495,
            "dice_score": 0.6814859965748578,
            "tp": 534422,
            "fp": 278274,
            "fn": 221284,
            "tn": 21921028
        },
        "right_pt5_37_dc": {
            "precision": 0.5372269327382989,
            "recall": 0.5782626349399167,
            "dice_score": 0.5569899902023171,
            "tp": 689296,
            "fp": 593767,
            "fn": 502716,
            "tn": 23715917
        },
        "right_pt5_414_cd": {
            "precision": 0.40361556845172747,
            "recall": 0.6916080581814038,
            "dice_score": 0.5097475488303868,
            "tp": 825345,
            "fp": 1219534,
            "fn": 368026,
            "tn": 14260887
        }
    },
    "partition_2_fold_2": {
        "left_pt1_06_c": {
            "precision": 0.6925526615590426,
            "recall": 0.36091219680959863,
            "dice_score": 0.47453068890532035,
            "tp": 760490,
            "fp": 337607,
            "fn": 1346643,
            "tn": 15101500
        },
        "left_pt3_04_c1": {
            "precision": 0.5764039103964528,
            "recall": 0.14731137220578208,
            "dice_score": 0.23465264041397463,
            "tp": 267271,
            "fp": 196416,
            "fn": 1547056,
            "tn": 15785353
        },
        "left_pt4_117_cd": {
            "precision": 0.7302911165638398,
            "recall": 0.6779302188386211,
            "dice_score": 0.7031372185914685,
            "tp": 3383105,
            "fp": 1249438,
            "fn": 1607239,
            "tn": 20762074
        },
        "left_pt5_373_c": {
            "precision": 0.798674939125889,
            "recall": 0.4932483913656077,
            "dice_score": 0.6098583710815064,
            "tp": 1451412,
            "fp": 365863,
            "fn": 1491146,
            "tn": 15981691
        },
        "left_pt5_418_c": {
            "precision": 0.7121298281423258,
            "recall": 0.6861996300348976,
            "dice_score": 0.6989243082171359,
            "tp": 1226002,
            "fp": 495597,
            "fn": 560653,
            "tn": 24682740
        },
        "right_pt1_06_c": {
            "precision": 0.7591753142829586,
            "recall": 0.7595427385929653,
            "dice_score": 0.7593589819923773,
            "tp": 503769,
            "fp": 159805,
            "fn": 159484,
            "tn": 8453358
        },
        "right_pt3_04_c1": {
            "precision": 0.6052826853860923,
            "recall": 0.7048242936472929,
            "dice_score": 0.6512719159758292,
            "tp": 1439703,
            "fp": 938860,
            "fn": 602938,
            "tn": 19204483
        },
        "right_pt4_117_cd": {
            "precision": 0.7465370226062417,
            "recall": 0.7617477052286223,
            "dice_score": 0.7540656659102292,
            "tp": 4312934,
            "fp": 1464320,
            "fn": 1348959,
            "tn": 33701691
        },
        "right_pt5_373_c": {
            "precision": 0.7080131151368105,
            "recall": 0.6940258176432709,
            "dice_score": 0.7009496949712168,
            "tp": 2038020,
            "fp": 840486,
            "fn": 898499,
            "tn": 15097363
        },
        "right_pt5_379_d": {
            "precision": 0.3448653918566671,
            "recall": 0.21558122213005482,
            "dice_score": 0.2653116310863534,
            "tp": 590732,
            "fp": 1122203,
            "fn": 2149451,
            "tn": 28537998
        },
        "right_pt5_418_c": {
            "precision": 0.7096284933367073,
            "recall": 0.8391511822950789,
            "dice_score": 0.7689739199745889,
            "tp": 902998,
            "fp": 369496,
            "fn": 173087,
            "tn": 15739187
        }
    },
    "partition_2_fold_3": {
        "left_pt1_06_c2": {
            "precision": 0.563941579007653,
            "recall": 0.39528778704486855,
            "dice_score": 0.464788144895719,
            "tp": 211711,
            "fp": 163702,
            "fn": 323876,
            "tn": 10307687
        },
        "left_pt1_09_c1": {
            "precision": 0.5290346158964281,
            "recall": 0.8093735431751259,
            "dice_score": 0.6398446073840649,
            "tp": 548629,
            "fp": 488409,
            "fn": 129215,
            "tn": 24963155
        },
        "left_pt2_1_c1": {
            "precision": 0.22655170507931244,
            "recall": 0.0489561437034206,
            "dice_score": 0.08051384292041917,
            "tp": 4099,
            "fp": 13994,
            "fn": 79629,
            "tn": 1821254
        },
        "left_pt3_12a_b2": {
            "precision": 0.6794612463164312,
            "recall": 0.8595332974475572,
            "dice_score": 0.7589624900239426,
            "tp": 427941,
            "fp": 201883,
            "fn": 69935,
            "tn": 9124497
        },
        "left_pt5_44_cd": {
            "precision": 0.6770290430904103,
            "recall": 0.7017890964281842,
            "dice_score": 0.6891867560894527,
            "tp": 1320579,
            "fp": 629971,
            "fn": 561153,
            "tn": 17794217
        },
        "left_pt5_70_c1": {
            "precision": 0.6128958495907664,
            "recall": 0.7908728766507369,
            "dice_score": 0.6906019411772469,
            "tp": 1857482,
            "fp": 1173183,
            "fn": 491166,
            "tn": 24404697
        },
        "right_pt1_06_c2": {
            "precision": 0.5630350678764314,
            "recall": 0.5719737342602492,
            "dice_score": 0.5674692032105921,
            "tp": 1018004,
            "fp": 790061,
            "fn": 761805,
            "tn": 14370162
        },
        "right_pt1_09_c1": {
            "precision": 0.5061800696046626,
            "recall": 0.88681316234041,
            "dice_score": 0.6444929349915174,
            "tp": 557488,
            "fp": 543875,
            "fn": 71154,
            "tn": 24464347
        },
        "right_pt2_1_c1": {
            "precision": 0.7574301747257564,
            "recall": 0.8891412324277547,
            "dice_score": 0.818017847398271,
            "tp": 4915331,
            "fp": 1574153,
            "fn": 612847,
            "tn": 79800453
        },
        "right_pt3_12a_b2": {
            "precision": 0.5824979780269085,
            "recall": 0.758322477510193,
            "dice_score": 0.6588821165695893,
            "tp": 394675,
            "fp": 282881,
            "fn": 125783,
            "tn": 11648501
        },
        "right_pt5_44_cd": {
            "precision": 0.6141326232750549,
            "recall": 0.8415944054859215,
            "dice_score": 0.7100927162348425,
            "tp": 1519003,
            "fp": 954409,
            "fn": 285908,
            "tn": 19544424
        },
        "right_pt5_70_c1": {
            "precision": 0.6426635570989568,
            "recall": 0.8324544513357394,
            "dice_score": 0.7253496137383381,
            "tp": 2408980,
            "fp": 1339451,
            "fn": 484848,
            "tn": 23927745
        }
    }
}
