# Supplementary material for: Tree ring segmentation performance in highly disturbed trees using deep learning
Source: PLoS One. 2026 Jun 18;21(6):e0321841. doi: 10.1371/journal.pone.0321841 (PMC13278439; doi:10.1371/journal.pone.0321841)
Supplement: S4 Appendix — In this folder, the instance and pixel metrics are provided using the following codes: Models: m0 - CU-Net. m1 - CAU-Net. m2 - CARU-Net. m3 - TLU-Net. m4 - FTU-Net. Datasets: d0C - 512px Data. d1C - 512px GData. d2C - 512px CLData. d7C - 512px BData. d10C - 1024px Data. d11C - 256px Data. d14C - 128px Data. (ZIP) [file pone.0321841.s012.zip › raw_metrics/first_group/m0_d10C/test_pixel_evaluation_results_directory_metrics.json]

{
    "directory_metrics": {
        "partition_2_fold_1": {
            "total_tp": 8301388,
            "total_fp": 5504848,
            "total_fn": 5720224,
            "precision": 0.6012781470633994,
            "recall": 0.5920423414939737,
            "dice_score": 0.5966245036267267
        },
        "partition_2_fold_2": {
            "total_tp": 16876436,
            "total_fp": 7540091,
            "total_fn": 11885155,
            "precision": 0.6911890458458732,
            "recall": 0.5867699043491718,
            "dice_score": 0.634713548907466
        },
        "partition_2_fold_3": {
            "total_tp": 15183922,
            "total_fp": 8155972,
            "total_fn": 3997319,
            "precision": 0.6505565963581497,
            "recall": 0.7916026914004156,
            "dice_score": 0.714182347202162
        }
    },
    "overall_metrics": {
        "mean_total_tp": 13453915.333,
        "mean_total_fp": 7066970.333,
        "mean_total_fn": 7200899.333,
        "mean_precision": 0.648,
        "mean_recall": 0.657,
        "mean_dice_score": 0.649,
        "std_total_tp": 3708328.8555,
        "std_total_fp": 1132842.1455,
        "std_total_fn": 3386127.461,
        "std_precision": 0.0368,
        "std_recall": 0.0953,
        "std_dice_score": 0.049
    }
}
