# Supplementary material for: Tree ring segmentation performance in highly disturbed trees using deep learning
Source: PLoS One. 2026 Jun 18;21(6):e0321841. doi: 10.1371/journal.pone.0321841 (PMC13278439; doi:10.1371/journal.pone.0321841)
Supplement: S4 Appendix — In this folder, the instance and pixel metrics are provided using the following codes: Models: m0 - CU-Net. m1 - CAU-Net. m2 - CARU-Net. m3 - TLU-Net. m4 - FTU-Net. Datasets: d0C - 512px Data. d1C - 512px GData. d2C - 512px CLData. d7C - 512px BData. d10C - 1024px Data. d11C - 256px Data. d14C - 128px Data. (ZIP) [file pone.0321841.s012.zip › raw_metrics/first_group/m0_d10C/test_pixel_evaluation_results_individuals.json]

{
    "partition_2_fold_1": {
        "pt1_08_c": {
            "precision": 0.6606390250312125,
            "recall": 0.7330925342794314,
            "dice_score": 0.6949825220913697,
            "tp": 1543519,
            "fp": 792884,
            "fn": 561971
        },
        "pt3_5_c": {
            "precision": 0.8448896887924767,
            "recall": 0.3005918086491022,
            "dice_score": 0.443423870626178,
            "tp": 1063281,
            "fp": 195204,
            "fn": 2474011
        },
        "pt4_4_cd": {
            "precision": 0.8187687484679705,
            "recall": 0.6595538763209473,
            "dice_score": 0.7305876170833923,
            "tp": 1489735,
            "fp": 329747,
            "fn": 768966
        },
        "pt5_24_cd": {
            "precision": 0.6243702274518329,
            "recall": 0.5934399575380049,
            "dice_score": 0.608512304846756,
            "tp": 919048,
            "fp": 552912,
            "fn": 629631
        },
        "pt5_37_dc": {
            "precision": 0.545389165615271,
            "recall": 0.6995001704945204,
            "dice_score": 0.6129055864931924,
            "tp": 1620595,
            "fp": 1350852,
            "fn": 696195
        },
        "pt5_414_cd": {
            "precision": 0.4217366825893342,
            "recall": 0.7385636858772497,
            "dice_score": 0.5368944235956138,
            "tp": 1665210,
            "fp": 2283249,
            "fn": 589450
        }
    },
    "partition_2_fold_2": {
        "pt1_06_c": {
            "precision": 0.7176476197882579,
            "recall": 0.4563475992154162,
            "dice_score": 0.5579184021736708,
            "tp": 1264259,
            "fp": 497412,
            "fn": 1506127
        },
        "pt3_04_c1": {
            "precision": 0.600571378309438,
            "recall": 0.4425688779372813,
            "dice_score": 0.5096039567603264,
            "tp": 1706974,
            "fp": 1135276,
            "fn": 2149994
        },
        "pt4_117_cd": {
            "precision": 0.739307308298135,
            "recall": 0.7224810150206008,
            "dice_score": 0.7307973199549483,
            "tp": 7696039,
            "fp": 2713758,
            "fn": 2956198
        },
        "pt5_373_c": {
            "precision": 0.7430993907083827,
            "recall": 0.5935339850115928,
            "dice_score": 0.6599487198787918,
            "tp": 3489432,
            "fp": 1206349,
            "fn": 2389645
        },
        "pt5_418_c": {
            "precision": 0.7110667571114191,
            "recall": 0.7436931052068997,
            "dice_score": 0.7270140705736361,
            "tp": 2129000,
            "fp": 865093,
            "fn": 733740
        },
        "pt5_379_d": {
            "precision": 0.3448653918566671,
            "recall": 0.21558122213005482,
            "dice_score": 0.2653116310863534,
            "tp": 590732,
            "fp": 1122203,
            "fn": 2149451,
            "tn": 28537998
        }
    },
    "partition_2_fold_3": {
        "pt1_06_c2": {
            "precision": 0.5631909275019029,
            "recall": 0.5311035347733174,
            "dice_score": 0.5466767906814015,
            "tp": 1229715,
            "fp": 953763,
            "fn": 1085681
        },
        "pt1_09_c1": {
            "precision": 0.517263600232136,
            "recall": 0.8466351725161999,
            "dice_score": 0.6421789742305045,
            "tp": 1106117,
            "fp": 1032284,
            "fn": 200369
        },
        "pt2_1_c1": {
            "precision": 0.7559541746490284,
            "recall": 0.8766059160648806,
            "dice_score": 0.8118217584033907,
            "tp": 4919430,
            "fp": 1588147,
            "fn": 692476
        },
        "pt3_12a_b2": {
            "precision": 0.629209564166501,
            "recall": 0.8078056904709064,
            "dice_score": 0.7074094235146714,
            "tp": 822616,
            "fp": 484764,
            "fn": 195718
        },
        "pt5_44_cd": {
            "precision": 0.6418640123943199,
            "recall": 0.7702351434624942,
            "dice_score": 0.7002145955819573,
            "tp": 2839582,
            "fp": 1584380,
            "fn": 847061
        },
        "pt5_70_c1": {
            "precision": 0.6293555954953286,
            "recall": 0.8138257571422358,
            "dice_score": 0.7098010143764892,
            "tp": 4266462,
            "fp": 2512634,
            "fn": 976014
        }
    }
}
