# Supplementary material for: Tree ring segmentation performance in highly disturbed trees using deep learning
Source: PLoS One. 2026 Jun 18;21(6):e0321841. doi: 10.1371/journal.pone.0321841 (PMC13278439; doi:10.1371/journal.pone.0321841)
Supplement: S4 Appendix — In this folder, the instance and pixel metrics are provided using the following codes: Models: m0 - CU-Net. m1 - CAU-Net. m2 - CARU-Net. m3 - TLU-Net. m4 - FTU-Net. Datasets: d0C - 512px Data. d1C - 512px GData. d2C - 512px CLData. d7C - 512px BData. d10C - 1024px Data. d11C - 256px Data. d14C - 128px Data. (ZIP) [file pone.0321841.s012.zip › raw_metrics/first_group/m1_d0C/colored_images_instance_evaluation_results.json]

{
    "partition_2_fold_1": {
        "left_pt5_359_a1": {
            "precision": 0.28378378378378377,
            "recall": 0.23333333333333334,
            "dice_score": 0.25609756097560976,
            "tp": 21,
            "fp": 53,
            "fn": 69
        },
        "left_ptc_01_a1": {
            "precision": 0.35,
            "recall": 0.3977272727272727,
            "dice_score": 0.3723404255319149,
            "tp": 35,
            "fp": 65,
            "fn": 53
        },
        "right_pt5_359_a1": {
            "precision": 0.06451612903225806,
            "recall": 0.020618556701030927,
            "dice_score": 0.03125,
            "tp": 2,
            "fp": 29,
            "fn": 95
        },
        "right_ptc_01_a2": {
            "precision": 0.09401709401709402,
            "recall": 0.06875,
            "dice_score": 0.07942238267148015,
            "tp": 11,
            "fp": 106,
            "fn": 149
        }
    },
    "partition_2_fold_2": {
        "left_pt5_359_a1": {
            "precision": 0.2558139534883721,
            "recall": 0.12222222222222222,
            "dice_score": 0.16541353383458646,
            "tp": 11,
            "fp": 32,
            "fn": 79
        },
        "left_ptc_01_a1": {
            "precision": 0.2727272727272727,
            "recall": 0.20454545454545456,
            "dice_score": 0.23376623376623376,
            "tp": 18,
            "fp": 48,
            "fn": 70
        },
        "right_pt5_359_a1": {
            "precision": 0.0,
            "recall": 0.0,
            "dice_score": 0,
            "tp": 0,
            "fp": 22,
            "fn": 97
        },
        "right_ptc_01_a2": {
            "precision": 0.16129032258064516,
            "recall": 0.0625,
            "dice_score": 0.09009009009009009,
            "tp": 10,
            "fp": 52,
            "fn": 150
        }
    },
    "partition_2_fold_3": {
        "left_pt5_359_a1": {
            "precision": 0.44565217391304346,
            "recall": 0.45555555555555555,
            "dice_score": 0.45054945054945056,
            "tp": 41,
            "fp": 51,
            "fn": 49
        },
        "left_ptc_01_a1": {
            "precision": 0.45,
            "recall": 0.5113636363636364,
            "dice_score": 0.4787234042553191,
            "tp": 45,
            "fp": 55,
            "fn": 43
        },
        "right_pt5_359_a1": {
            "precision": 0.3557692307692308,
            "recall": 0.38144329896907214,
            "dice_score": 0.36815920398009944,
            "tp": 37,
            "fp": 67,
            "fn": 60
        },
        "right_ptc_01_a2": {
            "precision": 0.5555555555555556,
            "recall": 0.46875,
            "dice_score": 0.5084745762711864,
            "tp": 75,
            "fp": 60,
            "fn": 85
        }
    }
}
