# Supplementary material for: Tree ring segmentation performance in highly disturbed trees using deep learning
Source: PLoS One. 2026 Jun 18;21(6):e0321841. doi: 10.1371/journal.pone.0321841 (PMC13278439; doi:10.1371/journal.pone.0321841)
Supplement: S4 Appendix — In this folder, the instance and pixel metrics are provided using the following codes: Models: m0 - CU-Net. m1 - CAU-Net. m2 - CARU-Net. m3 - TLU-Net. m4 - FTU-Net. Datasets: d0C - 512px Data. d1C - 512px GData. d2C - 512px CLData. d7C - 512px BData. d10C - 1024px Data. d11C - 256px Data. d14C - 128px Data. (ZIP) [file pone.0321841.s012.zip › raw_metrics/first_group/m1_d0C/colored_images_instance_evaluation_results_directory_metrics.json]

{
    "directory_metrics": {
        "partition_2_fold_1": {
            "total_tp": 69,
            "total_fp": 253,
            "total_fn": 366,
            "precision": 0.21428571428571427,
            "recall": 0.15862068965517243,
            "dice_score": 0.1822985468956407
        },
        "partition_2_fold_2": {
            "total_tp": 39,
            "total_fp": 154,
            "total_fn": 396,
            "precision": 0.20207253886010362,
            "recall": 0.0896551724137931,
            "dice_score": 0.12420382165605096
        },
        "partition_2_fold_3": {
            "total_tp": 198,
            "total_fp": 233,
            "total_fn": 237,
            "precision": 0.4593967517401392,
            "recall": 0.45517241379310347,
            "dice_score": 0.4572748267898384
        }
    },
    "overall_metrics": {
        "mean_total_tp": 102.0,
        "mean_total_fp": 213.333,
        "mean_total_fn": 333.0,
        "mean_precision": 0.292,
        "mean_recall": 0.234,
        "mean_dice_score": 0.255,
        "std_total_tp": 68.9783,
        "std_total_fp": 42.7421,
        "std_total_fn": 68.9783,
        "std_precision": 0.1185,
        "std_recall": 0.1586,
        "std_dice_score": 0.1453
    }
}
