# Supplementary material for: Tree ring segmentation performance in highly disturbed trees using deep learning
Source: PLoS One. 2026 Jun 18;21(6):e0321841. doi: 10.1371/journal.pone.0321841 (PMC13278439; doi:10.1371/journal.pone.0321841)
Supplement: S4 Appendix — In this folder, the instance and pixel metrics are provided using the following codes: Models: m0 - CU-Net. m1 - CAU-Net. m2 - CARU-Net. m3 - TLU-Net. m4 - FTU-Net. Datasets: d0C - 512px Data. d1C - 512px GData. d2C - 512px CLData. d7C - 512px BData. d10C - 1024px Data. d11C - 256px Data. d14C - 128px Data. (ZIP) [file pone.0321841.s012.zip › raw_metrics/first_group/m1_d0C/colored_images_pixel_evaluation_results.json]

{
    "partition_2_fold_1": {
        "left_pt5_359_a1": {
            "precision": 0.6575648791863498,
            "recall": 0.3264865893698352,
            "dice_score": 0.43633106916639175,
            "tp": 164672,
            "fp": 85755,
            "fn": 339704,
            "tn": 3448525
        },
        "left_ptc_01_a1": {
            "precision": 0.618223664702643,
            "recall": 0.6295355997724112,
            "dice_score": 0.6238283563709935,
            "tp": 306485,
            "fp": 189266,
            "fn": 180358,
            "tn": 4977395
        },
        "right_pt5_359_a1": {
            "precision": 0.7224323426439396,
            "recall": 0.15343012211668927,
            "dice_score": 0.2531056804294009,
            "tp": 56539,
            "fp": 21723,
            "fn": 311961,
            "tn": 2102705
        },
        "right_ptc_01_a2": {
            "precision": 0.5289779605732683,
            "recall": 0.3096840085419826,
            "dice_score": 0.390660412164655,
            "tp": 200124,
            "fp": 178198,
            "fn": 446096,
            "tn": 9023902
        }
    },
    "partition_2_fold_2": {
        "left_pt5_359_a1": {
            "precision": 0.7369099947411766,
            "recall": 0.1472472917030152,
            "dice_score": 0.24544954301266278,
            "tp": 74268,
            "fp": 26515,
            "fn": 430108,
            "tn": 3507765
        },
        "left_ptc_01_a1": {
            "precision": 0.689844036438503,
            "recall": 0.2512082950766469,
            "dice_score": 0.3682994844367351,
            "tp": 122299,
            "fp": 54986,
            "fn": 364544,
            "tn": 5111675
        },
        "right_pt5_359_a1": {
            "precision": 0.824119271956711,
            "recall": 0.059101763907734056,
            "dice_score": 0.11029380113286759,
            "tp": 21779,
            "fp": 4648,
            "fn": 346721,
            "tn": 2119780
        },
        "right_ptc_01_a2": {
            "precision": 0.6150839402716459,
            "recall": 0.1353904243137012,
            "dice_score": 0.22193023397390368,
            "tp": 87492,
            "fp": 54752,
            "fn": 558728,
            "tn": 9147348
        }
    },
    "partition_2_fold_3": {
        "left_pt5_359_a1": {
            "precision": 0.6755486801423811,
            "recall": 0.6242465938109665,
            "dice_score": 0.6488852067445069,
            "tp": 314855,
            "fp": 151218,
            "fn": 189521,
            "tn": 3383062
        },
        "left_ptc_01_a1": {
            "precision": 0.6252739307176008,
            "recall": 0.6909784057694164,
            "dice_score": 0.6564862554691251,
            "tp": 336398,
            "fp": 201603,
            "fn": 150445,
            "tn": 4965058
        },
        "right_pt5_359_a1": {
            "precision": 0.6267933907218365,
            "recall": 0.6378290366350068,
            "dice_score": 0.6322630627528621,
            "tp": 235040,
            "fp": 139948,
            "fn": 133460,
            "tn": 1984480
        },
        "right_ptc_01_a2": {
            "precision": 0.5656279750908203,
            "recall": 0.6490900931571292,
            "dice_score": 0.6044917329228978,
            "tp": 419455,
            "fp": 322119,
            "fn": 226765,
            "tn": 8879981
        }
    }
}
