# Supplementary material for: Tree ring segmentation performance in highly disturbed trees using deep learning
Source: PLoS One. 2026 Jun 18;21(6):e0321841. doi: 10.1371/journal.pone.0321841 (PMC13278439; doi:10.1371/journal.pone.0321841)
Supplement: S4 Appendix — In this folder, the instance and pixel metrics are provided using the following codes: Models: m0 - CU-Net. m1 - CAU-Net. m2 - CARU-Net. m3 - TLU-Net. m4 - FTU-Net. Datasets: d0C - 512px Data. d1C - 512px GData. d2C - 512px CLData. d7C - 512px BData. d10C - 1024px Data. d11C - 256px Data. d14C - 128px Data. (ZIP) [file pone.0321841.s012.zip › raw_metrics/first_group/m1_d0C/colored_images_pixel_evaluation_results_directory_metrics.json]

{
    "directory_metrics": {
        "partition_2_fold_1": {
            "total_tp": 727820,
            "total_fp": 474942,
            "total_fn": 1278119,
            "precision": 0.6051238732184755,
            "recall": 0.3628325686872831,
            "dice_score": 0.45365398645744803
        },
        "partition_2_fold_2": {
            "total_tp": 305838,
            "total_fp": 140901,
            "total_fn": 1700101,
            "precision": 0.6846010757959345,
            "recall": 0.1524662514662709,
            "dice_score": 0.2493910737569302
        },
        "partition_2_fold_3": {
            "total_tp": 1305748,
            "total_fp": 814888,
            "total_fn": 700191,
            "precision": 0.6157341476802243,
            "recall": 0.6509410306096047,
            "dice_score": 0.6328483064042214
        }
    },
    "overall_metrics": {
        "mean_total_tp": 779802.0,
        "mean_total_fp": 476910.333,
        "mean_total_fn": 1226137.0,
        "mean_precision": 0.635,
        "mean_recall": 0.389,
        "mean_dice_score": 0.445,
        "std_total_tp": 409863.0652,
        "std_total_fp": 275157.5607,
        "std_total_fn": 409863.0652,
        "std_precision": 0.0352,
        "std_recall": 0.2043,
        "std_dice_score": 0.1567
    }
}
