# Supplementary material for: Tree ring segmentation performance in highly disturbed trees using deep learning
Source: PLoS One. 2026 Jun 18;21(6):e0321841. doi: 10.1371/journal.pone.0321841 (PMC13278439; doi:10.1371/journal.pone.0321841)
Supplement: S4 Appendix — In this folder, the instance and pixel metrics are provided using the following codes: Models: m0 - CU-Net. m1 - CAU-Net. m2 - CARU-Net. m3 - TLU-Net. m4 - FTU-Net. Datasets: d0C - 512px Data. d1C - 512px GData. d2C - 512px CLData. d7C - 512px BData. d10C - 1024px Data. d11C - 256px Data. d14C - 128px Data. (ZIP) [file pone.0321841.s012.zip › raw_metrics/first_group/m1_d0C/colored_images_pixel_evaluation_results_individuals.json]

{
    "partition_2_fold_1": {
        "pt5_359_a1": {
            "precision": 0.6730100490128967,
            "recall": 0.2534277491877426,
            "dice_score": 0.3682047995738891,
            "tp": 221211,
            "fp": 107478,
            "fn": 651665
        },
        "ptc_01_a1": {
            "precision": 0.618223664702643,
            "recall": 0.6295355997724112,
            "dice_score": 0.6238283563709935,
            "tp": 306485,
            "fp": 189266,
            "fn": 180358,
            "tn": 4977395
        },
        "ptc_01_a2": {
            "precision": 0.5289779605732683,
            "recall": 0.3096840085419826,
            "dice_score": 0.390660412164655,
            "tp": 200124,
            "fp": 178198,
            "fn": 446096,
            "tn": 9023902
        }
    },
    "partition_2_fold_2": {
        "pt5_359_a1": {
            "precision": 0.7550271205093939,
            "recall": 0.11003510235130763,
            "dice_score": 0.19207748133660504,
            "tp": 96047,
            "fp": 31163,
            "fn": 776829
        },
        "ptc_01_a1": {
            "precision": 0.689844036438503,
            "recall": 0.2512082950766469,
            "dice_score": 0.3682994844367351,
            "tp": 122299,
            "fp": 54986,
            "fn": 364544,
            "tn": 5111675
        },
        "ptc_01_a2": {
            "precision": 0.6150839402716459,
            "recall": 0.1353904243137012,
            "dice_score": 0.22193023397390368,
            "tp": 87492,
            "fp": 54752,
            "fn": 558728,
            "tn": 9147348
        }
    },
    "partition_2_fold_3": {
        "pt5_359_a1": {
            "precision": 0.653811079101278,
            "recall": 0.6299806616289141,
            "dice_score": 0.6416746939940032,
            "tp": 549895,
            "fp": 291166,
            "fn": 322981
        },
        "ptc_01_a1": {
            "precision": 0.6252739307176008,
            "recall": 0.6909784057694164,
            "dice_score": 0.6564862554691251,
            "tp": 336398,
            "fp": 201603,
            "fn": 150445,
            "tn": 4965058
        },
        "ptc_01_a2": {
            "precision": 0.5656279750908203,
            "recall": 0.6490900931571292,
            "dice_score": 0.6044917329228978,
            "tp": 419455,
            "fp": 322119,
            "fn": 226765,
            "tn": 8879981
        }
    }
}
