# Supplementary material for: Tree ring segmentation performance in highly disturbed trees using deep learning
Source: PLoS One. 2026 Jun 18;21(6):e0321841. doi: 10.1371/journal.pone.0321841 (PMC13278439; doi:10.1371/journal.pone.0321841)
Supplement: S4 Appendix — In this folder, the instance and pixel metrics are provided using the following codes: Models: m0 - CU-Net. m1 - CAU-Net. m2 - CARU-Net. m3 - TLU-Net. m4 - FTU-Net. Datasets: d0C - 512px Data. d1C - 512px GData. d2C - 512px CLData. d7C - 512px BData. d10C - 1024px Data. d11C - 256px Data. d14C - 128px Data. (ZIP) [file pone.0321841.s012.zip › raw_metrics/first_group/m1_d0C/test_def_instance_evaluation_results.json]

{
    "partition_2_fold_1": {
        "left_pt3_02_c1": {
            "precision": 0.4594594594594595,
            "recall": 0.5074626865671642,
            "dice_score": 0.48226950354609927,
            "tp": 34,
            "fp": 40,
            "fn": 33
        },
        "left_pt4_51_c": {
            "precision": 0.6440677966101694,
            "recall": 0.7378640776699029,
            "dice_score": 0.6877828054298643,
            "tp": 76,
            "fp": 42,
            "fn": 27
        },
        "left_pt4_80_c": {
            "precision": 0.3770491803278688,
            "recall": 0.25842696629213485,
            "dice_score": 0.3066666666666667,
            "tp": 23,
            "fp": 38,
            "fn": 66
        },
        "left_pt5_401_c1": {
            "precision": 0.9326923076923077,
            "recall": 0.9509803921568627,
            "dice_score": 0.9417475728155339,
            "tp": 97,
            "fp": 7,
            "fn": 5
        },
        "left_pt5_64_c": {
            "precision": 0.5657142857142857,
            "recall": 0.6513157894736842,
            "dice_score": 0.6055045871559632,
            "tp": 99,
            "fp": 76,
            "fn": 53
        },
        "left_ptc_01_c3": {
            "precision": 0.4786729857819905,
            "recall": 0.5838150289017341,
            "dice_score": 0.5260416666666667,
            "tp": 101,
            "fp": 110,
            "fn": 72
        },
        "right_pt3_02_c1": {
            "precision": 0.5357142857142857,
            "recall": 0.6,
            "dice_score": 0.5660377358490566,
            "tp": 15,
            "fp": 13,
            "fn": 10
        },
        "right_pt4_80_c": {
            "precision": 0.1388888888888889,
            "recall": 0.06493506493506493,
            "dice_score": 0.08849557522123894,
            "tp": 5,
            "fp": 31,
            "fn": 72
        },
        "right_pt5_401_c1": {
            "precision": 0.8932038834951457,
            "recall": 0.8932038834951457,
            "dice_score": 0.8932038834951457,
            "tp": 92,
            "fp": 11,
            "fn": 11
        },
        "right_pt5_64_c": {
            "precision": 0.5454545454545454,
            "recall": 0.72,
            "dice_score": 0.6206896551724138,
            "tp": 18,
            "fp": 15,
            "fn": 7
        },
        "right_ptc_01_c3": {
            "precision": 0.05555555555555555,
            "recall": 0.16666666666666666,
            "dice_score": 0.08333333333333333,
            "tp": 1,
            "fp": 17,
            "fn": 5
        }
    },
    "partition_2_fold_2": {
        "left_pt3_02_c1": {
            "precision": 0.45714285714285713,
            "recall": 0.47761194029850745,
            "dice_score": 0.46715328467153283,
            "tp": 32,
            "fp": 38,
            "fn": 35
        },
        "left_pt4_51_c": {
            "precision": 0.8392857142857143,
            "recall": 0.912621359223301,
            "dice_score": 0.8744186046511627,
            "tp": 94,
            "fp": 18,
            "fn": 9
        },
        "left_pt4_80_c": {
            "precision": 0.125,
            "recall": 0.0449438202247191,
            "dice_score": 0.06611570247933884,
            "tp": 4,
            "fp": 28,
            "fn": 85
        },
        "left_pt5_401_c1": {
            "precision": 0.6666666666666666,
            "recall": 0.7254901960784313,
            "dice_score": 0.6948356807511736,
            "tp": 74,
            "fp": 37,
            "fn": 28
        },
        "left_pt5_64_c": {
            "precision": 0.14516129032258066,
            "recall": 0.11842105263157894,
            "dice_score": 0.13043478260869565,
            "tp": 18,
            "fp": 106,
            "fn": 134
        },
        "left_ptc_01_c3": {
            "precision": 0.3167701863354037,
            "recall": 0.2947976878612717,
            "dice_score": 0.3053892215568862,
            "tp": 51,
            "fp": 110,
            "fn": 122
        },
        "right_pt3_02_c1": {
            "precision": 0.2692307692307692,
            "recall": 0.28,
            "dice_score": 0.27450980392156865,
            "tp": 7,
            "fp": 19,
            "fn": 18
        },
        "right_pt4_80_c": {
            "precision": 0.46153846153846156,
            "recall": 0.15584415584415584,
            "dice_score": 0.2330097087378641,
            "tp": 12,
            "fp": 14,
            "fn": 65
        },
        "right_pt5_401_c1": {
            "precision": 0.8787878787878788,
            "recall": 0.8446601941747572,
            "dice_score": 0.8613861386138614,
            "tp": 87,
            "fp": 12,
            "fn": 16
        },
        "right_pt5_64_c": {
            "precision": 0.4642857142857143,
            "recall": 0.52,
            "dice_score": 0.49056603773584906,
            "tp": 13,
            "fp": 15,
            "fn": 12
        },
        "right_ptc_01_c3": {
            "precision": 0.0,
            "recall": 0.0,
            "dice_score": 0,
            "tp": 0,
            "fp": 5,
            "fn": 6
        }
    },
    "partition_2_fold_3": {
        "left_pt3_02_c1": {
            "precision": 0.5531914893617021,
            "recall": 0.3880597014925373,
            "dice_score": 0.456140350877193,
            "tp": 26,
            "fp": 21,
            "fn": 41
        },
        "left_pt4_51_c": {
            "precision": 0.8504672897196262,
            "recall": 0.883495145631068,
            "dice_score": 0.8666666666666667,
            "tp": 91,
            "fp": 16,
            "fn": 12
        },
        "left_pt4_80_c": {
            "precision": 0.410958904109589,
            "recall": 0.33707865168539325,
            "dice_score": 0.3703703703703703,
            "tp": 30,
            "fp": 43,
            "fn": 59
        },
        "left_pt5_401_c1": {
            "precision": 0.9134615384615384,
            "recall": 0.9313725490196079,
            "dice_score": 0.9223300970873786,
            "tp": 95,
            "fp": 9,
            "fn": 7
        },
        "left_pt5_64_c": {
            "precision": 0.5214723926380368,
            "recall": 0.5592105263157895,
            "dice_score": 0.5396825396825398,
            "tp": 85,
            "fp": 78,
            "fn": 67
        },
        "left_ptc_01_c3": {
            "precision": 0.694300518134715,
            "recall": 0.7745664739884393,
            "dice_score": 0.7322404371584699,
            "tp": 134,
            "fp": 59,
            "fn": 39
        },
        "right_pt3_02_c1": {
            "precision": 0.4666666666666667,
            "recall": 0.56,
            "dice_score": 0.509090909090909,
            "tp": 14,
            "fp": 16,
            "fn": 11
        },
        "right_pt4_80_c": {
            "precision": 0.4,
            "recall": 0.15584415584415584,
            "dice_score": 0.22429906542056077,
            "tp": 12,
            "fp": 18,
            "fn": 65
        },
        "right_pt5_401_c1": {
            "precision": 0.8932038834951457,
            "recall": 0.8932038834951457,
            "dice_score": 0.8932038834951457,
            "tp": 92,
            "fp": 11,
            "fn": 11
        },
        "right_pt5_64_c": {
            "precision": 0.32,
            "recall": 0.32,
            "dice_score": 0.32,
            "tp": 8,
            "fp": 17,
            "fn": 17
        },
        "right_ptc_01_c3": {
            "precision": 0.36363636363636365,
            "recall": 0.6666666666666666,
            "dice_score": 0.4705882352941177,
            "tp": 4,
            "fp": 7,
            "fn": 2
        }
    }
}
