# Supplementary material for: Tree ring segmentation performance in highly disturbed trees using deep learning
Source: PLoS One. 2026 Jun 18;21(6):e0321841. doi: 10.1371/journal.pone.0321841 (PMC13278439; doi:10.1371/journal.pone.0321841)
Supplement: S4 Appendix — In this folder, the instance and pixel metrics are provided using the following codes: Models: m0 - CU-Net. m1 - CAU-Net. m2 - CARU-Net. m3 - TLU-Net. m4 - FTU-Net. Datasets: d0C - 512px Data. d1C - 512px GData. d2C - 512px CLData. d7C - 512px BData. d10C - 1024px Data. d11C - 256px Data. d14C - 128px Data. (ZIP) [file pone.0321841.s012.zip › raw_metrics/first_group/m1_d0C/test_def_instance_evaluation_results_directory_metrics.json]

{
    "directory_metrics": {
        "partition_2_fold_1": {
            "total_tp": 561,
            "total_fp": 400,
            "total_fn": 361,
            "precision": 0.5837669094693028,
            "recall": 0.6084598698481561,
            "dice_score": 0.5958576739245884
        },
        "partition_2_fold_2": {
            "total_tp": 392,
            "total_fp": 402,
            "total_fn": 530,
            "precision": 0.49370277078085645,
            "recall": 0.42516268980477223,
            "dice_score": 0.4568764568764569
        },
        "partition_2_fold_3": {
            "total_tp": 591,
            "total_fp": 295,
            "total_fn": 331,
            "precision": 0.6670428893905191,
            "recall": 0.6409978308026031,
            "dice_score": 0.6537610619469028
        }
    },
    "overall_metrics": {
        "mean_total_tp": 514.667,
        "mean_total_fp": 365.667,
        "mean_total_fn": 407.333,
        "mean_precision": 0.582,
        "mean_recall": 0.558,
        "mean_dice_score": 0.569,
        "std_total_tp": 87.5988,
        "std_total_fp": 49.9755,
        "std_total_fn": 87.5988,
        "std_precision": 0.0708,
        "std_recall": 0.095,
        "std_dice_score": 0.0826
    }
}
