# Supplementary material for: Tree ring segmentation performance in highly disturbed trees using deep learning
Source: PLoS One. 2026 Jun 18;21(6):e0321841. doi: 10.1371/journal.pone.0321841 (PMC13278439; doi:10.1371/journal.pone.0321841)
Supplement: S4 Appendix — In this folder, the instance and pixel metrics are provided using the following codes: Models: m0 - CU-Net. m1 - CAU-Net. m2 - CARU-Net. m3 - TLU-Net. m4 - FTU-Net. Datasets: d0C - 512px Data. d1C - 512px GData. d2C - 512px CLData. d7C - 512px BData. d10C - 1024px Data. d11C - 256px Data. d14C - 128px Data. (ZIP) [file pone.0321841.s012.zip › raw_metrics/first_group/m1_d0C/test_def_instance_evaluation_results_individuals.json]

{
    "partition_2_fold_1": {
        "pt3_02_c1": {
            "precision": 0.4803921568627451,
            "recall": 0.532608695652174,
            "dice_score": 0.5051546391752577,
            "tp": 49,
            "fp": 53,
            "fn": 43
        },
        "pt4_51_c": {
            "precision": 0.6440677966101694,
            "recall": 0.7378640776699029,
            "dice_score": 0.6877828054298643,
            "tp": 76,
            "fp": 42,
            "fn": 27
        },
        "pt4_80_c": {
            "precision": 0.28865979381443296,
            "recall": 0.1686746987951807,
            "dice_score": 0.21292775665399238,
            "tp": 28,
            "fp": 69,
            "fn": 138
        },
        "pt5_401_c1": {
            "precision": 0.9130434782608695,
            "recall": 0.9219512195121952,
            "dice_score": 0.9174757281553397,
            "tp": 189,
            "fp": 18,
            "fn": 16
        },
        "pt5_64_c": {
            "precision": 0.5625,
            "recall": 0.6610169491525424,
            "dice_score": 0.6077922077922078,
            "tp": 117,
            "fp": 91,
            "fn": 60
        },
        "ptc_01_c3": {
            "precision": 0.44541484716157204,
            "recall": 0.5698324022346368,
            "dice_score": 0.5,
            "tp": 102,
            "fp": 127,
            "fn": 77
        }
    },
    "partition_2_fold_2": {
        "pt3_02_c1": {
            "precision": 0.40625,
            "recall": 0.42391304347826086,
            "dice_score": 0.41489361702127664,
            "tp": 39,
            "fp": 57,
            "fn": 53
        },
        "pt4_51_c": {
            "precision": 0.8392857142857143,
            "recall": 0.912621359223301,
            "dice_score": 0.8744186046511627,
            "tp": 94,
            "fp": 18,
            "fn": 9
        },
        "pt4_80_c": {
            "precision": 0.27586206896551724,
            "recall": 0.0963855421686747,
            "dice_score": 0.14285714285714288,
            "tp": 16,
            "fp": 42,
            "fn": 150
        },
        "pt5_401_c1": {
            "precision": 0.7666666666666667,
            "recall": 0.7853658536585366,
            "dice_score": 0.7759036144578313,
            "tp": 161,
            "fp": 49,
            "fn": 44
        },
        "pt5_64_c": {
            "precision": 0.20394736842105263,
            "recall": 0.1751412429378531,
            "dice_score": 0.18844984802431614,
            "tp": 31,
            "fp": 121,
            "fn": 146
        },
        "ptc_01_c3": {
            "precision": 0.3072289156626506,
            "recall": 0.2849162011173184,
            "dice_score": 0.2956521739130435,
            "tp": 51,
            "fp": 115,
            "fn": 128
        }
    },
    "partition_2_fold_3": {
        "pt3_02_c1": {
            "precision": 0.5194805194805194,
            "recall": 0.43478260869565216,
            "dice_score": 0.4733727810650888,
            "tp": 40,
            "fp": 37,
            "fn": 52
        },
        "pt4_51_c": {
            "precision": 0.8504672897196262,
            "recall": 0.883495145631068,
            "dice_score": 0.8666666666666667,
            "tp": 91,
            "fp": 16,
            "fn": 12
        },
        "pt4_80_c": {
            "precision": 0.4077669902912621,
            "recall": 0.25301204819277107,
            "dice_score": 0.31226765799256506,
            "tp": 42,
            "fp": 61,
            "fn": 124
        },
        "pt5_401_c1": {
            "precision": 0.9033816425120773,
            "recall": 0.9121951219512195,
            "dice_score": 0.9077669902912623,
            "tp": 187,
            "fp": 20,
            "fn": 18
        },
        "pt5_64_c": {
            "precision": 0.4946808510638298,
            "recall": 0.5254237288135594,
            "dice_score": 0.5095890410958905,
            "tp": 93,
            "fp": 95,
            "fn": 84
        },
        "ptc_01_c3": {
            "precision": 0.6764705882352942,
            "recall": 0.770949720670391,
            "dice_score": 0.7206266318537858,
            "tp": 138,
            "fp": 66,
            "fn": 41
        }
    }
}
