# Supplementary material for: Tree ring segmentation performance in highly disturbed trees using deep learning
Source: PLoS One. 2026 Jun 18;21(6):e0321841. doi: 10.1371/journal.pone.0321841 (PMC13278439; doi:10.1371/journal.pone.0321841)
Supplement: S4 Appendix — In this folder, the instance and pixel metrics are provided using the following codes: Models: m0 - CU-Net. m1 - CAU-Net. m2 - CARU-Net. m3 - TLU-Net. m4 - FTU-Net. Datasets: d0C - 512px Data. d1C - 512px GData. d2C - 512px CLData. d7C - 512px BData. d10C - 1024px Data. d11C - 256px Data. d14C - 128px Data. (ZIP) [file pone.0321841.s012.zip › raw_metrics/first_group/m1_d0C/test_def_pixel_evaluation_results.json]

{
    "partition_2_fold_1": {
        "left_pt3_02_c1": {
            "precision": 0.6471861225001854,
            "recall": 0.6408620305093072,
            "dice_score": 0.6440085514098903,
            "tp": 226985,
            "fp": 123741,
            "fn": 127202,
            "tn": 3553048
        },
        "left_pt4_51_c": {
            "precision": 0.674978800144092,
            "recall": 0.8154404231911794,
            "dice_score": 0.7385908472152853,
            "tp": 301673,
            "fp": 145264,
            "fn": 68278,
            "tn": 1742193
        },
        "left_pt4_80_c": {
            "precision": 0.6040508839570491,
            "recall": 0.4557641948218005,
            "dice_score": 0.5195335870768996,
            "tp": 81626,
            "fp": 53505,
            "fn": 97471,
            "tn": 1754470
        },
        "left_pt5_401_c1": {
            "precision": 0.6455218861631454,
            "recall": 0.9394755716013152,
            "dice_score": 0.7652403983532474,
            "tp": 542301,
            "fp": 297796,
            "fn": 34937,
            "tn": 4622310
        },
        "left_pt5_64_c": {
            "precision": 0.7748387444849415,
            "recall": 0.6246429900399658,
            "dice_score": 0.6916811819886928,
            "tp": 517022,
            "fp": 150242,
            "fn": 310686,
            "tn": 12467682
        },
        "left_ptc_01_c3": {
            "precision": 0.6108412007663827,
            "recall": 0.7280109767593734,
            "dice_score": 0.6642990267030401,
            "tp": 651026,
            "fp": 414760,
            "fn": 243227,
            "tn": 9497771
        },
        "right_pt3_02_c1": {
            "precision": 0.6617488799505423,
            "recall": 0.605066471265571,
            "dice_score": 0.6321395762551218,
            "tp": 86703,
            "fp": 44318,
            "fn": 56592,
            "tn": 1998115
        },
        "right_pt4_80_c": {
            "precision": 0.381616379843491,
            "recall": 0.2222793248864084,
            "dice_score": 0.2809274204563045,
            "tp": 46279,
            "fp": 74992,
            "fn": 161923,
            "tn": 3071430
        },
        "right_pt5_401_c1": {
            "precision": 0.6668911323883197,
            "recall": 0.8916514721683811,
            "dice_score": 0.7630647480942196,
            "tp": 512005,
            "fp": 255744,
            "fn": 62216,
            "tn": 4486643
        },
        "right_pt5_64_c": {
            "precision": 0.6576588645831339,
            "recall": 0.7555923656512944,
            "dice_score": 0.7032323859353523,
            "tp": 103090,
            "fp": 53663,
            "fn": 33346,
            "tn": 4193133
        },
        "right_ptc_01_c3": {
            "precision": 0.6722866635579389,
            "recall": 0.564321798588431,
            "dice_score": 0.613591174182222,
            "tp": 46135,
            "fp": 22489,
            "fn": 35618,
            "tn": 1839310
        }
    },
    "partition_2_fold_2": {
        "left_pt3_02_c1": {
            "precision": 0.7827274936161044,
            "recall": 0.4820447955458557,
            "dice_score": 0.5966444993482599,
            "tp": 170734,
            "fp": 47393,
            "fn": 183453,
            "tn": 3629396
        },
        "left_pt4_51_c": {
            "precision": 0.705315504931699,
            "recall": 0.8315398525750708,
            "dice_score": 0.7632441766560105,
            "tp": 307629,
            "fp": 128529,
            "fn": 62322,
            "tn": 1758928
        },
        "left_pt4_80_c": {
            "precision": 0.7053319063691995,
            "recall": 0.14351440839321708,
            "dice_score": 0.2385008675964331,
            "tp": 25703,
            "fp": 10738,
            "fn": 153394,
            "tn": 1797237
        },
        "left_pt5_401_c1": {
            "precision": 0.8520315206562615,
            "recall": 0.6578395739712216,
            "dice_score": 0.7424475566860949,
            "tp": 379730,
            "fp": 65946,
            "fn": 197508,
            "tn": 4854160
        },
        "left_pt5_64_c": {
            "precision": 0.8792134034597993,
            "recall": 0.18722061403296814,
            "dice_score": 0.3087052186290105,
            "tp": 154964,
            "fp": 21289,
            "fn": 672744,
            "tn": 12596635
        },
        "left_ptc_01_c3": {
            "precision": 0.7692180815970375,
            "recall": 0.3233380262632611,
            "dice_score": 0.4552946150412274,
            "tp": 289146,
            "fp": 86750,
            "fn": 605107,
            "tn": 9825781
        },
        "right_pt3_02_c1": {
            "precision": 0.8705494132704199,
            "recall": 0.39398443769845426,
            "dice_score": 0.5424653848740788,
            "tp": 56456,
            "fp": 8395,
            "fn": 86839,
            "tn": 2034038
        },
        "right_pt4_80_c": {
            "precision": 0.4809332053137674,
            "recall": 0.16118961393262313,
            "dice_score": 0.24145361406992513,
            "tp": 33560,
            "fp": 36221,
            "fn": 174642,
            "tn": 3110201
        },
        "right_pt5_401_c1": {
            "precision": 0.8160848426127509,
            "recall": 0.7304800764862309,
            "dice_score": 0.7709132812844603,
            "tp": 419457,
            "fp": 94530,
            "fn": 154764,
            "tn": 4647857
        },
        "right_pt5_64_c": {
            "precision": 0.8305254241276265,
            "recall": 0.5174074291242781,
            "dice_score": 0.6375985620997678,
            "tp": 70593,
            "fp": 14405,
            "fn": 65843,
            "tn": 4232391
        },
        "right_ptc_01_c3": {
            "precision": 0.48445774810039144,
            "recall": 0.025736058615585974,
            "dice_score": 0.04887567366660472,
            "tp": 2104,
            "fp": 2239,
            "fn": 79649,
            "tn": 1859560
        }
    },
    "partition_2_fold_3": {
        "left_pt3_02_c1": {
            "precision": 0.8499797336016884,
            "recall": 0.3433976966969426,
            "dice_score": 0.48916809610662787,
            "tp": 121627,
            "fp": 21467,
            "fn": 232560,
            "tn": 3655322
        },
        "left_pt4_51_c": {
            "precision": 0.6428051650754788,
            "recall": 0.9168971025892618,
            "dice_score": 0.755767566164503,
            "tp": 339207,
            "fp": 188491,
            "fn": 30744,
            "tn": 1698966
        },
        "left_pt4_80_c": {
            "precision": 0.5206808002388773,
            "recall": 0.7302299871019615,
            "dice_score": 0.6079038375725123,
            "tp": 130782,
            "fp": 120393,
            "fn": 48315,
            "tn": 1687582
        },
        "left_pt5_401_c1": {
            "precision": 0.6717937321624314,
            "recall": 0.9321839518534816,
            "dice_score": 0.7808529287136414,
            "tp": 538092,
            "fp": 262886,
            "fn": 39146,
            "tn": 4657220
        },
        "left_pt5_64_c": {
            "precision": 0.8411491009021833,
            "recall": 0.49404862584389664,
            "dice_score": 0.6224824220504133,
            "tp": 408928,
            "fp": 77226,
            "fn": 418780,
            "tn": 12540698
        },
        "left_ptc_01_c3": {
            "precision": 0.6429988853534726,
            "recall": 0.7986073292457504,
            "dice_score": 0.7124048402952937,
            "tp": 714157,
            "fp": 396509,
            "fn": 180096,
            "tn": 9516022
        },
        "right_pt3_02_c1": {
            "precision": 0.768177028451001,
            "recall": 0.4833036742384591,
            "dice_score": 0.5933176269008353,
            "tp": 69255,
            "fp": 20900,
            "fn": 74040,
            "tn": 2021533
        },
        "right_pt4_80_c": {
            "precision": 0.477682101272678,
            "recall": 0.21182313330323435,
            "dice_score": 0.29349775560931296,
            "tp": 44102,
            "fp": 48223,
            "fn": 164100,
            "tn": 3098199
        },
        "right_pt5_401_c1": {
            "precision": 0.7009616145951363,
            "recall": 0.8941975302192013,
            "dice_score": 0.7858753737356886,
            "tp": 513467,
            "fp": 219051,
            "fn": 60754,
            "tn": 4523336
        },
        "right_pt5_64_c": {
            "precision": 0.7793316587169428,
            "recall": 0.4047685361634759,
            "dice_score": 0.532807841850862,
            "tp": 55225,
            "fp": 15637,
            "fn": 81211,
            "tn": 4231159
        },
        "right_ptc_01_c3": {
            "precision": 0.7178335205291402,
            "recall": 0.773941017455017,
            "dice_score": 0.7448321325987663,
            "tp": 63272,
            "fp": 24871,
            "fn": 18481,
            "tn": 1836928
        }
    }
}
