# Supplementary material for: Tree ring segmentation performance in highly disturbed trees using deep learning
Source: PLoS One. 2026 Jun 18;21(6):e0321841. doi: 10.1371/journal.pone.0321841 (PMC13278439; doi:10.1371/journal.pone.0321841)
Supplement: S4 Appendix — In this folder, the instance and pixel metrics are provided using the following codes: Models: m0 - CU-Net. m1 - CAU-Net. m2 - CARU-Net. m3 - TLU-Net. m4 - FTU-Net. Datasets: d0C - 512px Data. d1C - 512px GData. d2C - 512px CLData. d7C - 512px BData. d10C - 1024px Data. d11C - 256px Data. d14C - 128px Data. (ZIP) [file pone.0321841.s012.zip › raw_metrics/first_group/m1_d0C/test_def_pixel_evaluation_results_directory_metrics.json]

{
    "directory_metrics": {
        "partition_2_fold_1": {
            "total_tp": 3114845,
            "total_fp": 1636514,
            "total_fn": 1231496,
            "precision": 0.6555692802838093,
            "recall": 0.7166591392621978,
            "dice_score": 0.6847543884718117
        },
        "partition_2_fold_2": {
            "total_tp": 1910076,
            "total_fp": 516435,
            "total_fn": 2436265,
            "precision": 0.7871697264096474,
            "recall": 0.4394675889443557,
            "dice_score": 0.5640389011896318
        },
        "partition_2_fold_3": {
            "total_tp": 2998114,
            "total_fp": 1395654,
            "total_fn": 1348227,
            "precision": 0.6823560096937299,
            "recall": 0.6898018356129904,
            "dice_score": 0.6860587207779675
        }
    },
    "overall_metrics": {
        "mean_total_tp": 2674345.0,
        "mean_total_fp": 1182867.667,
        "mean_total_fn": 1671996.0,
        "mean_precision": 0.708,
        "mean_recall": 0.615,
        "mean_dice_score": 0.645,
        "std_total_tp": 542516.8875,
        "std_total_fp": 481388.796,
        "std_total_fn": 542516.8875,
        "std_precision": 0.0568,
        "std_recall": 0.1248,
        "std_dice_score": 0.0572
    }
}
