# Supplementary material for: Tree ring segmentation performance in highly disturbed trees using deep learning
Source: PLoS One. 2026 Jun 18;21(6):e0321841. doi: 10.1371/journal.pone.0321841 (PMC13278439; doi:10.1371/journal.pone.0321841)
Supplement: S4 Appendix — In this folder, the instance and pixel metrics are provided using the following codes: Models: m0 - CU-Net. m1 - CAU-Net. m2 - CARU-Net. m3 - TLU-Net. m4 - FTU-Net. Datasets: d0C - 512px Data. d1C - 512px GData. d2C - 512px CLData. d7C - 512px BData. d10C - 1024px Data. d11C - 256px Data. d14C - 128px Data. (ZIP) [file pone.0321841.s012.zip › raw_metrics/first_group/m1_d0C/test_def_pixel_evaluation_results_individuals.json]

{
    "partition_2_fold_1": {
        "pt3_02_c1": {
            "precision": 0.65114676375774,
            "recall": 0.6305514571381478,
            "dice_score": 0.6406836398840313,
            "tp": 313688,
            "fp": 168059,
            "fn": 183794
        },
        "pt4_51_c": {
            "precision": 0.674978800144092,
            "recall": 0.8154404231911794,
            "dice_score": 0.7385908472152853,
            "tp": 301673,
            "fp": 145264,
            "fn": 68278,
            "tn": 1742193
        },
        "pt4_80_c": {
            "precision": 0.49884556282712306,
            "recall": 0.3302487225631876,
            "dice_score": 0.39740500636164927,
            "tp": 127905,
            "fp": 128497,
            "fn": 259394
        },
        "pt5_401_c1": {
            "precision": 0.65572573492735,
            "recall": 0.9156261751395404,
            "dice_score": 0.7641822850319193,
            "tp": 1054306,
            "fp": 553540,
            "fn": 97153
        },
        "pt5_64_c": {
            "precision": 0.7525475809358302,
            "recall": 0.643173633814036,
            "dice_score": 0.6935751310983742,
            "tp": 620112,
            "fp": 203905,
            "fn": 344032
        },
        "ptc_01_c3": {
            "precision": 0.6145582285064483,
            "recall": 0.7142999120907043,
            "dice_score": 0.6606858553005663,
            "tp": 697161,
            "fp": 437249,
            "fn": 278845
        }
    },
    "partition_2_fold_2": {
        "pt3_02_c1": {
            "precision": 0.8028539321077963,
            "recall": 0.4566798396725912,
            "dice_score": 0.5821951157009969,
            "tp": 227190,
            "fp": 55788,
            "fn": 270292
        },
        "pt4_51_c": {
            "precision": 0.705315504931699,
            "recall": 0.8315398525750708,
            "dice_score": 0.7632441766560105,
            "tp": 307629,
            "fp": 128529,
            "fn": 62322,
            "tn": 1758928
        },
        "pt4_80_c": {
            "precision": 0.5579164391557304,
            "recall": 0.1530161451488385,
            "dice_score": 0.2401640457042355,
            "tp": 59263,
            "fp": 46959,
            "fn": 328036
        },
        "pt5_401_c1": {
            "precision": 0.832778798390685,
            "recall": 0.6940646605741064,
            "dice_score": 0.7571206211673224,
            "tp": 799187,
            "fp": 160476,
            "fn": 352272
        },
        "pt5_64_c": {
            "precision": 0.863372771778864,
            "recall": 0.23394534426392738,
            "dice_score": 0.3681376209303938,
            "tp": 225557,
            "fp": 35694,
            "fn": 738587
        },
        "ptc_01_c3": {
            "precision": 0.7659656163623405,
            "recall": 0.2984100507578847,
            "dice_score": 0.4294946709480957,
            "tp": 291250,
            "fp": 88989,
            "fn": 684756
        }
    },
    "partition_2_fold_3": {
        "pt3_02_c1": {
            "precision": 0.8183614935112262,
            "recall": 0.38369629453929993,
            "dice_score": 0.5224412266620686,
            "tp": 190882,
            "fp": 42367,
            "fn": 306600
        },
        "pt4_51_c": {
            "precision": 0.6428051650754788,
            "recall": 0.9168971025892618,
            "dice_score": 0.755767566164503,
            "tp": 339207,
            "fp": 188491,
            "fn": 30744,
            "tn": 1698966
        },
        "pt4_80_c": {
            "precision": 0.5091237263464338,
            "recall": 0.4515477705855166,
            "dice_score": 0.4786103976606427,
            "tp": 174884,
            "fp": 168616,
            "fn": 212415
        },
        "pt5_401_c1": {
            "precision": 0.685726601177962,
            "recall": 0.913240506175209,
            "dice_score": 0.7832972992098565,
            "tp": 1051559,
            "fp": 481937,
            "fn": 99900
        },
        "pt5_64_c": {
            "precision": 0.8332848607580393,
            "recall": 0.4814146019681707,
            "dice_score": 0.6102619053879934,
            "tp": 464153,
            "fp": 92863,
            "fn": 499991
        },
        "ptc_01_c3": {
            "precision": 0.6485011373788485,
            "recall": 0.7965412097876448,
            "dice_score": 0.7149380522021413,
            "tp": 777429,
            "fp": 421380,
            "fn": 198577
        }
    }
}
