# Supplementary material for: Tree ring segmentation performance in highly disturbed trees using deep learning
Source: PLoS One. 2026 Jun 18;21(6):e0321841. doi: 10.1371/journal.pone.0321841 (PMC13278439; doi:10.1371/journal.pone.0321841)
Supplement: S4 Appendix — In this folder, the instance and pixel metrics are provided using the following codes: Models: m0 - CU-Net. m1 - CAU-Net. m2 - CARU-Net. m3 - TLU-Net. m4 - FTU-Net. Datasets: d0C - 512px Data. d1C - 512px GData. d2C - 512px CLData. d7C - 512px BData. d10C - 1024px Data. d11C - 256px Data. d14C - 128px Data. (ZIP) [file pone.0321841.s012.zip › raw_metrics/first_group/m1_d0C/test_instance_evaluation_results.json]

{
    "partition_2_fold_1": {
        "left_pt1_08_c": {
            "precision": 0.5955056179775281,
            "recall": 0.654320987654321,
            "dice_score": 0.6235294117647059,
            "tp": 53,
            "fp": 36,
            "fn": 28
        },
        "left_pt3_5_c": {
            "precision": 0.26666666666666666,
            "recall": 0.26666666666666666,
            "dice_score": 0.26666666666666666,
            "tp": 12,
            "fp": 33,
            "fn": 33
        },
        "left_pt4_4_cd": {
            "precision": 0.38571428571428573,
            "recall": 0.627906976744186,
            "dice_score": 0.4778761061946903,
            "tp": 27,
            "fp": 43,
            "fn": 16
        },
        "left_pt5_24_cd": {
            "precision": 0.3384615384615385,
            "recall": 0.3728813559322034,
            "dice_score": 0.3548387096774193,
            "tp": 22,
            "fp": 43,
            "fn": 37
        },
        "left_pt5_37_dc": {
            "precision": 0.1889763779527559,
            "recall": 0.17777777777777778,
            "dice_score": 0.18320610687022898,
            "tp": 24,
            "fp": 103,
            "fn": 111
        },
        "left_pt5_414_cd": {
            "precision": 0.050505050505050504,
            "recall": 0.026041666666666668,
            "dice_score": 0.03436426116838488,
            "tp": 5,
            "fp": 94,
            "fn": 187
        },
        "right_pt1_08_c": {
            "precision": 0.4489795918367347,
            "recall": 0.6111111111111112,
            "dice_score": 0.5176470588235293,
            "tp": 22,
            "fp": 27,
            "fn": 14
        },
        "right_pt3_5_c": {
            "precision": 0.22950819672131148,
            "recall": 0.4,
            "dice_score": 0.2916666666666667,
            "tp": 14,
            "fp": 47,
            "fn": 21
        },
        "right_pt4_4_cd": {
            "precision": 0.7037037037037037,
            "recall": 0.7307692307692307,
            "dice_score": 0.7169811320754716,
            "tp": 38,
            "fp": 16,
            "fn": 14
        },
        "right_pt5_24_cd": {
            "precision": 0.6226415094339622,
            "recall": 0.559322033898305,
            "dice_score": 0.5892857142857142,
            "tp": 33,
            "fp": 20,
            "fn": 26
        },
        "right_pt5_37_dc": {
            "precision": 0.18604651162790697,
            "recall": 0.17777777777777778,
            "dice_score": 0.18181818181818182,
            "tp": 24,
            "fp": 105,
            "fn": 111
        },
        "right_pt5_414_cd": {
            "precision": 0.008333333333333333,
            "recall": 0.007633587786259542,
            "dice_score": 0.00796812749003984,
            "tp": 1,
            "fp": 119,
            "fn": 130
        }
    },
    "partition_2_fold_2": {
        "left_pt1_06_c": {
            "precision": 0.3691275167785235,
            "recall": 0.44715447154471544,
            "dice_score": 0.4044117647058824,
            "tp": 55,
            "fp": 94,
            "fn": 68
        },
        "left_pt3_04_c1": {
            "precision": 0.06896551724137931,
            "recall": 0.036036036036036036,
            "dice_score": 0.047337278106508875,
            "tp": 4,
            "fp": 54,
            "fn": 107
        },
        "left_pt4_117_cd": {
            "precision": 0.539906103286385,
            "recall": 0.583756345177665,
            "dice_score": 0.5609756097560976,
            "tp": 115,
            "fp": 98,
            "fn": 82
        },
        "left_pt5_373_c": {
            "precision": 0.6692307692307692,
            "recall": 0.6692307692307692,
            "dice_score": 0.6692307692307692,
            "tp": 87,
            "fp": 43,
            "fn": 43
        },
        "left_pt5_418_c": {
            "precision": 0.7175572519083969,
            "recall": 0.6438356164383562,
            "dice_score": 0.6787003610108303,
            "tp": 94,
            "fp": 37,
            "fn": 52
        },
        "right_pt1_06_c": {
            "precision": 0.5882352941176471,
            "recall": 0.6896551724137931,
            "dice_score": 0.6349206349206349,
            "tp": 20,
            "fp": 14,
            "fn": 9
        },
        "right_pt3_04_c1": {
            "precision": 0.56,
            "recall": 0.5932203389830508,
            "dice_score": 0.5761316872427984,
            "tp": 70,
            "fp": 55,
            "fn": 48
        },
        "right_pt4_117_cd": {
            "precision": 0.5670995670995671,
            "recall": 0.6616161616161617,
            "dice_score": 0.6107226107226107,
            "tp": 131,
            "fp": 100,
            "fn": 67
        },
        "right_pt5_373_c": {
            "precision": 0.7931034482758621,
            "recall": 0.7022900763358778,
            "dice_score": 0.7449392712550608,
            "tp": 92,
            "fp": 24,
            "fn": 39
        },
        "right_pt5_379_d": {
            "precision": 0.09223300970873786,
            "recall": 0.059748427672955975,
            "dice_score": 0.07251908396946564,
            "tp": 19,
            "fp": 187,
            "fn": 299
        },
        "right_pt5_418_c": {
            "precision": 0.8791208791208791,
            "recall": 0.8421052631578947,
            "dice_score": 0.8602150537634409,
            "tp": 80,
            "fp": 11,
            "fn": 15
        }
    },
    "partition_2_fold_3": {
        "left_pt1_06_c2": {
            "precision": 0.3333333333333333,
            "recall": 0.2777777777777778,
            "dice_score": 0.303030303030303,
            "tp": 5,
            "fp": 10,
            "fn": 13
        },
        "left_pt1_09_c1": {
            "precision": 0.7547169811320755,
            "recall": 0.7407407407407407,
            "dice_score": 0.7476635514018692,
            "tp": 40,
            "fp": 13,
            "fn": 14
        },
        "left_pt2_1_c1": {
            "precision": 0.0,
            "recall": 0.0,
            "dice_score": 0,
            "tp": 0,
            "fp": 2,
            "fn": 2
        },
        "left_pt3_12a_b2": {
            "precision": 0.8518518518518519,
            "recall": 0.8214285714285714,
            "dice_score": 0.8363636363636364,
            "tp": 23,
            "fp": 4,
            "fn": 5
        },
        "left_pt5_44_cd": {
            "precision": 0.6282722513089005,
            "recall": 0.75,
            "dice_score": 0.6837606837606838,
            "tp": 120,
            "fp": 71,
            "fn": 40
        },
        "left_pt5_70_c1": {
            "precision": 0.7115384615384616,
            "recall": 0.7070063694267515,
            "dice_score": 0.7092651757188498,
            "tp": 111,
            "fp": 45,
            "fn": 46
        },
        "right_pt1_06_c2": {
            "precision": 0.3090909090909091,
            "recall": 0.30357142857142855,
            "dice_score": 0.3063063063063063,
            "tp": 34,
            "fp": 76,
            "fn": 78
        },
        "right_pt1_09_c1": {
            "precision": 0.7755102040816326,
            "recall": 0.7450980392156863,
            "dice_score": 0.76,
            "tp": 38,
            "fp": 11,
            "fn": 13
        },
        "right_pt2_1_c1": {
            "precision": 0.7962085308056872,
            "recall": 0.8571428571428571,
            "dice_score": 0.8255528255528256,
            "tp": 168,
            "fp": 43,
            "fn": 28
        },
        "right_pt3_12a_b2": {
            "precision": 0.7586206896551724,
            "recall": 0.6666666666666666,
            "dice_score": 0.7096774193548386,
            "tp": 22,
            "fp": 7,
            "fn": 11
        },
        "right_pt5_44_cd": {
            "precision": 0.7,
            "recall": 0.7484276729559748,
            "dice_score": 0.7234042553191489,
            "tp": 119,
            "fp": 51,
            "fn": 40
        },
        "right_pt5_70_c1": {
            "precision": 0.7108433734939759,
            "recall": 0.7515923566878981,
            "dice_score": 0.7306501547987616,
            "tp": 118,
            "fp": 48,
            "fn": 39
        }
    }
}
