# Supplementary material for: Tree ring segmentation performance in highly disturbed trees using deep learning
Source: PLoS One. 2026 Jun 18;21(6):e0321841. doi: 10.1371/journal.pone.0321841 (PMC13278439; doi:10.1371/journal.pone.0321841)
Supplement: S4 Appendix — In this folder, the instance and pixel metrics are provided using the following codes: Models: m0 - CU-Net. m1 - CAU-Net. m2 - CARU-Net. m3 - TLU-Net. m4 - FTU-Net. Datasets: d0C - 512px Data. d1C - 512px GData. d2C - 512px CLData. d7C - 512px BData. d10C - 1024px Data. d11C - 256px Data. d14C - 128px Data. (ZIP) [file pone.0321841.s012.zip › raw_metrics/first_group/m1_d0C/test_instance_evaluation_results_directory_metrics.json]

{
    "directory_metrics": {
        "partition_2_fold_1": {
            "total_tp": 275,
            "total_fp": 686,
            "total_fn": 728,
            "precision": 0.2861602497398543,
            "recall": 0.2741774675972084,
            "dice_score": 0.28004073319755607
        },
        "partition_2_fold_2": {
            "total_tp": 767,
            "total_fp": 717,
            "total_fn": 829,
            "precision": 0.5168463611859838,
            "recall": 0.4805764411027569,
            "dice_score": 0.498051948051948
        },
        "partition_2_fold_3": {
            "total_tp": 798,
            "total_fp": 381,
            "total_fn": 329,
            "precision": 0.6768447837150128,
            "recall": 0.7080745341614907,
            "dice_score": 0.6921075455333913
        }
    },
    "overall_metrics": {
        "mean_total_tp": 613.333,
        "mean_total_fp": 594.667,
        "mean_total_fn": 628.667,
        "mean_precision": 0.493,
        "mean_recall": 0.488,
        "mean_dice_score": 0.49,
        "std_total_tp": 239.5723,
        "std_total_fp": 151.6143,
        "std_total_fn": 215.8708,
        "std_precision": 0.1604,
        "std_recall": 0.1772,
        "std_dice_score": 0.1683
    }
}
