# Supplementary material for: Tree ring segmentation performance in highly disturbed trees using deep learning
Source: PLoS One. 2026 Jun 18;21(6):e0321841. doi: 10.1371/journal.pone.0321841 (PMC13278439; doi:10.1371/journal.pone.0321841)
Supplement: S4 Appendix — In this folder, the instance and pixel metrics are provided using the following codes: Models: m0 - CU-Net. m1 - CAU-Net. m2 - CARU-Net. m3 - TLU-Net. m4 - FTU-Net. Datasets: d0C - 512px Data. d1C - 512px GData. d2C - 512px CLData. d7C - 512px BData. d10C - 1024px Data. d11C - 256px Data. d14C - 128px Data. (ZIP) [file pone.0321841.s012.zip › raw_metrics/first_group/m1_d0C/test_instance_evaluation_results_individuals.json]

{
    "partition_2_fold_1": {
        "pt1_08_c": {
            "precision": 0.5434782608695652,
            "recall": 0.6410256410256411,
            "dice_score": 0.5882352941176471,
            "tp": 75,
            "fp": 63,
            "fn": 42
        },
        "pt3_5_c": {
            "precision": 0.24528301886792453,
            "recall": 0.325,
            "dice_score": 0.27956989247311825,
            "tp": 26,
            "fp": 80,
            "fn": 54
        },
        "pt4_4_cd": {
            "precision": 0.5241935483870968,
            "recall": 0.6842105263157895,
            "dice_score": 0.5936073059360729,
            "tp": 65,
            "fp": 59,
            "fn": 30
        },
        "pt5_24_cd": {
            "precision": 0.4661016949152542,
            "recall": 0.4661016949152542,
            "dice_score": 0.4661016949152542,
            "tp": 55,
            "fp": 63,
            "fn": 63
        },
        "pt5_37_dc": {
            "precision": 0.1875,
            "recall": 0.17777777777777778,
            "dice_score": 0.18250950570342203,
            "tp": 48,
            "fp": 208,
            "fn": 222
        },
        "pt5_414_cd": {
            "precision": 0.0273972602739726,
            "recall": 0.018575851393188854,
            "dice_score": 0.02214022140221402,
            "tp": 6,
            "fp": 213,
            "fn": 317
        }
    },
    "partition_2_fold_2": {
        "pt1_06_c": {
            "precision": 0.4098360655737705,
            "recall": 0.4934210526315789,
            "dice_score": 0.4477611940298507,
            "tp": 75,
            "fp": 108,
            "fn": 77
        },
        "pt3_04_c1": {
            "precision": 0.40437158469945356,
            "recall": 0.3231441048034934,
            "dice_score": 0.35922330097087374,
            "tp": 74,
            "fp": 109,
            "fn": 155
        },
        "pt4_117_cd": {
            "precision": 0.5540540540540541,
            "recall": 0.6227848101265823,
            "dice_score": 0.5864123957091776,
            "tp": 246,
            "fp": 198,
            "fn": 149
        },
        "pt5_373_c": {
            "precision": 0.7276422764227642,
            "recall": 0.685823754789272,
            "dice_score": 0.7061143984220908,
            "tp": 179,
            "fp": 67,
            "fn": 82
        },
        "pt5_418_c": {
            "precision": 0.7837837837837838,
            "recall": 0.7219917012448133,
            "dice_score": 0.751619870410367,
            "tp": 174,
            "fp": 48,
            "fn": 67
        },
        "pt5_379_d": {
            "precision": 0.09223300970873786,
            "recall": 0.059748427672955975,
            "dice_score": 0.07251908396946564,
            "tp": 19,
            "fp": 187,
            "fn": 299
        }
    },
    "partition_2_fold_3": {
        "pt1_06_c2": {
            "precision": 0.312,
            "recall": 0.3,
            "dice_score": 0.3058823529411765,
            "tp": 39,
            "fp": 86,
            "fn": 91
        },
        "pt1_09_c1": {
            "precision": 0.7647058823529411,
            "recall": 0.7428571428571429,
            "dice_score": 0.7536231884057971,
            "tp": 78,
            "fp": 24,
            "fn": 27
        },
        "pt2_1_c1": {
            "precision": 0.7887323943661971,
            "recall": 0.8484848484848485,
            "dice_score": 0.8175182481751825,
            "tp": 168,
            "fp": 45,
            "fn": 30
        },
        "pt3_12a_b2": {
            "precision": 0.8035714285714286,
            "recall": 0.7377049180327869,
            "dice_score": 0.7692307692307693,
            "tp": 45,
            "fp": 11,
            "fn": 16
        },
        "pt5_44_cd": {
            "precision": 0.6620498614958449,
            "recall": 0.7492163009404389,
            "dice_score": 0.7029411764705882,
            "tp": 239,
            "fp": 122,
            "fn": 80
        },
        "pt5_70_c1": {
            "precision": 0.7111801242236024,
            "recall": 0.7292993630573248,
            "dice_score": 0.720125786163522,
            "tp": 229,
            "fp": 93,
            "fn": 85
        }
    }
}
