# Supplementary material for: Tree ring segmentation performance in highly disturbed trees using deep learning
Source: PLoS One. 2026 Jun 18;21(6):e0321841. doi: 10.1371/journal.pone.0321841 (PMC13278439; doi:10.1371/journal.pone.0321841)
Supplement: S4 Appendix — In this folder, the instance and pixel metrics are provided using the following codes: Models: m0 - CU-Net. m1 - CAU-Net. m2 - CARU-Net. m3 - TLU-Net. m4 - FTU-Net. Datasets: d0C - 512px Data. d1C - 512px GData. d2C - 512px CLData. d7C - 512px BData. d10C - 1024px Data. d11C - 256px Data. d14C - 128px Data. (ZIP) [file pone.0321841.s012.zip › raw_metrics/first_group/m1_d0C/test_pixel_evaluation_results.json]

{
    "partition_2_fold_1": {
        "left_pt1_08_c": {
            "precision": 0.5780667257928884,
            "recall": 0.8624742067688298,
            "dice_score": 0.6921950352373143,
            "tp": 301778,
            "fp": 220269,
            "fn": 48120,
            "tn": 4693705
        },
        "left_pt3_5_c": {
            "precision": 0.7586761959951066,
            "recall": 0.2907928751673546,
            "dice_score": 0.4204366539550857,
            "tp": 141396,
            "fp": 44976,
            "fn": 344847,
            "tn": 7273197
        },
        "left_pt4_4_cd": {
            "precision": 0.6486019052605009,
            "recall": 0.7754905102200497,
            "dice_score": 0.7063932325914865,
            "tp": 208137,
            "fp": 112764,
            "fn": 60257,
            "tn": 4963610
        },
        "left_pt5_24_cd": {
            "precision": 0.5243168171571516,
            "recall": 0.6418132563852917,
            "dice_score": 0.5771457085828343,
            "tp": 127226,
            "fp": 115425,
            "fn": 71003,
            "tn": 7939786
        },
        "left_pt5_37_dc": {
            "precision": 0.4793352563147143,
            "recall": 0.7780790140323912,
            "dice_score": 0.593218499932185,
            "tp": 218690,
            "fp": 237546,
            "fn": 62374,
            "tn": 4605998
        },
        "left_pt5_414_cd": {
            "precision": 0.3702493694097132,
            "recall": 0.8230777932802896,
            "dice_score": 0.5107468319923437,
            "tp": 218272,
            "fp": 371255,
            "fn": 46918,
            "tn": 3317219
        },
        "right_pt1_08_c": {
            "precision": 0.5285302761369919,
            "recall": 0.8235494145517609,
            "dice_score": 0.6438537646605315,
            "tp": 145312,
            "fp": 129624,
            "fn": 31134,
            "tn": 3128426
        },
        "right_pt3_5_c": {
            "precision": 0.7904146569721402,
            "recall": 0.5517010067105663,
            "dice_score": 0.6498285859711267,
            "tp": 219593,
            "fp": 58227,
            "fn": 178436,
            "tn": 2853824
        },
        "right_pt4_4_cd": {
            "precision": 0.7338847430428664,
            "recall": 0.7900998785261168,
            "dice_score": 0.7609555085055596,
            "tp": 234154,
            "fp": 84907,
            "fn": 62206,
            "tn": 4001965
        },
        "right_pt5_24_cd": {
            "precision": 0.5743827607865875,
            "recall": 0.6294576434520627,
            "dice_score": 0.6006603828401514,
            "tp": 118880,
            "fp": 88090,
            "fn": 69981,
            "tn": 5461545
        },
        "right_pt5_37_dc": {
            "precision": 0.4561618702931318,
            "recall": 0.7328396238766487,
            "dice_score": 0.5623096271816,
            "tp": 218299,
            "fp": 260257,
            "fn": 79582,
            "tn": 5817286
        },
        "right_pt5_414_cd": {
            "precision": 0.33450156921367136,
            "recall": 0.7156352871442302,
            "dice_score": 0.4559046282113096,
            "tp": 213698,
            "fp": 425157,
            "fn": 84915,
            "tn": 3444422
        }
    },
    "partition_2_fold_2": {
        "left_pt1_06_c": {
            "precision": 0.7641035861867368,
            "recall": 0.5459665245749115,
            "dice_score": 0.6368742801452999,
            "tp": 287536,
            "fp": 88769,
            "fn": 239119,
            "tn": 3770880
        },
        "left_pt3_04_c1": {
            "precision": 0.5905638914468339,
            "recall": 0.12018643537156992,
            "dice_score": 0.19972630695755558,
            "tp": 54512,
            "fp": 37793,
            "fn": 399050,
            "tn": 3957413
        },
        "left_pt4_117_cd": {
            "precision": 0.7823338876240761,
            "recall": 0.6006543024553974,
            "dice_score": 0.6795607061996026,
            "tp": 749461,
            "fp": 208520,
            "fn": 498280,
            "tn": 5293947
        },
        "left_pt5_373_c": {
            "precision": 0.8482860296243805,
            "recall": 0.566346680660673,
            "dice_score": 0.6792207951020475,
            "tp": 416578,
            "fp": 74504,
            "fn": 318975,
            "tn": 4012471
        },
        "left_pt5_418_c": {
            "precision": 0.7465960835894345,
            "recall": 0.6683178622352248,
            "dice_score": 0.7052916539696263,
            "tp": 298569,
            "fp": 101338,
            "fn": 148178,
            "tn": 6192907
        },
        "right_pt1_06_c": {
            "precision": 0.7859813832983881,
            "recall": 0.7104564275280967,
            "dice_score": 0.7463130397291368,
            "tp": 117707,
            "fp": 32051,
            "fn": 47971,
            "tn": 2121119
        },
        "right_pt3_04_c1": {
            "precision": 0.6487539100224972,
            "recall": 0.6829268770445241,
            "dice_score": 0.6654019282171864,
            "tp": 348641,
            "fp": 188760,
            "fn": 161869,
            "tn": 4847226
        },
        "right_pt4_117_cd": {
            "precision": 0.8137900111243102,
            "recall": 0.6397556683764041,
            "dice_score": 0.7163541948866816,
            "tp": 905649,
            "fp": 207229,
            "fn": 509968,
            "tn": 8583874
        },
        "right_pt5_373_c": {
            "precision": 0.8149964061486964,
            "recall": 0.5359794356519536,
            "dice_score": 0.6466752406819218,
            "tp": 393455,
            "fp": 89314,
            "fn": 340631,
            "tn": 3895192
        },
        "right_pt5_379_d": {
            "precision": 0.38799008537181723,
            "recall": 0.30349196430657105,
            "dice_score": 0.3405782498496786,
            "tp": 207875,
            "fp": 327899,
            "fn": 477069,
            "tn": 7086997
        },
        "right_pt5_418_c": {
            "precision": 0.7149675234845391,
            "recall": 0.806517773211811,
            "dice_score": 0.7579882844896071,
            "tp": 217067,
            "fp": 86537,
            "fn": 52074,
            "tn": 3940514
        }
    },
    "partition_2_fold_3": {
        "left_pt1_06_c2": {
            "precision": 0.6922715336985769,
            "recall": 0.3192575648845832,
            "dice_score": 0.4369877730598046,
            "tp": 42709,
            "fp": 18985,
            "fn": 91067,
            "tn": 2598727
        },
        "left_pt1_09_c1": {
            "precision": 0.5287928647277558,
            "recall": 0.8323115993385306,
            "dice_score": 0.6467107361407164,
            "tp": 140927,
            "fp": 125580,
            "fn": 28393,
            "tn": 6237196
        },
        "left_pt2_1_c1": {
            "precision": 0.051014492753623186,
            "recall": 0.004205696807493787,
            "dice_score": 0.007770762506070908,
            "tp": 88,
            "fp": 1637,
            "fn": 20836,
            "tn": 457183
        },
        "left_pt3_12a_b2": {
            "precision": 0.7173476544771912,
            "recall": 0.8385056224028036,
            "dice_score": 0.7732092099362954,
            "tp": 104321,
            "fp": 41105,
            "fn": 20092,
            "tn": 2290546
        },
        "left_pt5_44_cd": {
            "precision": 0.6776128550284303,
            "recall": 0.7192610230026787,
            "dice_score": 0.6978160633864475,
            "tp": 338326,
            "fp": 160965,
            "fn": 132054,
            "tn": 4445135
        },
        "left_pt5_70_c1": {
            "precision": 0.6161882915901351,
            "recall": 0.743501447716251,
            "dice_score": 0.6738844511642438,
            "tp": 436790,
            "fp": 272068,
            "fn": 150687,
            "tn": 6122087
        },
        "right_pt1_06_c2": {
            "precision": 0.6065920446718376,
            "recall": 0.5915836912956739,
            "dice_score": 0.598993870640836,
            "tp": 263321,
            "fp": 170778,
            "fn": 181791,
            "tn": 3618862
        },
        "right_pt1_09_c1": {
            "precision": 0.5395143343903095,
            "recall": 0.8423450654482746,
            "dice_score": 0.6577474341678654,
            "tp": 132372,
            "fp": 112982,
            "fn": 24775,
            "tn": 6139087
        },
        "right_pt2_1_c1": {
            "precision": 0.7646425125487837,
            "recall": 0.8961140779703642,
            "dice_score": 0.8251744102913987,
            "tp": 1237866,
            "fp": 381016,
            "fn": 143505,
            "tn": 19963309
        },
        "right_pt3_12a_b2": {
            "precision": 0.6136420775771485,
            "recall": 0.7321406596111247,
            "dice_score": 0.6676743623285485,
            "tp": 95190,
            "fp": 59933,
            "fn": 34826,
            "tn": 2923011
        },
        "right_pt5_44_cd": {
            "precision": 0.651055017416615,
            "recall": 0.756366732671511,
            "dice_score": 0.6997708487622346,
            "tp": 341104,
            "fp": 182821,
            "fn": 109873,
            "tn": 4941882
        },
        "right_pt5_70_c1": {
            "precision": 0.6849741846240194,
            "recall": 0.7621640516626783,
            "dice_score": 0.7215104773638976,
            "tp": 551633,
            "fp": 253701,
            "fn": 172139,
            "tn": 6062527
        }
    }
}
