# Supplementary material for: Tree ring segmentation performance in highly disturbed trees using deep learning
Source: PLoS One. 2026 Jun 18;21(6):e0321841. doi: 10.1371/journal.pone.0321841 (PMC13278439; doi:10.1371/journal.pone.0321841)
Supplement: S4 Appendix — In this folder, the instance and pixel metrics are provided using the following codes: Models: m0 - CU-Net. m1 - CAU-Net. m2 - CARU-Net. m3 - TLU-Net. m4 - FTU-Net. Datasets: d0C - 512px Data. d1C - 512px GData. d2C - 512px CLData. d7C - 512px BData. d10C - 1024px Data. d11C - 256px Data. d14C - 128px Data. (ZIP) [file pone.0321841.s012.zip › raw_metrics/first_group/m1_d0C/test_pixel_evaluation_results_directory_metrics.json]

{
    "directory_metrics": {
        "partition_2_fold_1": {
            "total_tp": 2365435,
            "total_fp": 2148497,
            "total_fn": 1139773,
            "precision": 0.5240298258812938,
            "recall": 0.6748344178148629,
            "dice_score": 0.589947301082161
        },
        "partition_2_fold_2": {
            "total_tp": 3997050,
            "total_fp": 1442714,
            "total_fn": 3193184,
            "precision": 0.7347837148817485,
            "recall": 0.5558998497128188,
            "dice_score": 0.6329454683999158
        },
        "partition_2_fold_3": {
            "total_tp": 3684647,
            "total_fp": 1781571,
            "total_fn": 1110038,
            "precision": 0.6740761162471017,
            "recall": 0.7684857295109063,
            "dice_score": 0.7181915665707004
        }
    },
    "overall_metrics": {
        "mean_total_tp": 3349044.0,
        "mean_total_fp": 1790927.333,
        "mean_total_fn": 1814331.667,
        "mean_precision": 0.644,
        "mean_recall": 0.666,
        "mean_dice_score": 0.647,
        "std_total_tp": 707113.3371,
        "std_total_fp": 288210.6481,
        "std_total_fn": 975071.4027,
        "std_precision": 0.0886,
        "std_recall": 0.087,
        "std_dice_score": 0.0533
    }
}
