# Supplementary material for: Tree ring segmentation performance in highly disturbed trees using deep learning
Source: PLoS One. 2026 Jun 18;21(6):e0321841. doi: 10.1371/journal.pone.0321841 (PMC13278439; doi:10.1371/journal.pone.0321841)
Supplement: S4 Appendix — In this folder, the instance and pixel metrics are provided using the following codes: Models: m0 - CU-Net. m1 - CAU-Net. m2 - CARU-Net. m3 - TLU-Net. m4 - FTU-Net. Datasets: d0C - 512px Data. d1C - 512px GData. d2C - 512px CLData. d7C - 512px BData. d10C - 1024px Data. d11C - 256px Data. d14C - 128px Data. (ZIP) [file pone.0321841.s012.zip › raw_metrics/first_group/m1_d0C/test_pixel_evaluation_results_individuals.json]

{
    "partition_2_fold_1": {
        "pt1_08_c": {
            "precision": 0.5609780886166957,
            "recall": 0.8494254707947654,
            "dice_score": 0.6757060046383093,
            "tp": 447090,
            "fp": 349893,
            "fn": 79254
        },
        "pt3_5_c": {
            "precision": 0.7776717392802978,
            "recall": 0.40823298713518014,
            "dice_score": 0.5354076934942276,
            "tp": 360989,
            "fp": 103203,
            "fn": 523283
        },
        "pt4_4_cd": {
            "precision": 0.6911207227929158,
            "recall": 0.7831569143379241,
            "dice_score": 0.7342660012816299,
            "tp": 442291,
            "fp": 197671,
            "fn": 122463
        },
        "pt5_24_cd": {
            "precision": 0.5473632236928435,
            "recall": 0.6357849595701258,
            "dice_score": 0.5882700239389705,
            "tp": 246106,
            "fp": 203515,
            "fn": 140984
        },
        "pt5_37_dc": {
            "precision": 0.4674719081892014,
            "recall": 0.7548022696456486,
            "dice_score": 0.5773644959461254,
            "tp": 436989,
            "fp": 497803,
            "fn": 141956
        },
        "pt5_414_cd": {
            "precision": 0.35165770908398203,
            "recall": 0.766171872090074,
            "dice_score": 0.48205960880154675,
            "tp": 431970,
            "fp": 796412,
            "fn": 131833
        }
    },
    "partition_2_fold_2": {
        "pt1_06_c": {
            "precision": 0.7703316903108564,
            "recall": 0.585329602951181,
            "dice_score": 0.6652073710025311,
            "tp": 405243,
            "fp": 120820,
            "fn": 287090
        },
        "pt3_04_c1": {
            "precision": 0.6402241681038453,
            "recall": 0.4181772730667419,
            "dice_score": 0.5059086020763244,
            "tp": 403153,
            "fp": 226553,
            "fn": 560919
        },
        "pt4_117_cd": {
            "precision": 0.7992383836852244,
            "recall": 0.6214372983279003,
            "dice_score": 0.6992117175870898,
            "tp": 1655110,
            "fp": 415749,
            "fn": 1008248
        },
        "pt5_373_c": {
            "precision": 0.8317833015522909,
            "recall": 0.5511782145139045,
            "dice_score": 0.6630131492250837,
            "tp": 810033,
            "fp": 163818,
            "fn": 659606
        },
        "pt5_418_c": {
            "precision": 0.7329466063785783,
            "recall": 0.7202746798381869,
            "dice_score": 0.7265553942196662,
            "tp": 515636,
            "fp": 187875,
            "fn": 200252
        },
        "pt5_379_d": {
            "precision": 0.38799008537181723,
            "recall": 0.30349196430657105,
            "dice_score": 0.3405782498496786,
            "tp": 207875,
            "fp": 327899,
            "fn": 477069,
            "tn": 7086997
        }
    },
    "partition_2_fold_3": {
        "pt1_06_c2": {
            "precision": 0.6172535715510303,
            "recall": 0.5286514835339479,
            "dice_score": 0.5695271434034843,
            "tp": 306030,
            "fp": 189763,
            "fn": 272858
        },
        "pt1_09_c1": {
            "precision": 0.5339320635875755,
            "recall": 0.8371412730842628,
            "dice_score": 0.6520097145747248,
            "tp": 273299,
            "fp": 238562,
            "fn": 53168
        },
        "pt2_1_c1": {
            "precision": 0.7638829154754978,
            "recall": 0.8828056863926634,
            "dice_score": 0.8190500386714489,
            "tp": 1237954,
            "fp": 382653,
            "fn": 164341
        },
        "pt3_12a_b2": {
            "precision": 0.6638218726397359,
            "recall": 0.784151963809157,
            "dice_score": 0.7189870589464806,
            "tp": 199511,
            "fp": 101038,
            "fn": 54918
        },
        "pt5_44_cd": {
            "precision": 0.6640142452815437,
            "recall": 0.7374231703888938,
            "dice_score": 0.6987960853102455,
            "tp": 679430,
            "fp": 343786,
            "fn": 241927
        },
        "pt5_70_c1": {
            "precision": 0.6527725678117439,
            "recall": 0.7538026721088061,
            "dice_score": 0.6996592744283104,
            "tp": 988423,
            "fp": 525769,
            "fn": 322826
        }
    }
}
