# Supplementary material for: Tree ring segmentation performance in highly disturbed trees using deep learning
Source: PLoS One. 2026 Jun 18;21(6):e0321841. doi: 10.1371/journal.pone.0321841 (PMC13278439; doi:10.1371/journal.pone.0321841)
Supplement: S4 Appendix — In this folder, the instance and pixel metrics are provided using the following codes: Models: m0 - CU-Net. m1 - CAU-Net. m2 - CARU-Net. m3 - TLU-Net. m4 - FTU-Net. Datasets: d0C - 512px Data. d1C - 512px GData. d2C - 512px CLData. d7C - 512px BData. d10C - 1024px Data. d11C - 256px Data. d14C - 128px Data. (ZIP) [file pone.0321841.s012.zip › raw_metrics/first_group/m1_d10C/colored_images_instance_evaluation_results.json]

{
    "partition_2_fold_1": {
        "left_pt5_359_a1": {
            "precision": 0.22608695652173913,
            "recall": 0.28888888888888886,
            "dice_score": 0.25365853658536586,
            "tp": 26,
            "fp": 89,
            "fn": 64
        },
        "left_ptc_01_a1": {
            "precision": 0.1839080459770115,
            "recall": 0.18181818181818182,
            "dice_score": 0.18285714285714288,
            "tp": 16,
            "fp": 71,
            "fn": 72
        },
        "right_pt5_359_a1": {
            "precision": 0.23809523809523808,
            "recall": 0.20618556701030927,
            "dice_score": 0.2209944751381215,
            "tp": 20,
            "fp": 64,
            "fn": 77
        },
        "right_ptc_01_a2": {
            "precision": 0.23952095808383234,
            "recall": 0.24390243902439024,
            "dice_score": 0.24169184290030213,
            "tp": 40,
            "fp": 127,
            "fn": 124
        }
    },
    "partition_2_fold_2": {
        "left_pt5_359_a1": {
            "precision": 0.14864864864864866,
            "recall": 0.12222222222222222,
            "dice_score": 0.13414634146341464,
            "tp": 11,
            "fp": 63,
            "fn": 79
        },
        "left_ptc_01_a1": {
            "precision": 0.05747126436781609,
            "recall": 0.056818181818181816,
            "dice_score": 0.05714285714285715,
            "tp": 5,
            "fp": 82,
            "fn": 83
        },
        "right_pt5_359_a1": {
            "precision": 0.03508771929824561,
            "recall": 0.020618556701030927,
            "dice_score": 0.025974025974025972,
            "tp": 2,
            "fp": 55,
            "fn": 95
        },
        "right_ptc_01_a2": {
            "precision": 0.2827586206896552,
            "recall": 0.25,
            "dice_score": 0.26537216828478966,
            "tp": 41,
            "fp": 104,
            "fn": 123
        }
    },
    "partition_2_fold_3": {
        "left_pt5_359_a1": {
            "precision": 0.41134751773049644,
            "recall": 0.6444444444444445,
            "dice_score": 0.5021645021645021,
            "tp": 58,
            "fp": 83,
            "fn": 32
        },
        "left_ptc_01_a1": {
            "precision": 0.46017699115044247,
            "recall": 0.5909090909090909,
            "dice_score": 0.5174129353233832,
            "tp": 52,
            "fp": 61,
            "fn": 36
        },
        "right_pt5_359_a1": {
            "precision": 0.31451612903225806,
            "recall": 0.4020618556701031,
            "dice_score": 0.3529411764705882,
            "tp": 39,
            "fp": 85,
            "fn": 58
        },
        "right_ptc_01_a2": {
            "precision": 0.41116751269035534,
            "recall": 0.49390243902439024,
            "dice_score": 0.44875346260387816,
            "tp": 81,
            "fp": 116,
            "fn": 83
        }
    }
}
