# Supplementary material for: Tree ring segmentation performance in highly disturbed trees using deep learning
Source: PLoS One. 2026 Jun 18;21(6):e0321841. doi: 10.1371/journal.pone.0321841 (PMC13278439; doi:10.1371/journal.pone.0321841)
Supplement: S4 Appendix — In this folder, the instance and pixel metrics are provided using the following codes: Models: m0 - CU-Net. m1 - CAU-Net. m2 - CARU-Net. m3 - TLU-Net. m4 - FTU-Net. Datasets: d0C - 512px Data. d1C - 512px GData. d2C - 512px CLData. d7C - 512px BData. d10C - 1024px Data. d11C - 256px Data. d14C - 128px Data. (ZIP) [file pone.0321841.s012.zip › raw_metrics/first_group/m1_d10C/colored_images_instance_evaluation_results_directory_metrics.json]

{
    "directory_metrics": {
        "partition_2_fold_1": {
            "total_tp": 102,
            "total_fp": 351,
            "total_fn": 337,
            "precision": 0.2251655629139073,
            "recall": 0.23234624145785876,
            "dice_score": 0.22869955156950672
        },
        "partition_2_fold_2": {
            "total_tp": 59,
            "total_fp": 304,
            "total_fn": 380,
            "precision": 0.162534435261708,
            "recall": 0.13439635535307518,
            "dice_score": 0.14713216957605985
        },
        "partition_2_fold_3": {
            "total_tp": 230,
            "total_fp": 345,
            "total_fn": 209,
            "precision": 0.4,
            "recall": 0.5239179954441914,
            "dice_score": 0.4536489151873767
        }
    },
    "overall_metrics": {
        "mean_total_tp": 130.333,
        "mean_total_fp": 333.333,
        "mean_total_fn": 308.667,
        "mean_precision": 0.263,
        "mean_recall": 0.297,
        "mean_dice_score": 0.276,
        "std_total_tp": 72.6284,
        "std_total_fp": 20.8859,
        "std_total_fn": 72.6284,
        "std_precision": 0.1005,
        "std_recall": 0.1654,
        "std_dice_score": 0.1296
    }
}
