# Supplementary material for: Tree ring segmentation performance in highly disturbed trees using deep learning
Source: PLoS One. 2026 Jun 18;21(6):e0321841. doi: 10.1371/journal.pone.0321841 (PMC13278439; doi:10.1371/journal.pone.0321841)
Supplement: S4 Appendix — In this folder, the instance and pixel metrics are provided using the following codes: Models: m0 - CU-Net. m1 - CAU-Net. m2 - CARU-Net. m3 - TLU-Net. m4 - FTU-Net. Datasets: d0C - 512px Data. d1C - 512px GData. d2C - 512px CLData. d7C - 512px BData. d10C - 1024px Data. d11C - 256px Data. d14C - 128px Data. (ZIP) [file pone.0321841.s012.zip › raw_metrics/first_group/m1_d10C/colored_images_pixel_evaluation_results_directory_metrics.json]

{
    "directory_metrics": {
        "partition_2_fold_1": {
            "total_tp": 3394045,
            "total_fp": 1844175,
            "total_fn": 4632092,
            "precision": 0.6479386127348603,
            "recall": 0.4228740426434286,
            "dice_score": 0.5117541694633219
        },
        "partition_2_fold_2": {
            "total_tp": 2034311,
            "total_fp": 767757,
            "total_fn": 5991826,
            "precision": 0.7260034374611893,
            "recall": 0.2534607869265127,
            "dice_score": 0.37574297863773354
        },
        "partition_2_fold_3": {
            "total_tp": 5172483,
            "total_fp": 2643822,
            "total_fn": 2853654,
            "precision": 0.6617555225902776,
            "recall": 0.6444548604141693,
            "dice_score": 0.6529906184917703
        }
    },
    "overall_metrics": {
        "mean_total_tp": 3533613.0,
        "mean_total_fp": 1751918.0,
        "mean_total_fn": 4492524.0,
        "mean_precision": 0.679,
        "mean_recall": 0.44,
        "mean_dice_score": 0.513,
        "std_total_tp": 1284948.8434,
        "std_total_fp": 768673.527,
        "std_total_fn": 1284948.8434,
        "std_precision": 0.034,
        "std_recall": 0.1601,
        "std_dice_score": 0.1132
    }
}
