# Supplementary material for: Tree ring segmentation performance in highly disturbed trees using deep learning
Source: PLoS One. 2026 Jun 18;21(6):e0321841. doi: 10.1371/journal.pone.0321841 (PMC13278439; doi:10.1371/journal.pone.0321841)
Supplement: S4 Appendix — In this folder, the instance and pixel metrics are provided using the following codes: Models: m0 - CU-Net. m1 - CAU-Net. m2 - CARU-Net. m3 - TLU-Net. m4 - FTU-Net. Datasets: d0C - 512px Data. d1C - 512px GData. d2C - 512px CLData. d7C - 512px BData. d10C - 1024px Data. d11C - 256px Data. d14C - 128px Data. (ZIP) [file pone.0321841.s012.zip › raw_metrics/first_group/m1_d10C/colored_images_pixel_evaluation_results_individuals.json]

{
    "partition_2_fold_1": {
        "pt5_359_a1": {
            "precision": 0.6741968418535224,
            "recall": 0.5279596964346361,
            "dice_score": 0.5921837108984798,
            "tp": 1843687,
            "fp": 890955,
            "fn": 1648411
        },
        "ptc_01_a1": {
            "precision": 0.6785081546969068,
            "recall": 0.29819086646245824,
            "dice_score": 0.4143035472908527,
            "tp": 580976,
            "fp": 275279,
            "fn": 1367360,
            "tn": 20390401
        },
        "ptc_01_a2": {
            "precision": 0.5884589725269422,
            "recall": 0.3749007523292505,
            "dice_score": 0.4580089987635323,
            "tp": 969382,
            "fp": 677941,
            "fn": 1616321,
            "tn": 36129636
        }
    },
    "partition_2_fold_2": {
        "pt5_359_a1": {
            "precision": 0.7751204940118949,
            "recall": 0.20470530895753786,
            "dice_score": 0.32387650891650244,
            "tp": 714851,
            "fp": 207394,
            "fn": 2777247
        },
        "ptc_01_a1": {
            "precision": 0.7741063094063979,
            "recall": 0.16557257064489903,
            "dice_score": 0.27279696143400833,
            "tp": 322591,
            "fp": 94136,
            "fn": 1625745,
            "tn": 20571544
        },
        "ptc_01_a2": {
            "precision": 0.6813421675679519,
            "recall": 0.38553113021874513,
            "dice_score": 0.4924270135415465,
            "tp": 996869,
            "fp": 466227,
            "fn": 1588834,
            "tn": 36341350
        }
    },
    "partition_2_fold_3": {
        "pt5_359_a1": {
            "precision": 0.686061906566464,
            "recall": 0.6174448712493178,
            "dice_score": 0.6499473769960833,
            "tp": 2156178,
            "fp": 986655,
            "fn": 1335920
        },
        "ptc_01_a1": {
            "precision": 0.6839925072569032,
            "recall": 0.7003735495314977,
            "dice_score": 0.6920861109117592,
            "tp": 1364563,
            "fp": 630434,
            "fn": 583773,
            "tn": 20035246
        },
        "ptc_01_a2": {
            "precision": 0.6166725468783543,
            "recall": 0.6387980367428123,
            "dice_score": 0.6275403301332135,
            "tp": 1651742,
            "fp": 1026733,
            "fn": 933961,
            "tn": 35780844
        }
    }
}
