# Supplementary material for: Tree ring segmentation performance in highly disturbed trees using deep learning
Source: PLoS One. 2026 Jun 18;21(6):e0321841. doi: 10.1371/journal.pone.0321841 (PMC13278439; doi:10.1371/journal.pone.0321841)
Supplement: S4 Appendix — In this folder, the instance and pixel metrics are provided using the following codes: Models: m0 - CU-Net. m1 - CAU-Net. m2 - CARU-Net. m3 - TLU-Net. m4 - FTU-Net. Datasets: d0C - 512px Data. d1C - 512px GData. d2C - 512px CLData. d7C - 512px BData. d10C - 1024px Data. d11C - 256px Data. d14C - 128px Data. (ZIP) [file pone.0321841.s012.zip › raw_metrics/first_group/m1_d10C/test_def_instance_evaluation_results.json]

{
    "partition_2_fold_1": {
        "left_pt3_02_c1": {
            "precision": 0.4,
            "recall": 0.5373134328358209,
            "dice_score": 0.4585987261146497,
            "tp": 36,
            "fp": 54,
            "fn": 31
        },
        "left_pt4_51_c": {
            "precision": 0.7685185185185185,
            "recall": 0.8058252427184466,
            "dice_score": 0.7867298578199052,
            "tp": 83,
            "fp": 25,
            "fn": 20
        },
        "left_pt4_80_c": {
            "precision": 0.5421686746987951,
            "recall": 0.4945054945054945,
            "dice_score": 0.5172413793103448,
            "tp": 45,
            "fp": 38,
            "fn": 46
        },
        "left_pt5_401_c1": {
            "precision": 0.8818181818181818,
            "recall": 0.9509803921568627,
            "dice_score": 0.9150943396226415,
            "tp": 97,
            "fp": 13,
            "fn": 5
        },
        "left_pt5_64_c": {
            "precision": 0.5024875621890548,
            "recall": 0.6644736842105263,
            "dice_score": 0.5722379603399433,
            "tp": 101,
            "fp": 100,
            "fn": 51
        },
        "left_ptc_01_c3": {
            "precision": 0.6180257510729614,
            "recall": 0.8323699421965318,
            "dice_score": 0.7093596059113302,
            "tp": 144,
            "fp": 89,
            "fn": 29
        },
        "right_pt3_02_c1": {
            "precision": 0.3902439024390244,
            "recall": 0.64,
            "dice_score": 0.48484848484848486,
            "tp": 16,
            "fp": 25,
            "fn": 9
        },
        "right_pt4_80_c": {
            "precision": 0.2857142857142857,
            "recall": 0.1794871794871795,
            "dice_score": 0.2204724409448819,
            "tp": 14,
            "fp": 35,
            "fn": 64
        },
        "right_pt5_401_c1": {
            "precision": 0.8141592920353983,
            "recall": 0.8932038834951457,
            "dice_score": 0.851851851851852,
            "tp": 92,
            "fp": 21,
            "fn": 11
        },
        "right_pt5_64_c": {
            "precision": 0.34,
            "recall": 0.68,
            "dice_score": 0.4533333333333334,
            "tp": 17,
            "fp": 33,
            "fn": 8
        },
        "right_ptc_01_c3": {
            "precision": 0.125,
            "recall": 0.3333333333333333,
            "dice_score": 0.18181818181818182,
            "tp": 2,
            "fp": 14,
            "fn": 4
        }
    },
    "partition_2_fold_2": {
        "left_pt3_02_c1": {
            "precision": 0.09259259259259259,
            "recall": 0.07462686567164178,
            "dice_score": 0.08264462809917354,
            "tp": 5,
            "fp": 49,
            "fn": 62
        },
        "left_pt4_51_c": {
            "precision": 0.4316546762589928,
            "recall": 0.5825242718446602,
            "dice_score": 0.49586776859504134,
            "tp": 60,
            "fp": 79,
            "fn": 43
        },
        "left_pt4_80_c": {
            "precision": 0.0,
            "recall": 0.0,
            "dice_score": 0,
            "tp": 0,
            "fp": 54,
            "fn": 91
        },
        "left_pt5_401_c1": {
            "precision": 0.17346938775510204,
            "recall": 0.16666666666666666,
            "dice_score": 0.16999999999999998,
            "tp": 17,
            "fp": 81,
            "fn": 85
        },
        "left_pt5_64_c": {
            "precision": 0.125,
            "recall": 0.02631578947368421,
            "dice_score": 0.043478260869565216,
            "tp": 4,
            "fp": 28,
            "fn": 148
        },
        "left_ptc_01_c3": {
            "precision": 0.32666666666666666,
            "recall": 0.2832369942196532,
            "dice_score": 0.30340557275541796,
            "tp": 49,
            "fp": 101,
            "fn": 124
        },
        "right_pt3_02_c1": {
            "precision": 0.15384615384615385,
            "recall": 0.16,
            "dice_score": 0.1568627450980392,
            "tp": 4,
            "fp": 22,
            "fn": 21
        },
        "right_pt4_80_c": {
            "precision": 0.35294117647058826,
            "recall": 0.07692307692307693,
            "dice_score": 0.12631578947368421,
            "tp": 6,
            "fp": 11,
            "fn": 72
        },
        "right_pt5_401_c1": {
            "precision": 0.5952380952380952,
            "recall": 0.7281553398058253,
            "dice_score": 0.6550218340611355,
            "tp": 75,
            "fp": 51,
            "fn": 28
        },
        "right_pt5_64_c": {
            "precision": 0.0,
            "recall": 0.0,
            "dice_score": 0,
            "tp": 0,
            "fp": 25,
            "fn": 25
        },
        "right_ptc_01_c3": {
            "precision": 0.0,
            "recall": 0.0,
            "dice_score": 0,
            "tp": 0,
            "fp": 1,
            "fn": 6
        }
    },
    "partition_2_fold_3": {
        "left_pt3_02_c1": {
            "precision": 0.5333333333333333,
            "recall": 0.7164179104477612,
            "dice_score": 0.6114649681528662,
            "tp": 48,
            "fp": 42,
            "fn": 19
        },
        "left_pt4_51_c": {
            "precision": 0.8347826086956521,
            "recall": 0.9320388349514563,
            "dice_score": 0.8807339449541284,
            "tp": 96,
            "fp": 19,
            "fn": 7
        },
        "left_pt4_80_c": {
            "precision": 0.5517241379310345,
            "recall": 0.5274725274725275,
            "dice_score": 0.5393258426966292,
            "tp": 48,
            "fp": 39,
            "fn": 43
        },
        "left_pt5_401_c1": {
            "precision": 0.8434782608695652,
            "recall": 0.9509803921568627,
            "dice_score": 0.8940092165898618,
            "tp": 97,
            "fp": 18,
            "fn": 5
        },
        "left_pt5_64_c": {
            "precision": 0.5627906976744186,
            "recall": 0.7960526315789473,
            "dice_score": 0.659400544959128,
            "tp": 121,
            "fp": 94,
            "fn": 31
        },
        "left_ptc_01_c3": {
            "precision": 0.48846153846153845,
            "recall": 0.7341040462427746,
            "dice_score": 0.5866050808314088,
            "tp": 127,
            "fp": 133,
            "fn": 46
        },
        "right_pt3_02_c1": {
            "precision": 0.3469387755102041,
            "recall": 0.68,
            "dice_score": 0.4594594594594595,
            "tp": 17,
            "fp": 32,
            "fn": 8
        },
        "right_pt4_80_c": {
            "precision": 0.27586206896551724,
            "recall": 0.20512820512820512,
            "dice_score": 0.23529411764705882,
            "tp": 16,
            "fp": 42,
            "fn": 62
        },
        "right_pt5_401_c1": {
            "precision": 0.839622641509434,
            "recall": 0.8640776699029126,
            "dice_score": 0.8516746411483254,
            "tp": 89,
            "fp": 17,
            "fn": 14
        },
        "right_pt5_64_c": {
            "precision": 0.26666666666666666,
            "recall": 0.64,
            "dice_score": 0.37647058823529406,
            "tp": 16,
            "fp": 44,
            "fn": 9
        },
        "right_ptc_01_c3": {
            "precision": 0.0,
            "recall": 0.0,
            "dice_score": 0,
            "tp": 0,
            "fp": 9,
            "fn": 6
        }
    }
}
