# Supplementary material for: Tree ring segmentation performance in highly disturbed trees using deep learning
Source: PLoS One. 2026 Jun 18;21(6):e0321841. doi: 10.1371/journal.pone.0321841 (PMC13278439; doi:10.1371/journal.pone.0321841)
Supplement: S4 Appendix — In this folder, the instance and pixel metrics are provided using the following codes: Models: m0 - CU-Net. m1 - CAU-Net. m2 - CARU-Net. m3 - TLU-Net. m4 - FTU-Net. Datasets: d0C - 512px Data. d1C - 512px GData. d2C - 512px CLData. d7C - 512px BData. d10C - 1024px Data. d11C - 256px Data. d14C - 128px Data. (ZIP) [file pone.0321841.s012.zip › raw_metrics/first_group/m1_d10C/test_def_instance_evaluation_results_directory_metrics.json]

{
    "directory_metrics": {
        "partition_2_fold_1": {
            "total_tp": 647,
            "total_fp": 447,
            "total_fn": 278,
            "precision": 0.5914076782449725,
            "recall": 0.6994594594594594,
            "dice_score": 0.640911342248638
        },
        "partition_2_fold_2": {
            "total_tp": 220,
            "total_fp": 502,
            "total_fn": 705,
            "precision": 0.3047091412742382,
            "recall": 0.23783783783783785,
            "dice_score": 0.2671523982999393
        },
        "partition_2_fold_3": {
            "total_tp": 675,
            "total_fp": 489,
            "total_fn": 250,
            "precision": 0.5798969072164949,
            "recall": 0.7297297297297297,
            "dice_score": 0.646242221158449
        }
    },
    "overall_metrics": {
        "mean_total_tp": 514.0,
        "mean_total_fp": 479.333,
        "mean_total_fn": 411.0,
        "mean_precision": 0.492,
        "mean_recall": 0.556,
        "mean_dice_score": 0.518,
        "std_total_tp": 208.2034,
        "std_total_fp": 23.471,
        "std_total_fn": 208.2034,
        "std_precision": 0.1325,
        "std_recall": 0.2251,
        "std_dice_score": 0.1775
    }
}
