# Supplementary material for: Tree ring segmentation performance in highly disturbed trees using deep learning
Source: PLoS One. 2026 Jun 18;21(6):e0321841. doi: 10.1371/journal.pone.0321841 (PMC13278439; doi:10.1371/journal.pone.0321841)
Supplement: S4 Appendix — In this folder, the instance and pixel metrics are provided using the following codes: Models: m0 - CU-Net. m1 - CAU-Net. m2 - CARU-Net. m3 - TLU-Net. m4 - FTU-Net. Datasets: d0C - 512px Data. d1C - 512px GData. d2C - 512px CLData. d7C - 512px BData. d10C - 1024px Data. d11C - 256px Data. d14C - 128px Data. (ZIP) [file pone.0321841.s012.zip › raw_metrics/first_group/m1_d10C/test_def_instance_evaluation_results_individuals.json]

{
    "partition_2_fold_1": {
        "pt3_02_c1": {
            "precision": 0.3969465648854962,
            "recall": 0.5652173913043478,
            "dice_score": 0.46636771300448426,
            "tp": 52,
            "fp": 79,
            "fn": 40
        },
        "pt4_51_c": {
            "precision": 0.7685185185185185,
            "recall": 0.8058252427184466,
            "dice_score": 0.7867298578199052,
            "tp": 83,
            "fp": 25,
            "fn": 20
        },
        "pt4_80_c": {
            "precision": 0.44696969696969696,
            "recall": 0.34911242603550297,
            "dice_score": 0.39202657807308966,
            "tp": 59,
            "fp": 73,
            "fn": 110
        },
        "pt5_401_c1": {
            "precision": 0.8475336322869955,
            "recall": 0.9219512195121952,
            "dice_score": 0.883177570093458,
            "tp": 189,
            "fp": 34,
            "fn": 16
        },
        "pt5_64_c": {
            "precision": 0.4701195219123506,
            "recall": 0.6666666666666666,
            "dice_score": 0.5514018691588786,
            "tp": 118,
            "fp": 133,
            "fn": 59
        },
        "ptc_01_c3": {
            "precision": 0.5863453815261044,
            "recall": 0.8156424581005587,
            "dice_score": 0.6822429906542056,
            "tp": 146,
            "fp": 103,
            "fn": 33
        }
    },
    "partition_2_fold_2": {
        "pt3_02_c1": {
            "precision": 0.1125,
            "recall": 0.09782608695652174,
            "dice_score": 0.10465116279069768,
            "tp": 9,
            "fp": 71,
            "fn": 83
        },
        "pt4_51_c": {
            "precision": 0.4316546762589928,
            "recall": 0.5825242718446602,
            "dice_score": 0.49586776859504134,
            "tp": 60,
            "fp": 79,
            "fn": 43
        },
        "pt4_80_c": {
            "precision": 0.08450704225352113,
            "recall": 0.03550295857988166,
            "dice_score": 0.05,
            "tp": 6,
            "fp": 65,
            "fn": 163
        },
        "pt5_401_c1": {
            "precision": 0.4107142857142857,
            "recall": 0.44878048780487806,
            "dice_score": 0.42890442890442887,
            "tp": 92,
            "fp": 132,
            "fn": 113
        },
        "pt5_64_c": {
            "precision": 0.07017543859649122,
            "recall": 0.022598870056497175,
            "dice_score": 0.03418803418803419,
            "tp": 4,
            "fp": 53,
            "fn": 173
        },
        "ptc_01_c3": {
            "precision": 0.32450331125827814,
            "recall": 0.2737430167597765,
            "dice_score": 0.29696969696969694,
            "tp": 49,
            "fp": 102,
            "fn": 130
        }
    },
    "partition_2_fold_3": {
        "pt3_02_c1": {
            "precision": 0.4676258992805755,
            "recall": 0.7065217391304348,
            "dice_score": 0.5627705627705628,
            "tp": 65,
            "fp": 74,
            "fn": 27
        },
        "pt4_51_c": {
            "precision": 0.8347826086956521,
            "recall": 0.9320388349514563,
            "dice_score": 0.8807339449541284,
            "tp": 96,
            "fp": 19,
            "fn": 7
        },
        "pt4_80_c": {
            "precision": 0.4413793103448276,
            "recall": 0.378698224852071,
            "dice_score": 0.40764331210191085,
            "tp": 64,
            "fp": 81,
            "fn": 105
        },
        "pt5_401_c1": {
            "precision": 0.8416289592760181,
            "recall": 0.9073170731707317,
            "dice_score": 0.8732394366197184,
            "tp": 186,
            "fp": 35,
            "fn": 19
        },
        "pt5_64_c": {
            "precision": 0.49818181818181817,
            "recall": 0.7740112994350282,
            "dice_score": 0.6061946902654867,
            "tp": 137,
            "fp": 138,
            "fn": 40
        },
        "ptc_01_c3": {
            "precision": 0.4721189591078067,
            "recall": 0.7094972067039106,
            "dice_score": 0.5669642857142857,
            "tp": 127,
            "fp": 142,
            "fn": 52
        }
    }
}
