# Supplementary material for: Tree ring segmentation performance in highly disturbed trees using deep learning
Source: PLoS One. 2026 Jun 18;21(6):e0321841. doi: 10.1371/journal.pone.0321841 (PMC13278439; doi:10.1371/journal.pone.0321841)
Supplement: S4 Appendix — In this folder, the instance and pixel metrics are provided using the following codes: Models: m0 - CU-Net. m1 - CAU-Net. m2 - CARU-Net. m3 - TLU-Net. m4 - FTU-Net. Datasets: d0C - 512px Data. d1C - 512px GData. d2C - 512px CLData. d7C - 512px BData. d10C - 1024px Data. d11C - 256px Data. d14C - 128px Data. (ZIP) [file pone.0321841.s012.zip › raw_metrics/first_group/m1_d10C/test_def_pixel_evaluation_results.json]

{
    "partition_2_fold_1": {
        "left_pt3_02_c1": {
            "precision": 0.7277585042623129,
            "recall": 0.5862350446104155,
            "dice_score": 0.6493753939322419,
            "tp": 830919,
            "fp": 310832,
            "fn": 586463,
            "tn": 14395690
        },
        "left_pt4_51_c": {
            "precision": 0.68695788114457,
            "recall": 0.8332169320952291,
            "dice_score": 0.7530514691084111,
            "tp": 1234780,
            "fp": 562681,
            "fn": 247163,
            "tn": 6985008
        },
        "left_pt4_80_c": {
            "precision": 0.579536828002305,
            "recall": 0.7351737112299764,
            "dice_score": 0.6481430366956651,
            "tp": 525994,
            "fp": 381617,
            "fn": 189475,
            "tn": 6852226
        },
        "left_pt5_401_c1": {
            "precision": 0.7714054108058686,
            "recall": 0.8829767925406916,
            "dice_score": 0.8234289198760397,
            "tp": 2038374,
            "fp": 604042,
            "fn": 270151,
            "tn": 19076809
        },
        "left_pt5_64_c": {
            "precision": 0.7891663230646853,
            "recall": 0.6367994966417624,
            "dice_score": 0.7048425850735694,
            "tp": 2109178,
            "fp": 563488,
            "fn": 1202976,
            "tn": 49906886
        },
        "left_ptc_01_c3": {
            "precision": 0.6951482552551337,
            "recall": 0.8350711165472654,
            "dice_score": 0.7587124308824252,
            "tp": 2986945,
            "fp": 1309901,
            "fn": 589930,
            "tn": 38341384
        },
        "right_pt3_02_c1": {
            "precision": 0.6676776215267953,
            "recall": 0.6585678552365802,
            "dice_score": 0.6630914516239509,
            "tp": 377553,
            "fp": 187919,
            "fn": 195741,
            "tn": 7982723
        },
        "right_pt4_80_c": {
            "precision": 0.4585657370517928,
            "recall": 0.2492178111704143,
            "dice_score": 0.32293135253806926,
            "tp": 207180,
            "fp": 244620,
            "fn": 624141,
            "tn": 12343579
        },
        "right_pt5_401_c1": {
            "precision": 0.7769673624285378,
            "recall": 0.8433631626968254,
            "dice_score": 0.8088049221182759,
            "tp": 1935564,
            "fp": 555614,
            "fn": 359490,
            "tn": 18416788
        },
        "right_pt5_64_c": {
            "precision": 0.6625464275729861,
            "recall": 0.6687524965826593,
            "dice_score": 0.665634996771852,
            "tp": 364969,
            "fp": 185889,
            "fn": 180777,
            "tn": 16802317
        },
        "right_ptc_01_c3": {
            "precision": 0.7292027006270744,
            "recall": 0.6683335271543203,
            "dice_score": 0.6974425467227041,
            "tp": 218386,
            "fp": 81100,
            "fn": 108376,
            "tn": 7367370
        }
    },
    "partition_2_fold_2": {
        "left_pt3_02_c1": {
            "precision": 0.9399686191541355,
            "recall": 0.22443279228888188,
            "dice_score": 0.36234889409700966,
            "tp": 318107,
            "fp": 20316,
            "fn": 1099275,
            "tn": 14686206
        },
        "left_pt4_51_c": {
            "precision": 0.8025629794143766,
            "recall": 0.6330169244026255,
            "dice_score": 0.707778017116987,
            "tp": 938095,
            "fp": 230779,
            "fn": 543848,
            "tn": 7316910
        },
        "left_pt4_80_c": {
            "precision": 0.8000080318059516,
            "recall": 0.11137309932366042,
            "dice_score": 0.19552604490640715,
            "tp": 79684,
            "fp": 19920,
            "fn": 635785,
            "tn": 7213923
        },
        "left_pt5_401_c1": {
            "precision": 0.8739261674819181,
            "recall": 0.22637225067954647,
            "dice_score": 0.3595981420953036,
            "tp": 522586,
            "fp": 75389,
            "fn": 1785939,
            "tn": 19605462
        },
        "left_pt5_64_c": {
            "precision": 0.9405259502876085,
            "recall": 0.0433433952648337,
            "dice_score": 0.08286788932784421,
            "tp": 143560,
            "fp": 9078,
            "fn": 3168594,
            "tn": 50461296
        },
        "left_ptc_01_c3": {
            "precision": 0.7419860428017283,
            "recall": 0.31936676568233446,
            "dice_score": 0.44653517807991067,
            "tp": 1142335,
            "fp": 397229,
            "fn": 2434540,
            "tn": 39254056
        },
        "right_pt3_02_c1": {
            "precision": 0.8380678220788979,
            "recall": 0.1731659497570182,
            "dice_score": 0.2870252446328231,
            "tp": 99275,
            "fp": 19182,
            "fn": 474019,
            "tn": 8151460
        },
        "right_pt4_80_c": {
            "precision": 0.5779222044033528,
            "recall": 0.10707175687851023,
            "dice_score": 0.180670631457162,
            "tp": 89011,
            "fp": 65008,
            "fn": 742310,
            "tn": 12523191
        },
        "right_pt5_401_c1": {
            "precision": 0.8560326404826135,
            "recall": 0.6613164657563613,
            "dice_score": 0.7461809257320492,
            "tp": 1517757,
            "fp": 255256,
            "fn": 777297,
            "tn": 18717146
        },
        "right_pt5_64_c": {
            "precision": 0.9141197087601444,
            "recall": 0.16057469958552148,
            "dice_score": 0.27316509042848325,
            "tp": 87633,
            "fp": 8233,
            "fn": 458113,
            "tn": 16979973
        },
        "right_ptc_01_c3": {
            "precision": 0.6921423453546692,
            "recall": 0.008868840318029637,
            "dice_score": 0.017513272437747206,
            "tp": 2898,
            "fp": 1289,
            "fn": 323864,
            "tn": 7447181
        }
    },
    "partition_2_fold_3": {
        "left_pt3_02_c1": {
            "precision": 0.7565577465574213,
            "recall": 0.5742657942601218,
            "dice_score": 0.6529268861047461,
            "tp": 813954,
            "fp": 261911,
            "fn": 603428,
            "tn": 14444611
        },
        "left_pt4_51_c": {
            "precision": 0.6948440788971055,
            "recall": 0.8898824043839743,
            "dice_score": 0.7803611867717519,
            "tp": 1318755,
            "fp": 579160,
            "fn": 163188,
            "tn": 6968529
        },
        "left_pt4_80_c": {
            "precision": 0.5734314811234622,
            "recall": 0.7171938965909075,
            "dice_score": 0.6373058603622905,
            "tp": 513130,
            "fp": 381711,
            "fn": 202339,
            "tn": 6852132
        },
        "left_pt5_401_c1": {
            "precision": 0.8268726413181089,
            "recall": 0.8300880432310674,
            "dice_score": 0.8284772224632497,
            "tp": 1916279,
            "fp": 401223,
            "fn": 392246,
            "tn": 19279628
        },
        "left_pt5_64_c": {
            "precision": 0.8586164359601453,
            "recall": 0.675834517356379,
            "dice_score": 0.7563390974956489,
            "tp": 2238468,
            "fp": 368596,
            "fn": 1073686,
            "tn": 50101778
        },
        "left_ptc_01_c3": {
            "precision": 0.700115449649458,
            "recall": 0.7305497116896732,
            "dice_score": 0.7150088695976242,
            "tp": 2613085,
            "fp": 1119278,
            "fn": 963790,
            "tn": 38532007
        },
        "right_pt3_02_c1": {
            "precision": 0.7268350777989717,
            "recall": 0.6546972408572216,
            "dice_score": 0.688882791328535,
            "tp": 375334,
            "fp": 141061,
            "fn": 197960,
            "tn": 8029581
        },
        "right_pt4_80_c": {
            "precision": 0.5041109900017493,
            "recall": 0.2703793119625271,
            "dice_score": 0.3519764735174393,
            "tp": 224772,
            "fp": 221106,
            "fn": 606549,
            "tn": 12367093
        },
        "right_pt5_401_c1": {
            "precision": 0.8389321870289445,
            "recall": 0.7687252674664735,
            "dice_score": 0.802295747836993,
            "tp": 1764266,
            "fp": 338724,
            "fn": 530788,
            "tn": 18633678
        },
        "right_pt5_64_c": {
            "precision": 0.7604620093220475,
            "recall": 0.6059815371986236,
            "dice_score": 0.6744895368176956,
            "tp": 330712,
            "fp": 104171,
            "fn": 215034,
            "tn": 16884035
        },
        "right_ptc_01_c3": {
            "precision": 0.6822962238578071,
            "recall": 0.12170631836015204,
            "dice_score": 0.20656591758451523,
            "tp": 39769,
            "fp": 18518,
            "fn": 286993,
            "tn": 7429952
        }
    }
}
