# Supplementary material for: Tree ring segmentation performance in highly disturbed trees using deep learning
Source: PLoS One. 2026 Jun 18;21(6):e0321841. doi: 10.1371/journal.pone.0321841 (PMC13278439; doi:10.1371/journal.pone.0321841)
Supplement: S4 Appendix — In this folder, the instance and pixel metrics are provided using the following codes: Models: m0 - CU-Net. m1 - CAU-Net. m2 - CARU-Net. m3 - TLU-Net. m4 - FTU-Net. Datasets: d0C - 512px Data. d1C - 512px GData. d2C - 512px CLData. d7C - 512px BData. d10C - 1024px Data. d11C - 256px Data. d14C - 128px Data. (ZIP) [file pone.0321841.s012.zip › raw_metrics/first_group/m1_d10C/test_def_pixel_evaluation_results_directory_metrics.json]

{
    "directory_metrics": {
        "partition_2_fold_1": {
            "total_tp": 12829842,
            "total_fp": 4987703,
            "total_fn": 4554683,
            "precision": 0.720067888140594,
            "recall": 0.7380035980275561,
            "dice_score": 0.7289254296693348
        },
        "partition_2_fold_2": {
            "total_tp": 4940941,
            "total_fp": 1101679,
            "total_fn": 12443584,
            "precision": 0.8176818995733639,
            "recall": 0.2842148980199344,
            "dice_score": 0.42181332808585936
        },
        "partition_2_fold_3": {
            "total_tp": 12148524,
            "total_fp": 3935459,
            "total_fn": 5236001,
            "precision": 0.755318132330779,
            "recall": 0.6988125358616356,
            "dice_score": 0.7259674676863397
        }
    },
    "overall_metrics": {
        "mean_total_tp": 9973102.333,
        "mean_total_fp": 3341613.667,
        "mean_total_fn": 7411422.667,
        "mean_precision": 0.764,
        "mean_recall": 0.574,
        "mean_dice_score": 0.626,
        "std_total_tp": 3569130.0824,
        "std_total_fp": 1641094.1151,
        "std_total_fn": 3569130.0824,
        "std_precision": 0.0404,
        "std_recall": 0.2053,
        "std_dice_score": 0.1441
    }
}
