# Supplementary material for: Tree ring segmentation performance in highly disturbed trees using deep learning
Source: PLoS One. 2026 Jun 18;21(6):e0321841. doi: 10.1371/journal.pone.0321841 (PMC13278439; doi:10.1371/journal.pone.0321841)
Supplement: S4 Appendix — In this folder, the instance and pixel metrics are provided using the following codes: Models: m0 - CU-Net. m1 - CAU-Net. m2 - CARU-Net. m3 - TLU-Net. m4 - FTU-Net. Datasets: d0C - 512px Data. d1C - 512px GData. d2C - 512px CLData. d7C - 512px BData. d10C - 1024px Data. d11C - 256px Data. d14C - 128px Data. (ZIP) [file pone.0321841.s012.zip › raw_metrics/first_group/m1_d10C/test_def_pixel_evaluation_results_individuals.json]

{
    "partition_2_fold_1": {
        "pt3_02_c1": {
            "precision": 0.7078583172789964,
            "recall": 0.6070661423556621,
            "dice_score": 0.6535992464910481,
            "tp": 1208472,
            "fp": 498751,
            "fn": 782204
        },
        "pt4_51_c": {
            "precision": 0.68695788114457,
            "recall": 0.8332169320952291,
            "dice_score": 0.7530514691084111,
            "tp": 1234780,
            "fp": 562681,
            "fn": 247163,
            "tn": 6985008
        },
        "pt4_80_c": {
            "precision": 0.5393321078025703,
            "recall": 0.4739971166092359,
            "dice_score": 0.5045583564247621,
            "tp": 733174,
            "fp": 626237,
            "fn": 813616
        },
        "pt5_401_c1": {
            "precision": 0.7741044578125967,
            "recall": 0.8632279363512606,
            "dice_score": 0.816240607001642,
            "tp": 3973938,
            "fp": 1159656,
            "fn": 629641
        },
        "pt5_64_c": {
            "precision": 0.7675286425663342,
            "recall": 0.6413196298504368,
            "dice_score": 0.6987710381414811,
            "tp": 2474147,
            "fp": 749377,
            "fn": 1383753
        },
        "ptc_01_c3": {
            "precision": 0.6973671614670133,
            "recall": 0.8211140021472283,
            "dice_score": 0.7541982800172564,
            "tp": 3205331,
            "fp": 1391001,
            "fn": 698306
        }
    },
    "partition_2_fold_2": {
        "pt3_02_c1": {
            "precision": 0.9135484153388198,
            "recall": 0.20966847442778233,
            "dice_score": 0.3410602249754449,
            "tp": 417382,
            "fp": 39498,
            "fn": 1573294
        },
        "pt4_51_c": {
            "precision": 0.8025629794143766,
            "recall": 0.6330169244026255,
            "dice_score": 0.707778017116987,
            "tp": 938095,
            "fp": 230779,
            "fn": 543848,
            "tn": 7316910
        },
        "pt4_80_c": {
            "precision": 0.665140779818865,
            "recall": 0.1090613464012568,
            "dice_score": 0.18739589194257097,
            "tp": 168695,
            "fp": 84928,
            "fn": 1378095
        },
        "pt5_401_c1": {
            "precision": 0.8605454772440856,
            "recall": 0.4432079910000458,
            "dice_score": 0.5850809089653881,
            "tp": 2040343,
            "fp": 330645,
            "fn": 2563236
        },
        "pt5_64_c": {
            "precision": 0.9303391494704311,
            "recall": 0.059927162445890254,
            "dice_score": 0.11260119559595208,
            "tp": 231193,
            "fp": 17311,
            "fn": 3626707
        },
        "ptc_01_c3": {
            "precision": 0.7418508554812272,
            "recall": 0.2933758953509253,
            "dice_score": 0.42047050806735264,
            "tp": 1145233,
            "fp": 398518,
            "fn": 2758404
        }
    },
    "partition_2_fold_3": {
        "pt3_02_c1": {
            "precision": 0.7469182168741286,
            "recall": 0.5974292150003315,
            "dice_score": 0.6638622626806618,
            "tp": 1189288,
            "fp": 402972,
            "fn": 801388
        },
        "pt4_51_c": {
            "precision": 0.6948440788971055,
            "recall": 0.8898824043839743,
            "dice_score": 0.7803611867717519,
            "tp": 1318755,
            "fp": 579160,
            "fn": 163188,
            "tn": 6968529
        },
        "pt4_80_c": {
            "precision": 0.5503778196624348,
            "recall": 0.4770537694192489,
            "dice_score": 0.5110993593439882,
            "tp": 737902,
            "fp": 602817,
            "fn": 808888
        },
        "pt5_401_c1": {
            "precision": 0.8326098090438802,
            "recall": 0.7994964352735122,
            "dice_score": 0.815717207898741,
            "tp": 3680545,
            "fp": 739947,
            "fn": 923034
        },
        "pt5_64_c": {
            "precision": 0.8445840772373746,
            "recall": 0.6659529796003006,
            "dice_score": 0.7447063681267134,
            "tp": 2569180,
            "fp": 472767,
            "fn": 1288720
        },
        "ptc_01_c3": {
            "precision": 0.6998414519937214,
            "recall": 0.6795852175804257,
            "dice_score": 0.6895646081306819,
            "tp": 2652854,
            "fp": 1137796,
            "fn": 1250783
        }
    }
}
