# Supplementary material for: Tree ring segmentation performance in highly disturbed trees using deep learning
Source: PLoS One. 2026 Jun 18;21(6):e0321841. doi: 10.1371/journal.pone.0321841 (PMC13278439; doi:10.1371/journal.pone.0321841)
Supplement: S4 Appendix — In this folder, the instance and pixel metrics are provided using the following codes: Models: m0 - CU-Net. m1 - CAU-Net. m2 - CARU-Net. m3 - TLU-Net. m4 - FTU-Net. Datasets: d0C - 512px Data. d1C - 512px GData. d2C - 512px CLData. d7C - 512px BData. d10C - 1024px Data. d11C - 256px Data. d14C - 128px Data. (ZIP) [file pone.0321841.s012.zip › raw_metrics/first_group/m1_d10C/test_instance_evaluation_results.json]

{
    "partition_2_fold_1": {
        "left_pt1_08_c": {
            "precision": 0.6354166666666666,
            "recall": 0.7439024390243902,
            "dice_score": 0.6853932584269662,
            "tp": 61,
            "fp": 35,
            "fn": 21
        },
        "left_pt3_5_c": {
            "precision": 0.18811881188118812,
            "recall": 0.4222222222222222,
            "dice_score": 0.2602739726027397,
            "tp": 19,
            "fp": 82,
            "fn": 26
        },
        "left_pt4_4_cd": {
            "precision": 0.375,
            "recall": 0.7674418604651163,
            "dice_score": 0.5038167938931298,
            "tp": 33,
            "fp": 55,
            "fn": 10
        },
        "left_pt5_24_cd": {
            "precision": 0.37349397590361444,
            "recall": 0.5254237288135594,
            "dice_score": 0.43661971830985913,
            "tp": 31,
            "fp": 52,
            "fn": 28
        },
        "left_pt5_37_dc": {
            "precision": 0.6206896551724138,
            "recall": 0.6666666666666666,
            "dice_score": 0.6428571428571429,
            "tp": 90,
            "fp": 55,
            "fn": 45
        },
        "left_pt5_414_cd": {
            "precision": 0.2248062015503876,
            "recall": 0.1324200913242009,
            "dice_score": 0.16666666666666666,
            "tp": 29,
            "fp": 100,
            "fn": 190
        },
        "right_pt1_08_c": {
            "precision": 0.31645569620253167,
            "recall": 0.6944444444444444,
            "dice_score": 0.4347826086956521,
            "tp": 25,
            "fp": 54,
            "fn": 11
        },
        "right_pt3_5_c": {
            "precision": 0.38461538461538464,
            "recall": 0.7142857142857143,
            "dice_score": 0.5,
            "tp": 25,
            "fp": 40,
            "fn": 10
        },
        "right_pt4_4_cd": {
            "precision": 0.475,
            "recall": 0.6909090909090909,
            "dice_score": 0.5629629629629629,
            "tp": 38,
            "fp": 42,
            "fn": 17
        },
        "right_pt5_24_cd": {
            "precision": 0.8307692307692308,
            "recall": 0.9152542372881356,
            "dice_score": 0.870967741935484,
            "tp": 54,
            "fp": 11,
            "fn": 5
        },
        "right_pt5_37_dc": {
            "precision": 0.5263157894736842,
            "recall": 0.5925925925925926,
            "dice_score": 0.5574912891986064,
            "tp": 80,
            "fp": 72,
            "fn": 55
        },
        "right_pt5_414_cd": {
            "precision": 0.18791946308724833,
            "recall": 0.2153846153846154,
            "dice_score": 0.2007168458781362,
            "tp": 28,
            "fp": 121,
            "fn": 102
        }
    },
    "partition_2_fold_2": {
        "left_pt1_06_c": {
            "precision": 0.1402439024390244,
            "recall": 0.18110236220472442,
            "dice_score": 0.15807560137457047,
            "tp": 23,
            "fp": 141,
            "fn": 104
        },
        "left_pt3_04_c1": {
            "precision": 0.06,
            "recall": 0.026785714285714284,
            "dice_score": 0.03703703703703703,
            "tp": 3,
            "fp": 47,
            "fn": 109
        },
        "left_pt4_117_cd": {
            "precision": 0.26666666666666666,
            "recall": 0.30456852791878175,
            "dice_score": 0.28436018957345977,
            "tp": 60,
            "fp": 165,
            "fn": 137
        },
        "left_pt5_373_c": {
            "precision": 0.40145985401459855,
            "recall": 0.4230769230769231,
            "dice_score": 0.41198501872659177,
            "tp": 55,
            "fp": 82,
            "fn": 75
        },
        "left_pt5_418_c": {
            "precision": 0.6962962962962963,
            "recall": 0.6438356164383562,
            "dice_score": 0.6690391459074734,
            "tp": 94,
            "fp": 41,
            "fn": 52
        },
        "right_pt1_06_c": {
            "precision": 0.5277777777777778,
            "recall": 0.6551724137931034,
            "dice_score": 0.5846153846153845,
            "tp": 19,
            "fp": 17,
            "fn": 10
        },
        "right_pt3_04_c1": {
            "precision": 0.4583333333333333,
            "recall": 0.559322033898305,
            "dice_score": 0.5038167938931297,
            "tp": 66,
            "fp": 78,
            "fn": 52
        },
        "right_pt4_117_cd": {
            "precision": 0.4911504424778761,
            "recall": 0.5606060606060606,
            "dice_score": 0.5235849056603774,
            "tp": 111,
            "fp": 115,
            "fn": 87
        },
        "right_pt5_373_c": {
            "precision": 0.5373134328358209,
            "recall": 0.549618320610687,
            "dice_score": 0.5433962264150943,
            "tp": 72,
            "fp": 62,
            "fn": 59
        },
        "right_pt5_379_d": {
            "precision": 0.02247191011235955,
            "recall": 0.012269938650306749,
            "dice_score": 0.015873015873015872,
            "tp": 4,
            "fp": 174,
            "fn": 322
        },
        "right_pt5_418_c": {
            "precision": 0.8421052631578947,
            "recall": 0.8421052631578947,
            "dice_score": 0.8421052631578947,
            "tp": 80,
            "fp": 15,
            "fn": 15
        }
    },
    "partition_2_fold_3": {
        "left_pt1_06_c2": {
            "precision": 0.078125,
            "recall": 0.2777777777777778,
            "dice_score": 0.12195121951219512,
            "tp": 5,
            "fp": 59,
            "fn": 13
        },
        "left_pt1_09_c1": {
            "precision": 0.6268656716417911,
            "recall": 0.7777777777777778,
            "dice_score": 0.694214876033058,
            "tp": 42,
            "fp": 25,
            "fn": 12
        },
        "left_pt2_1_c1": {
            "precision": 0.0,
            "recall": 0.0,
            "dice_score": 0,
            "tp": 0,
            "fp": 5,
            "fn": 2
        },
        "left_pt3_12a_b2": {
            "precision": 0.6857142857142857,
            "recall": 0.8571428571428571,
            "dice_score": 0.7619047619047619,
            "tp": 24,
            "fp": 11,
            "fn": 4
        },
        "left_pt5_44_cd": {
            "precision": 0.7473684210526316,
            "recall": 0.8875,
            "dice_score": 0.8114285714285715,
            "tp": 142,
            "fp": 48,
            "fn": 18
        },
        "left_pt5_70_c1": {
            "precision": 0.6574585635359116,
            "recall": 0.7579617834394905,
            "dice_score": 0.7041420118343196,
            "tp": 119,
            "fp": 62,
            "fn": 38
        },
        "right_pt1_06_c2": {
            "precision": 0.1688888888888889,
            "recall": 0.336283185840708,
            "dice_score": 0.22485207100591717,
            "tp": 38,
            "fp": 187,
            "fn": 75
        },
        "right_pt1_09_c1": {
            "precision": 0.7258064516129032,
            "recall": 0.8653846153846154,
            "dice_score": 0.7894736842105263,
            "tp": 45,
            "fp": 17,
            "fn": 7
        },
        "right_pt2_1_c1": {
            "precision": 0.678030303030303,
            "recall": 0.9132653061224489,
            "dice_score": 0.7782608695652173,
            "tp": 179,
            "fp": 85,
            "fn": 17
        },
        "right_pt3_12a_b2": {
            "precision": 0.48936170212765956,
            "recall": 0.696969696969697,
            "dice_score": 0.575,
            "tp": 23,
            "fp": 24,
            "fn": 10
        },
        "right_pt5_44_cd": {
            "precision": 0.7771428571428571,
            "recall": 0.8553459119496856,
            "dice_score": 0.8143712574850299,
            "tp": 136,
            "fp": 39,
            "fn": 23
        },
        "right_pt5_70_c1": {
            "precision": 0.7586206896551724,
            "recall": 0.8407643312101911,
            "dice_score": 0.7975830815709969,
            "tp": 132,
            "fp": 42,
            "fn": 25
        }
    }
}
