# Supplementary material for: Tree ring segmentation performance in highly disturbed trees using deep learning
Source: PLoS One. 2026 Jun 18;21(6):e0321841. doi: 10.1371/journal.pone.0321841 (PMC13278439; doi:10.1371/journal.pone.0321841)
Supplement: S4 Appendix — In this folder, the instance and pixel metrics are provided using the following codes: Models: m0 - CU-Net. m1 - CAU-Net. m2 - CARU-Net. m3 - TLU-Net. m4 - FTU-Net. Datasets: d0C - 512px Data. d1C - 512px GData. d2C - 512px CLData. d7C - 512px BData. d10C - 1024px Data. d11C - 256px Data. d14C - 128px Data. (ZIP) [file pone.0321841.s012.zip › raw_metrics/first_group/m1_d10C/test_instance_evaluation_results_directory_metrics.json]

{
    "directory_metrics": {
        "partition_2_fold_1": {
            "total_tp": 513,
            "total_fp": 719,
            "total_fn": 520,
            "precision": 0.4163961038961039,
            "recall": 0.49661181026137463,
            "dice_score": 0.4529801324503311
        },
        "partition_2_fold_2": {
            "total_tp": 587,
            "total_fp": 937,
            "total_fn": 1022,
            "precision": 0.3851706036745407,
            "recall": 0.36482287134866376,
            "dice_score": 0.3747207149696777
        },
        "partition_2_fold_3": {
            "total_tp": 885,
            "total_fp": 604,
            "total_fn": 244,
            "precision": 0.5943586299529886,
            "recall": 0.7838795394154119,
            "dice_score": 0.6760886172650878
        }
    },
    "overall_metrics": {
        "mean_total_tp": 661.667,
        "mean_total_fp": 753.333,
        "mean_total_fn": 595.333,
        "mean_precision": 0.465,
        "mean_recall": 0.548,
        "mean_dice_score": 0.501,
        "std_total_tp": 160.7842,
        "std_total_fp": 138.0974,
        "std_total_fn": 322.0531,
        "std_precision": 0.0921,
        "std_recall": 0.175,
        "std_dice_score": 0.1277
    }
}
