# Supplementary material for: Tree ring segmentation performance in highly disturbed trees using deep learning
Source: PLoS One. 2026 Jun 18;21(6):e0321841. doi: 10.1371/journal.pone.0321841 (PMC13278439; doi:10.1371/journal.pone.0321841)
Supplement: S4 Appendix — In this folder, the instance and pixel metrics are provided using the following codes: Models: m0 - CU-Net. m1 - CAU-Net. m2 - CARU-Net. m3 - TLU-Net. m4 - FTU-Net. Datasets: d0C - 512px Data. d1C - 512px GData. d2C - 512px CLData. d7C - 512px BData. d10C - 1024px Data. d11C - 256px Data. d14C - 128px Data. (ZIP) [file pone.0321841.s012.zip › raw_metrics/first_group/m1_d10C/test_instance_evaluation_results_individuals.json]

{
    "partition_2_fold_1": {
        "pt1_08_c": {
            "precision": 0.49142857142857144,
            "recall": 0.7288135593220338,
            "dice_score": 0.5870307167235495,
            "tp": 86,
            "fp": 89,
            "fn": 32
        },
        "pt3_5_c": {
            "precision": 0.26506024096385544,
            "recall": 0.55,
            "dice_score": 0.3577235772357724,
            "tp": 44,
            "fp": 122,
            "fn": 36
        },
        "pt4_4_cd": {
            "precision": 0.4226190476190476,
            "recall": 0.7244897959183674,
            "dice_score": 0.5338345864661654,
            "tp": 71,
            "fp": 97,
            "fn": 27
        },
        "pt5_24_cd": {
            "precision": 0.5743243243243243,
            "recall": 0.7203389830508474,
            "dice_score": 0.6390977443609022,
            "tp": 85,
            "fp": 63,
            "fn": 33
        },
        "pt5_37_dc": {
            "precision": 0.5723905723905723,
            "recall": 0.6296296296296297,
            "dice_score": 0.5996472663139331,
            "tp": 170,
            "fp": 127,
            "fn": 100
        },
        "pt5_414_cd": {
            "precision": 0.20503597122302158,
            "recall": 0.16332378223495703,
            "dice_score": 0.18181818181818182,
            "tp": 57,
            "fp": 221,
            "fn": 292
        }
    },
    "partition_2_fold_2": {
        "pt1_06_c": {
            "precision": 0.21,
            "recall": 0.2692307692307692,
            "dice_score": 0.23595505617977525,
            "tp": 42,
            "fp": 158,
            "fn": 114
        },
        "pt3_04_c1": {
            "precision": 0.3556701030927835,
            "recall": 0.3,
            "dice_score": 0.32547169811320753,
            "tp": 69,
            "fp": 125,
            "fn": 161
        },
        "pt4_117_cd": {
            "precision": 0.37915742793791574,
            "recall": 0.43291139240506327,
            "dice_score": 0.40425531914893614,
            "tp": 171,
            "fp": 280,
            "fn": 224
        },
        "pt5_373_c": {
            "precision": 0.46863468634686345,
            "recall": 0.48659003831417624,
            "dice_score": 0.47744360902255634,
            "tp": 127,
            "fp": 144,
            "fn": 134
        },
        "pt5_418_c": {
            "precision": 0.7565217391304347,
            "recall": 0.7219917012448133,
            "dice_score": 0.7388535031847134,
            "tp": 174,
            "fp": 56,
            "fn": 67
        },
        "pt5_379_d": {
            "precision": 0.02247191011235955,
            "recall": 0.012269938650306749,
            "dice_score": 0.015873015873015872,
            "tp": 4,
            "fp": 174,
            "fn": 322
        }
    },
    "partition_2_fold_3": {
        "pt1_06_c2": {
            "precision": 0.14878892733564014,
            "recall": 0.3282442748091603,
            "dice_score": 0.20476190476190476,
            "tp": 43,
            "fp": 246,
            "fn": 88
        },
        "pt1_09_c1": {
            "precision": 0.6744186046511628,
            "recall": 0.8207547169811321,
            "dice_score": 0.7404255319148936,
            "tp": 87,
            "fp": 42,
            "fn": 19
        },
        "pt2_1_c1": {
            "precision": 0.6654275092936803,
            "recall": 0.9040404040404041,
            "dice_score": 0.7665952890792292,
            "tp": 179,
            "fp": 90,
            "fn": 19
        },
        "pt3_12a_b2": {
            "precision": 0.573170731707317,
            "recall": 0.7704918032786885,
            "dice_score": 0.6573426573426574,
            "tp": 47,
            "fp": 35,
            "fn": 14
        },
        "pt5_44_cd": {
            "precision": 0.7616438356164383,
            "recall": 0.8714733542319749,
            "dice_score": 0.8128654970760234,
            "tp": 278,
            "fp": 87,
            "fn": 41
        },
        "pt5_70_c1": {
            "precision": 0.7070422535211267,
            "recall": 0.7993630573248408,
            "dice_score": 0.7503736920777279,
            "tp": 251,
            "fp": 104,
            "fn": 63
        }
    }
}
