# Supplementary material for: Tree ring segmentation performance in highly disturbed trees using deep learning
Source: PLoS One. 2026 Jun 18;21(6):e0321841. doi: 10.1371/journal.pone.0321841 (PMC13278439; doi:10.1371/journal.pone.0321841)
Supplement: S4 Appendix — In this folder, the instance and pixel metrics are provided using the following codes: Models: m0 - CU-Net. m1 - CAU-Net. m2 - CARU-Net. m3 - TLU-Net. m4 - FTU-Net. Datasets: d0C - 512px Data. d1C - 512px GData. d2C - 512px CLData. d7C - 512px BData. d10C - 1024px Data. d11C - 256px Data. d14C - 128px Data. (ZIP) [file pone.0321841.s012.zip › raw_metrics/first_group/m1_d10C/test_pixel_evaluation_results.json]

{
    "partition_2_fold_1": {
        "left_pt1_08_c": {
            "precision": 0.6616117285110062,
            "recall": 0.9086370915244015,
            "dice_score": 0.7656938811762545,
            "tp": 1271584,
            "fp": 650365,
            "fn": 127857,
            "tn": 19006706
        },
        "left_pt3_5_c": {
            "precision": 0.7071827338086,
            "recall": 0.4810185470770876,
            "dice_score": 0.5725764087395254,
            "tp": 935735,
            "fp": 387452,
            "fn": 1009585,
            "tn": 28884892
        },
        "left_pt4_4_cd": {
            "precision": 0.673448333773182,
            "recall": 0.7847204555683842,
            "dice_score": 0.7248388350417099,
            "tp": 842100,
            "fp": 408330,
            "fn": 231021,
            "tn": 19898645
        },
        "left_pt5_24_cd": {
            "precision": 0.566380061065814,
            "recall": 0.7324272074837352,
            "dice_score": 0.638789413250155,
            "tp": 580795,
            "fp": 444656,
            "fn": 212178,
            "tn": 31776131
        },
        "left_pt5_37_dc": {
            "precision": 0.5430589713604653,
            "recall": 0.9252350241558779,
            "dice_score": 0.6844095011204772,
            "tp": 1040684,
            "fp": 875653,
            "fn": 84094,
            "tn": 18499025
        },
        "left_pt5_414_cd": {
            "precision": 0.43475526192720254,
            "recall": 0.855800823338412,
            "dice_score": 0.576594718131031,
            "tp": 908252,
            "fp": 1180859,
            "fn": 153037,
            "tn": 13572508
        },
        "right_pt1_08_c": {
            "precision": 0.576229072776188,
            "recall": 0.857286109037758,
            "dice_score": 0.6892053687072119,
            "tp": 605286,
            "fp": 445140,
            "fn": 100763,
            "tn": 12587819
        },
        "right_pt3_5_c": {
            "precision": 0.7769084474830882,
            "recall": 0.709509966255688,
            "dice_score": 0.7416811864850286,
            "tp": 1129520,
            "fp": 324345,
            "fn": 462452,
            "tn": 11324003
        },
        "right_pt4_4_cd": {
            "precision": 0.7457249114984669,
            "recall": 0.7380800958180807,
            "dice_score": 0.7418828099631795,
            "tp": 875053,
            "fp": 298373,
            "fn": 310527,
            "tn": 16048975
        },
        "right_pt5_24_cd": {
            "precision": 0.6068525405212176,
            "recall": 0.880588482822685,
            "dice_score": 0.7185324991955911,
            "tp": 665466,
            "fp": 431120,
            "fn": 90240,
            "tn": 21768182
        },
        "right_pt5_37_dc": {
            "precision": 0.5313817998335104,
            "recall": 0.8375402261051064,
            "dice_score": 0.6502249570797002,
            "tp": 998358,
            "fp": 880438,
            "fn": 193654,
            "tn": 23429246
        },
        "right_pt5_414_cd": {
            "precision": 0.4005560436757339,
            "recall": 0.7579319423716514,
            "dice_score": 0.5241214822566752,
            "tp": 904494,
            "fp": 1353602,
            "fn": 288877,
            "tn": 14126819
        }
    },
    "partition_2_fold_2": {
        "left_pt1_06_c": {
            "precision": 0.8365826714885403,
            "recall": 0.3414288514298813,
            "dice_score": 0.48494170913513956,
            "tp": 719436,
            "fp": 140534,
            "fn": 1387697,
            "tn": 15298573
        },
        "left_pt3_04_c1": {
            "precision": 0.7042418001063478,
            "recall": 0.11533587936463494,
            "dice_score": 0.19821024738747742,
            "tp": 209257,
            "fp": 87881,
            "fn": 1605070,
            "tn": 15893888
        },
        "left_pt4_117_cd": {
            "precision": 0.8391180296437913,
            "recall": 0.3695727188346134,
            "dice_score": 0.5131422277021597,
            "tp": 1844295,
            "fp": 353602,
            "fn": 3146049,
            "tn": 21657910
        },
        "left_pt5_373_c": {
            "precision": 0.8577413914192247,
            "recall": 0.4465927264645251,
            "dice_score": 0.5873664751128249,
            "tp": 1314125,
            "fp": 217951,
            "fn": 1628433,
            "tn": 16129603
        },
        "left_pt5_418_c": {
            "precision": 0.7728000478091858,
            "recall": 0.6224486540490469,
            "dice_score": 0.6895234505034397,
            "tp": 1112101,
            "fp": 326953,
            "fn": 674554,
            "tn": 24851384
        },
        "right_pt1_06_c": {
            "precision": 0.8642984678305458,
            "recall": 0.6831269515554397,
            "dice_score": 0.7631069907038199,
            "tp": 453086,
            "fp": 71138,
            "fn": 210167,
            "tn": 8542025
        },
        "right_pt3_04_c1": {
            "precision": 0.6877090475103546,
            "recall": 0.6386741478311656,
            "dice_score": 0.6622852150375238,
            "tp": 1304582,
            "fp": 592415,
            "fn": 738059,
            "tn": 19550928
        },
        "right_pt4_117_cd": {
            "precision": 0.8678776153919637,
            "recall": 0.523094837715937,
            "dice_score": 0.6527552711290643,
            "tp": 2961707,
            "fp": 450879,
            "fn": 2700186,
            "tn": 34715132
        },
        "right_pt5_373_c": {
            "precision": 0.8392742578963108,
            "recall": 0.46063383209848124,
            "dice_score": 0.5948083877190664,
            "tp": 1352660,
            "fp": 259042,
            "fn": 1583859,
            "tn": 15678807
        },
        "right_pt5_379_d": {
            "precision": 0.38991274699833317,
            "recall": 0.1687741293191002,
            "dice_score": 0.23557805695679926,
            "tp": 462472,
            "fp": 723619,
            "fn": 2277711,
            "tn": 28936582
        },
        "right_pt5_418_c": {
            "precision": 0.7512934246415316,
            "recall": 0.7888977171877686,
            "dice_score": 0.7696365100943731,
            "tp": 848921,
            "fp": 281025,
            "fn": 227164,
            "tn": 15827658
        }
    },
    "partition_2_fold_3": {
        "left_pt1_06_c2": {
            "precision": 0.5888746712665781,
            "recall": 0.31105123910774535,
            "dice_score": 0.40707839182104627,
            "tp": 166595,
            "fp": 116309,
            "fn": 368992,
            "tn": 10355080
        },
        "left_pt1_09_c1": {
            "precision": 0.6533548721218437,
            "recall": 0.764935589899741,
            "dice_score": 0.7047560537184044,
            "tp": 518507,
            "fp": 275100,
            "fn": 159337,
            "tn": 25176464
        },
        "left_pt2_1_c1": {
            "precision": 0.43799785322863116,
            "recall": 0.09259745843684311,
            "dice_score": 0.1528754103855899,
            "tp": 7753,
            "fp": 9948,
            "fn": 75975,
            "tn": 1825300
        },
        "left_pt3_12a_b2": {
            "precision": 0.769059974749989,
            "recall": 0.7757051956712113,
            "dice_score": 0.7723682921122259,
            "tp": 386205,
            "fp": 115973,
            "fn": 111671,
            "tn": 9210407
        },
        "left_pt5_44_cd": {
            "precision": 0.7014805035936382,
            "recall": 0.8313287970869391,
            "dice_score": 0.7609047556972837,
            "tp": 1564338,
            "fp": 665714,
            "fn": 317394,
            "tn": 17758474
        },
        "left_pt5_70_c1": {
            "precision": 0.7618296660616927,
            "recall": 0.7048859599224745,
            "dice_score": 0.7322524229589291,
            "tp": 1655529,
            "fp": 517567,
            "fn": 693119,
            "tn": 25060313
        },
        "right_pt1_06_c2": {
            "precision": 0.6311976488352726,
            "recall": 0.5472379339580821,
            "dice_score": 0.586226862649622,
            "tp": 973979,
            "fp": 569086,
            "fn": 805830,
            "tn": 14591137
        },
        "right_pt1_09_c1": {
            "precision": 0.669392040805993,
            "recall": 0.7991257345198062,
            "dice_score": 0.7285283369104937,
            "tp": 502364,
            "fp": 248114,
            "fn": 126278,
            "tn": 24760108
        },
        "right_pt2_1_c1": {
            "precision": 0.8194153852516586,
            "recall": 0.8028097141589869,
            "dice_score": 0.811027558937846,
            "tp": 4438075,
            "fp": 978073,
            "fn": 1090103,
            "tn": 80396533
        },
        "right_pt3_12a_b2": {
            "precision": 0.7076692090100339,
            "recall": 0.7027579554930465,
            "dice_score": 0.7052050315047469,
            "tp": 365756,
            "fp": 151090,
            "fn": 154702,
            "tn": 11780292
        },
        "right_pt5_44_cd": {
            "precision": 0.7066244841161289,
            "recall": 0.8229253409170868,
            "dice_score": 0.7603533863030557,
            "tp": 1485307,
            "fp": 616668,
            "fn": 319604,
            "tn": 19882165
        },
        "right_pt5_70_c1": {
            "precision": 0.7985707734782193,
            "recall": 0.7299621815809371,
            "dice_score": 0.762726720448598,
            "tp": 2112385,
            "fp": 532822,
            "fn": 781443,
            "tn": 24734374
        }
    }
}
