# Supplementary material for: Tree ring segmentation performance in highly disturbed trees using deep learning
Source: PLoS One. 2026 Jun 18;21(6):e0321841. doi: 10.1371/journal.pone.0321841 (PMC13278439; doi:10.1371/journal.pone.0321841)
Supplement: S4 Appendix — In this folder, the instance and pixel metrics are provided using the following codes: Models: m0 - CU-Net. m1 - CAU-Net. m2 - CARU-Net. m3 - TLU-Net. m4 - FTU-Net. Datasets: d0C - 512px Data. d1C - 512px GData. d2C - 512px CLData. d7C - 512px BData. d10C - 1024px Data. d11C - 256px Data. d14C - 128px Data. (ZIP) [file pone.0321841.s012.zip › raw_metrics/first_group/m1_d10C/test_pixel_evaluation_results_directory_metrics.json]

{
    "directory_metrics": {
        "partition_2_fold_1": {
            "total_tp": 10757327,
            "total_fp": 7680333,
            "total_fn": 3264285,
            "precision": 0.5834431809676499,
            "recall": 0.7671961683150268,
            "dice_score": 0.6628199794499395
        },
        "partition_2_fold_2": {
            "total_tp": 12582642,
            "total_fp": 3505039,
            "total_fn": 16178949,
            "precision": 0.7821290091468124,
            "recall": 0.43748073602743326,
            "dice_score": 0.5611079707157789
        },
        "partition_2_fold_3": {
            "total_tp": 14176793,
            "total_fp": 4796464,
            "total_fn": 5004448,
            "precision": 0.7471987018359578,
            "recall": 0.7390967560440954,
            "dice_score": 0.74312564667998
        }
    },
    "overall_metrics": {
        "mean_total_tp": 12505587.333,
        "mean_total_fp": 5327278.667,
        "mean_total_fn": 8149227.333,
        "mean_precision": 0.704,
        "mean_recall": 0.648,
        "mean_dice_score": 0.656,
        "std_total_tp": 1397054.0427,
        "std_total_fp": 1745392.631,
        "std_total_fn": 5722142.0435,
        "std_precision": 0.0866,
        "std_recall": 0.1492,
        "std_dice_score": 0.0745
    }
}
