# Supplementary material for: Tree ring segmentation performance in highly disturbed trees using deep learning
Source: PLoS One. 2026 Jun 18;21(6):e0321841. doi: 10.1371/journal.pone.0321841 (PMC13278439; doi:10.1371/journal.pone.0321841)
Supplement: S4 Appendix — In this folder, the instance and pixel metrics are provided using the following codes: Models: m0 - CU-Net. m1 - CAU-Net. m2 - CARU-Net. m3 - TLU-Net. m4 - FTU-Net. Datasets: d0C - 512px Data. d1C - 512px GData. d2C - 512px CLData. d7C - 512px BData. d10C - 1024px Data. d11C - 256px Data. d14C - 128px Data. (ZIP) [file pone.0321841.s012.zip › raw_metrics/first_group/m1_d10C/test_pixel_evaluation_results_individuals.json]

{
    "partition_2_fold_1": {
        "pt1_08_c": {
            "precision": 0.6314378232894571,
            "recall": 0.8914171997967218,
            "dice_score": 0.7392358796462686,
            "tp": 1876870,
            "fp": 1095505,
            "fn": 228620
        },
        "pt3_5_c": {
            "precision": 0.743686110306901,
            "recall": 0.5838519975167444,
            "dice_score": 0.6541471291396225,
            "tp": 2065255,
            "fp": 711797,
            "fn": 1472037
        },
        "pt4_4_cd": {
            "precision": 0.7084385376028939,
            "recall": 0.7602391817243628,
            "dice_score": 0.7334253485862532,
            "tp": 1717153,
            "fp": 706703,
            "fn": 541548
        },
        "pt5_24_cd": {
            "precision": 0.5872946607434272,
            "recall": 0.8047251883702174,
            "dice_score": 0.6790288325220475,
            "tp": 1246261,
            "fp": 875776,
            "fn": 302418
        },
        "pt5_37_dc": {
            "precision": 0.5372781401863913,
            "recall": 0.880115159336841,
            "dice_score": 0.6672341912684436,
            "tp": 2039042,
            "fp": 1756091,
            "fn": 277748
        },
        "pt5_414_cd": {
            "precision": 0.41699095534213115,
            "recall": 0.803999716143454,
            "dice_score": 0.549161623522558,
            "tp": 1812746,
            "fp": 2534461,
            "fn": 441914
        }
    },
    "partition_2_fold_2": {
        "pt1_06_c": {
            "precision": 0.8470792388928141,
            "recall": 0.4232341630372085,
            "dice_score": 0.5644479104987749,
            "tp": 1172522,
            "fp": 211672,
            "fn": 1597864
        },
        "pt3_04_c1": {
            "precision": 0.6899479749422893,
            "recall": 0.39249457086499034,
            "dice_score": 0.5003514235338582,
            "tp": 1513839,
            "fp": 680296,
            "fn": 2343129
        },
        "pt4_117_cd": {
            "precision": 0.8566110974759215,
            "recall": 0.4511730259099567,
            "dice_score": 0.5910452863973554,
            "tp": 4806002,
            "fp": 804481,
            "fn": 5846235
        },
        "pt5_373_c": {
            "precision": 0.8482739557309709,
            "recall": 0.4536060677551935,
            "dice_score": 0.5911177781312013,
            "tp": 2666785,
            "fp": 476993,
            "fn": 3212292
        },
        "pt5_418_c": {
            "precision": 0.7633405994550408,
            "recall": 0.6850157541376444,
            "dice_score": 0.7220603342575307,
            "tp": 1961022,
            "fp": 607978,
            "fn": 901718
        },
        "pt5_379_d": {
            "precision": 0.38991274699833317,
            "recall": 0.1687741293191002,
            "dice_score": 0.23557805695679926,
            "tp": 462472,
            "fp": 723619,
            "fn": 2277711,
            "tn": 28936582
        }
    },
    "partition_2_fold_3": {
        "pt1_06_c2": {
            "precision": 0.6246403964141779,
            "recall": 0.49260428885598834,
            "dice_score": 0.5508203213191786,
            "tp": 1140574,
            "fp": 685395,
            "fn": 1174822
        },
        "pt1_09_c1": {
            "precision": 0.6611494833509813,
            "recall": 0.7813868652247326,
            "dice_score": 0.7162571989962712,
            "tp": 1020871,
            "fp": 523214,
            "fn": 285615
        },
        "pt2_1_c1": {
            "precision": 0.8181729010136277,
            "recall": 0.7922135545392243,
            "dice_score": 0.8049839961143443,
            "tp": 4445828,
            "fp": 988021,
            "fn": 1166078
        },
        "pt3_12a_b2": {
            "precision": 0.7379227574620421,
            "recall": 0.7384227571700444,
            "dice_score": 0.7381726726476151,
            "tp": 751961,
            "fp": 267063,
            "fn": 266373
        },
        "pt5_44_cd": {
            "precision": 0.7039764525936704,
            "recall": 0.8272146231680149,
            "dice_score": 0.7606361154655323,
            "tp": 3049645,
            "fp": 1282382,
            "fn": 636998
        },
        "pt5_70_c1": {
            "precision": 0.7820002187492152,
            "recall": 0.7187279445819112,
            "dice_score": 0.7490302689284796,
            "tp": 3767914,
            "fp": 1050389,
            "fn": 1474562
        }
    }
}
