# Supplementary material for: Tree ring segmentation performance in highly disturbed trees using deep learning
Source: PLoS One. 2026 Jun 18;21(6):e0321841. doi: 10.1371/journal.pone.0321841 (PMC13278439; doi:10.1371/journal.pone.0321841)
Supplement: S4 Appendix — In this folder, the instance and pixel metrics are provided using the following codes: Models: m0 - CU-Net. m1 - CAU-Net. m2 - CARU-Net. m3 - TLU-Net. m4 - FTU-Net. Datasets: d0C - 512px Data. d1C - 512px GData. d2C - 512px CLData. d7C - 512px BData. d10C - 1024px Data. d11C - 256px Data. d14C - 128px Data. (ZIP) [file pone.0321841.s012.zip › raw_metrics/first_group/m2_d0C/colored_images_instance_evaluation_results_directory_metrics.json]

{
    "directory_metrics": {
        "partition_2_fold_1": {
            "total_tp": 49,
            "total_fp": 286,
            "total_fn": 386,
            "precision": 0.14626865671641792,
            "recall": 0.11264367816091954,
            "dice_score": 0.1272727272727273
        },
        "partition_2_fold_2": {
            "total_tp": 62,
            "total_fp": 258,
            "total_fn": 373,
            "precision": 0.19375,
            "recall": 0.1425287356321839,
            "dice_score": 0.16423841059602648
        },
        "partition_2_fold_3": {
            "total_tp": 148,
            "total_fp": 396,
            "total_fn": 287,
            "precision": 0.27205882352941174,
            "recall": 0.34022988505747126,
            "dice_score": 0.3023493360572012
        }
    },
    "overall_metrics": {
        "mean_total_tp": 86.333,
        "mean_total_fp": 313.333,
        "mean_total_fn": 348.667,
        "mean_precision": 0.204,
        "mean_recall": 0.198,
        "mean_dice_score": 0.198,
        "std_total_tp": 43.9267,
        "std_total_fp": 59.5614,
        "std_total_fn": 43.9267,
        "std_precision": 0.0519,
        "std_recall": 0.101,
        "std_dice_score": 0.0753
    }
}
