# Supplementary material for: Tree ring segmentation performance in highly disturbed trees using deep learning
Source: PLoS One. 2026 Jun 18;21(6):e0321841. doi: 10.1371/journal.pone.0321841 (PMC13278439; doi:10.1371/journal.pone.0321841)
Supplement: S4 Appendix — In this folder, the instance and pixel metrics are provided using the following codes: Models: m0 - CU-Net. m1 - CAU-Net. m2 - CARU-Net. m3 - TLU-Net. m4 - FTU-Net. Datasets: d0C - 512px Data. d1C - 512px GData. d2C - 512px CLData. d7C - 512px BData. d10C - 1024px Data. d11C - 256px Data. d14C - 128px Data. (ZIP) [file pone.0321841.s012.zip › raw_metrics/first_group/m2_d0C/colored_images_instance_evaluation_results_individuals.json]

{
    "partition_2_fold_1": {
        "pt5_359_a1": {
            "precision": 0.1827956989247312,
            "recall": 0.18181818181818182,
            "dice_score": 0.18230563002680963,
            "tp": 34,
            "fp": 152,
            "fn": 153
        },
        "ptc_01_a1": {
            "precision": 0.022727272727272728,
            "recall": 0.011363636363636364,
            "dice_score": 0.015151515151515154,
            "tp": 1,
            "fp": 43,
            "fn": 87
        },
        "ptc_01_a2": {
            "precision": 0.13333333333333333,
            "recall": 0.0875,
            "dice_score": 0.10566037735849056,
            "tp": 14,
            "fp": 91,
            "fn": 146
        }
    },
    "partition_2_fold_2": {
        "pt5_359_a1": {
            "precision": 0.21495327102803738,
            "recall": 0.12299465240641712,
            "dice_score": 0.1564625850340136,
            "tp": 23,
            "fp": 84,
            "fn": 164
        },
        "ptc_01_a1": {
            "precision": 0.3258426966292135,
            "recall": 0.32954545454545453,
            "dice_score": 0.3276836158192091,
            "tp": 29,
            "fp": 60,
            "fn": 59
        },
        "ptc_01_a2": {
            "precision": 0.08064516129032258,
            "recall": 0.0625,
            "dice_score": 0.07042253521126761,
            "tp": 10,
            "fp": 114,
            "fn": 150
        }
    },
    "partition_2_fold_3": {
        "pt5_359_a1": {
            "precision": 0.27230046948356806,
            "recall": 0.31016042780748665,
            "dice_score": 0.29,
            "tp": 58,
            "fp": 155,
            "fn": 129
        },
        "ptc_01_a1": {
            "precision": 0.3357664233576642,
            "recall": 0.5227272727272727,
            "dice_score": 0.40888888888888886,
            "tp": 46,
            "fp": 91,
            "fn": 42
        },
        "ptc_01_a2": {
            "precision": 0.2268041237113402,
            "recall": 0.275,
            "dice_score": 0.24858757062146897,
            "tp": 44,
            "fp": 150,
            "fn": 116
        }
    }
}
