# Supplementary material for: Tree ring segmentation performance in highly disturbed trees using deep learning
Source: PLoS One. 2026 Jun 18;21(6):e0321841. doi: 10.1371/journal.pone.0321841 (PMC13278439; doi:10.1371/journal.pone.0321841)
Supplement: S4 Appendix — In this folder, the instance and pixel metrics are provided using the following codes: Models: m0 - CU-Net. m1 - CAU-Net. m2 - CARU-Net. m3 - TLU-Net. m4 - FTU-Net. Datasets: d0C - 512px Data. d1C - 512px GData. d2C - 512px CLData. d7C - 512px BData. d10C - 1024px Data. d11C - 256px Data. d14C - 128px Data. (ZIP) [file pone.0321841.s012.zip › raw_metrics/first_group/m2_d0C/colored_images_pixel_evaluation_results.json]

{
    "partition_2_fold_1": {
        "left_pt5_359_a1": {
            "precision": 0.5508113652756684,
            "recall": 0.602586165876251,
            "dice_score": 0.5755367074369273,
            "tp": 303930,
            "fp": 247856,
            "fn": 200446,
            "tn": 3286424
        },
        "left_ptc_01_a1": {
            "precision": 0.506372362926406,
            "recall": 0.0767146698216879,
            "dice_score": 0.13324319165749493,
            "tp": 37348,
            "fp": 36408,
            "fn": 449495,
            "tn": 5130253
        },
        "right_pt5_359_a1": {
            "precision": 0.6310331801029742,
            "recall": 0.403438263229308,
            "dice_score": 0.4921990488219529,
            "tp": 148667,
            "fp": 86926,
            "fn": 219833,
            "tn": 2037502
        },
        "right_ptc_01_a2": {
            "precision": 0.46709016946538395,
            "recall": 0.29992881681161215,
            "dice_score": 0.36529422186035815,
            "tp": 193820,
            "fp": 221132,
            "fn": 452400,
            "tn": 8980968
        }
    },
    "partition_2_fold_2": {
        "left_pt5_359_a1": {
            "precision": 0.7472850689570928,
            "recall": 0.30928910178121083,
            "dice_score": 0.4375028921836021,
            "tp": 155998,
            "fp": 52755,
            "fn": 348378,
            "tn": 3481525
        },
        "left_ptc_01_a1": {
            "precision": 0.7488589102728842,
            "recall": 0.4249583541305924,
            "dice_score": 0.5422204284025716,
            "tp": 206888,
            "fp": 69383,
            "fn": 279955,
            "tn": 5097278
        },
        "right_pt5_359_a1": {
            "precision": 0.7399379311453794,
            "recall": 0.12487381275440977,
            "dice_score": 0.2136855132125501,
            "tp": 46016,
            "fp": 16173,
            "fn": 322484,
            "tn": 2108255
        },
        "right_ptc_01_a2": {
            "precision": 0.6839971764245427,
            "recall": 0.1514453282163969,
            "dice_score": 0.24798397569495034,
            "tp": 97867,
            "fp": 45214,
            "fn": 548353,
            "tn": 9156886
        }
    },
    "partition_2_fold_3": {
        "left_pt5_359_a1": {
            "precision": 0.6683738762489435,
            "recall": 0.5001368027027455,
            "dice_score": 0.5721443192578773,
            "tp": 252257,
            "fp": 125162,
            "fn": 252119,
            "tn": 3409118
        },
        "left_ptc_01_a1": {
            "precision": 0.5814961662475508,
            "recall": 0.774212631176786,
            "dice_score": 0.6641569011649882,
            "tp": 376920,
            "fp": 271270,
            "fn": 109923,
            "tn": 4895391
        },
        "right_pt5_359_a1": {
            "precision": 0.5977431568351578,
            "recall": 0.2836173677069199,
            "dice_score": 0.3847014609475362,
            "tp": 104513,
            "fp": 70333,
            "fn": 263987,
            "tn": 2054095
        },
        "right_ptc_01_a2": {
            "precision": 0.5053507779834122,
            "recall": 0.5476200055708582,
            "dice_score": 0.5256369885599024,
            "tp": 353883,
            "fp": 346389,
            "fn": 292337,
            "tn": 8855711
        }
    }
}
