# Supplementary material for: Tree ring segmentation performance in highly disturbed trees using deep learning
Source: PLoS One. 2026 Jun 18;21(6):e0321841. doi: 10.1371/journal.pone.0321841 (PMC13278439; doi:10.1371/journal.pone.0321841)
Supplement: S4 Appendix — In this folder, the instance and pixel metrics are provided using the following codes: Models: m0 - CU-Net. m1 - CAU-Net. m2 - CARU-Net. m3 - TLU-Net. m4 - FTU-Net. Datasets: d0C - 512px Data. d1C - 512px GData. d2C - 512px CLData. d7C - 512px BData. d10C - 1024px Data. d11C - 256px Data. d14C - 128px Data. (ZIP) [file pone.0321841.s012.zip › raw_metrics/first_group/m2_d0C/colored_images_pixel_evaluation_results_directory_metrics.json]

{
    "directory_metrics": {
        "partition_2_fold_1": {
            "total_tp": 683765,
            "total_fp": 592322,
            "total_fn": 1322174,
            "precision": 0.5358294536344309,
            "recall": 0.3408702856866535,
            "dice_score": 0.41667250655540206
        },
        "partition_2_fold_2": {
            "total_tp": 506769,
            "total_fp": 183525,
            "total_fn": 1499170,
            "precision": 0.7341350207302976,
            "recall": 0.25263430243890767,
            "dice_score": 0.37590890698244556
        },
        "partition_2_fold_3": {
            "total_tp": 1087573,
            "total_fp": 813154,
            "total_fn": 918366,
            "precision": 0.5721879049437399,
            "recall": 0.5421765068628707,
            "dice_score": 0.5567780813614472
        }
    },
    "overall_metrics": {
        "mean_total_tp": 759369.0,
        "mean_total_fp": 529667.0,
        "mean_total_fn": 1246570.0,
        "mean_precision": 0.614,
        "mean_recall": 0.379,
        "mean_dice_score": 0.45,
        "std_total_tp": 243064.1825,
        "std_total_fp": 260835.0771,
        "std_total_fn": 243064.1825,
        "std_precision": 0.0862,
        "std_recall": 0.1212,
        "std_dice_score": 0.0775
    }
}
