# Supplementary material for: Tree ring segmentation performance in highly disturbed trees using deep learning
Source: PLoS One. 2026 Jun 18;21(6):e0321841. doi: 10.1371/journal.pone.0321841 (PMC13278439; doi:10.1371/journal.pone.0321841)
Supplement: S4 Appendix — In this folder, the instance and pixel metrics are provided using the following codes: Models: m0 - CU-Net. m1 - CAU-Net. m2 - CARU-Net. m3 - TLU-Net. m4 - FTU-Net. Datasets: d0C - 512px Data. d1C - 512px GData. d2C - 512px CLData. d7C - 512px BData. d10C - 1024px Data. d11C - 256px Data. d14C - 128px Data. (ZIP) [file pone.0321841.s012.zip › raw_metrics/first_group/m2_d0C/test_def_instance_evaluation_results.json]

{
    "partition_2_fold_1": {
        "left_pt3_02_c1": {
            "precision": 0.42028985507246375,
            "recall": 0.43283582089552236,
            "dice_score": 0.4264705882352941,
            "tp": 29,
            "fp": 40,
            "fn": 38
        },
        "left_pt4_51_c": {
            "precision": 0.5537190082644629,
            "recall": 0.6504854368932039,
            "dice_score": 0.5982142857142857,
            "tp": 67,
            "fp": 54,
            "fn": 36
        },
        "left_pt4_80_c": {
            "precision": 0.0547945205479452,
            "recall": 0.0449438202247191,
            "dice_score": 0.04938271604938272,
            "tp": 4,
            "fp": 69,
            "fn": 85
        },
        "left_pt5_401_c1": {
            "precision": 0.7767857142857143,
            "recall": 0.8529411764705882,
            "dice_score": 0.8130841121495327,
            "tp": 87,
            "fp": 25,
            "fn": 15
        },
        "left_pt5_64_c": {
            "precision": 0.2413793103448276,
            "recall": 0.3223684210526316,
            "dice_score": 0.27605633802816903,
            "tp": 49,
            "fp": 154,
            "fn": 103
        },
        "left_ptc_01_c3": {
            "precision": 0.43478260869565216,
            "recall": 0.5780346820809249,
            "dice_score": 0.4962779156327543,
            "tp": 100,
            "fp": 130,
            "fn": 73
        },
        "right_pt3_02_c1": {
            "precision": 0.358974358974359,
            "recall": 0.56,
            "dice_score": 0.4375,
            "tp": 14,
            "fp": 25,
            "fn": 11
        },
        "right_pt4_80_c": {
            "precision": 0.0425531914893617,
            "recall": 0.025974025974025976,
            "dice_score": 0.03225806451612903,
            "tp": 2,
            "fp": 45,
            "fn": 75
        },
        "right_pt5_401_c1": {
            "precision": 0.7719298245614035,
            "recall": 0.8543689320388349,
            "dice_score": 0.8110599078341014,
            "tp": 88,
            "fp": 26,
            "fn": 15
        },
        "right_pt5_64_c": {
            "precision": 0.20930232558139536,
            "recall": 0.36,
            "dice_score": 0.2647058823529412,
            "tp": 9,
            "fp": 34,
            "fn": 16
        },
        "right_ptc_01_c3": {
            "precision": 0.0,
            "recall": 0.0,
            "dice_score": 0,
            "tp": 0,
            "fp": 15,
            "fn": 6
        }
    },
    "partition_2_fold_2": {
        "left_pt3_02_c1": {
            "precision": 0.6111111111111112,
            "recall": 0.6567164179104478,
            "dice_score": 0.6330935251798562,
            "tp": 44,
            "fp": 28,
            "fn": 23
        },
        "left_pt4_51_c": {
            "precision": 0.8053097345132744,
            "recall": 0.883495145631068,
            "dice_score": 0.8425925925925926,
            "tp": 91,
            "fp": 22,
            "fn": 12
        },
        "left_pt4_80_c": {
            "precision": 0.6266666666666667,
            "recall": 0.5280898876404494,
            "dice_score": 0.5731707317073171,
            "tp": 47,
            "fp": 28,
            "fn": 42
        },
        "left_pt5_401_c1": {
            "precision": 0.8990825688073395,
            "recall": 0.9607843137254902,
            "dice_score": 0.9289099526066351,
            "tp": 98,
            "fp": 11,
            "fn": 4
        },
        "left_pt5_64_c": {
            "precision": 0.7383720930232558,
            "recall": 0.8355263157894737,
            "dice_score": 0.7839506172839507,
            "tp": 127,
            "fp": 45,
            "fn": 25
        },
        "left_ptc_01_c3": {
            "precision": 0.7227722772277227,
            "recall": 0.8439306358381503,
            "dice_score": 0.7786666666666667,
            "tp": 146,
            "fp": 56,
            "fn": 27
        },
        "right_pt3_02_c1": {
            "precision": 0.6206896551724138,
            "recall": 0.72,
            "dice_score": 0.6666666666666666,
            "tp": 18,
            "fp": 11,
            "fn": 7
        },
        "right_pt4_80_c": {
            "precision": 0.2545454545454545,
            "recall": 0.18181818181818182,
            "dice_score": 0.21212121212121213,
            "tp": 14,
            "fp": 41,
            "fn": 63
        },
        "right_pt5_401_c1": {
            "precision": 0.8761904761904762,
            "recall": 0.8932038834951457,
            "dice_score": 0.8846153846153847,
            "tp": 92,
            "fp": 13,
            "fn": 11
        },
        "right_pt5_64_c": {
            "precision": 0.5757575757575758,
            "recall": 0.76,
            "dice_score": 0.6551724137931034,
            "tp": 19,
            "fp": 14,
            "fn": 6
        },
        "right_ptc_01_c3": {
            "precision": 0.14285714285714285,
            "recall": 0.3333333333333333,
            "dice_score": 0.2,
            "tp": 2,
            "fp": 12,
            "fn": 4
        }
    },
    "partition_2_fold_3": {
        "left_pt3_02_c1": {
            "precision": 0.4864864864864865,
            "recall": 0.5373134328358209,
            "dice_score": 0.5106382978723404,
            "tp": 36,
            "fp": 38,
            "fn": 31
        },
        "left_pt4_51_c": {
            "precision": 0.753968253968254,
            "recall": 0.9223300970873787,
            "dice_score": 0.8296943231441049,
            "tp": 95,
            "fp": 31,
            "fn": 8
        },
        "left_pt4_80_c": {
            "precision": 0.5268817204301075,
            "recall": 0.550561797752809,
            "dice_score": 0.5384615384615384,
            "tp": 49,
            "fp": 44,
            "fn": 40
        },
        "left_pt5_401_c1": {
            "precision": 0.8181818181818182,
            "recall": 0.9705882352941176,
            "dice_score": 0.8878923766816144,
            "tp": 99,
            "fp": 22,
            "fn": 3
        },
        "left_pt5_64_c": {
            "precision": 0.4161490683229814,
            "recall": 0.4407894736842105,
            "dice_score": 0.4281150159744409,
            "tp": 67,
            "fp": 94,
            "fn": 85
        },
        "left_ptc_01_c3": {
            "precision": 0.5943775100401606,
            "recall": 0.8554913294797688,
            "dice_score": 0.7014218009478673,
            "tp": 148,
            "fp": 101,
            "fn": 25
        },
        "right_pt3_02_c1": {
            "precision": 0.4666666666666667,
            "recall": 0.56,
            "dice_score": 0.509090909090909,
            "tp": 14,
            "fp": 16,
            "fn": 11
        },
        "right_pt4_80_c": {
            "precision": 0.41379310344827586,
            "recall": 0.15584415584415584,
            "dice_score": 0.22641509433962265,
            "tp": 12,
            "fp": 17,
            "fn": 65
        },
        "right_pt5_401_c1": {
            "precision": 0.7603305785123967,
            "recall": 0.8932038834951457,
            "dice_score": 0.8214285714285715,
            "tp": 92,
            "fp": 29,
            "fn": 11
        },
        "right_pt5_64_c": {
            "precision": 0.28125,
            "recall": 0.36,
            "dice_score": 0.3157894736842105,
            "tp": 9,
            "fp": 23,
            "fn": 16
        },
        "right_ptc_01_c3": {
            "precision": 0.09090909090909091,
            "recall": 0.3333333333333333,
            "dice_score": 0.14285714285714288,
            "tp": 2,
            "fp": 20,
            "fn": 4
        }
    }
}
