# Supplementary material for: Tree ring segmentation performance in highly disturbed trees using deep learning
Source: PLoS One. 2026 Jun 18;21(6):e0321841. doi: 10.1371/journal.pone.0321841 (PMC13278439; doi:10.1371/journal.pone.0321841)
Supplement: S4 Appendix — In this folder, the instance and pixel metrics are provided using the following codes: Models: m0 - CU-Net. m1 - CAU-Net. m2 - CARU-Net. m3 - TLU-Net. m4 - FTU-Net. Datasets: d0C - 512px Data. d1C - 512px GData. d2C - 512px CLData. d7C - 512px BData. d10C - 1024px Data. d11C - 256px Data. d14C - 128px Data. (ZIP) [file pone.0321841.s012.zip › raw_metrics/first_group/m2_d0C/test_def_instance_evaluation_results_directory_metrics.json]

{
    "directory_metrics": {
        "partition_2_fold_1": {
            "total_tp": 449,
            "total_fp": 617,
            "total_fn": 473,
            "precision": 0.42120075046904315,
            "recall": 0.48698481561822127,
            "dice_score": 0.4517102615694165
        },
        "partition_2_fold_2": {
            "total_tp": 698,
            "total_fp": 281,
            "total_fn": 224,
            "precision": 0.7129724208375894,
            "recall": 0.7570498915401301,
            "dice_score": 0.7343503419253025
        },
        "partition_2_fold_3": {
            "total_tp": 623,
            "total_fp": 435,
            "total_fn": 299,
            "precision": 0.5888468809073724,
            "recall": 0.675704989154013,
            "dice_score": 0.6292929292929292
        }
    },
    "overall_metrics": {
        "mean_total_tp": 590.0,
        "mean_total_fp": 444.333,
        "mean_total_fn": 332.0,
        "mean_precision": 0.574,
        "mean_recall": 0.64,
        "mean_dice_score": 0.605,
        "std_total_tp": 104.2977,
        "std_total_fp": 137.3301,
        "std_total_fn": 104.2977,
        "std_precision": 0.1196,
        "std_recall": 0.1131,
        "std_dice_score": 0.1166
    }
}
