# Supplementary material for: Tree ring segmentation performance in highly disturbed trees using deep learning
Source: PLoS One. 2026 Jun 18;21(6):e0321841. doi: 10.1371/journal.pone.0321841 (PMC13278439; doi:10.1371/journal.pone.0321841)
Supplement: S4 Appendix — In this folder, the instance and pixel metrics are provided using the following codes: Models: m0 - CU-Net. m1 - CAU-Net. m2 - CARU-Net. m3 - TLU-Net. m4 - FTU-Net. Datasets: d0C - 512px Data. d1C - 512px GData. d2C - 512px CLData. d7C - 512px BData. d10C - 1024px Data. d11C - 256px Data. d14C - 128px Data. (ZIP) [file pone.0321841.s012.zip › raw_metrics/first_group/m2_d0C/test_def_instance_evaluation_results_individuals.json]

{
    "partition_2_fold_1": {
        "pt3_02_c1": {
            "precision": 0.39814814814814814,
            "recall": 0.4673913043478261,
            "dice_score": 0.42999999999999994,
            "tp": 43,
            "fp": 65,
            "fn": 49
        },
        "pt4_51_c": {
            "precision": 0.5537190082644629,
            "recall": 0.6504854368932039,
            "dice_score": 0.5982142857142857,
            "tp": 67,
            "fp": 54,
            "fn": 36
        },
        "pt4_80_c": {
            "precision": 0.05,
            "recall": 0.03614457831325301,
            "dice_score": 0.04195804195804196,
            "tp": 6,
            "fp": 114,
            "fn": 160
        },
        "pt5_401_c1": {
            "precision": 0.7743362831858407,
            "recall": 0.8536585365853658,
            "dice_score": 0.8120649651972157,
            "tp": 175,
            "fp": 51,
            "fn": 30
        },
        "pt5_64_c": {
            "precision": 0.23577235772357724,
            "recall": 0.327683615819209,
            "dice_score": 0.27423167848699764,
            "tp": 58,
            "fp": 188,
            "fn": 119
        },
        "ptc_01_c3": {
            "precision": 0.40816326530612246,
            "recall": 0.5586592178770949,
            "dice_score": 0.4716981132075472,
            "tp": 100,
            "fp": 145,
            "fn": 79
        }
    },
    "partition_2_fold_2": {
        "pt3_02_c1": {
            "precision": 0.6138613861386139,
            "recall": 0.6739130434782609,
            "dice_score": 0.6424870466321244,
            "tp": 62,
            "fp": 39,
            "fn": 30
        },
        "pt4_51_c": {
            "precision": 0.8053097345132744,
            "recall": 0.883495145631068,
            "dice_score": 0.8425925925925926,
            "tp": 91,
            "fp": 22,
            "fn": 12
        },
        "pt4_80_c": {
            "precision": 0.46923076923076923,
            "recall": 0.3674698795180723,
            "dice_score": 0.41216216216216217,
            "tp": 61,
            "fp": 69,
            "fn": 105
        },
        "pt5_401_c1": {
            "precision": 0.8878504672897196,
            "recall": 0.926829268292683,
            "dice_score": 0.9069212410501194,
            "tp": 190,
            "fp": 24,
            "fn": 15
        },
        "pt5_64_c": {
            "precision": 0.7121951219512195,
            "recall": 0.8248587570621468,
            "dice_score": 0.7643979057591622,
            "tp": 146,
            "fp": 59,
            "fn": 31
        },
        "ptc_01_c3": {
            "precision": 0.6851851851851852,
            "recall": 0.8268156424581006,
            "dice_score": 0.7493670886075948,
            "tp": 148,
            "fp": 68,
            "fn": 31
        }
    },
    "partition_2_fold_3": {
        "pt3_02_c1": {
            "precision": 0.4807692307692308,
            "recall": 0.5434782608695652,
            "dice_score": 0.5102040816326531,
            "tp": 50,
            "fp": 54,
            "fn": 42
        },
        "pt4_51_c": {
            "precision": 0.753968253968254,
            "recall": 0.9223300970873787,
            "dice_score": 0.8296943231441049,
            "tp": 95,
            "fp": 31,
            "fn": 8
        },
        "pt4_80_c": {
            "precision": 0.5,
            "recall": 0.3674698795180723,
            "dice_score": 0.4236111111111111,
            "tp": 61,
            "fp": 61,
            "fn": 105
        },
        "pt5_401_c1": {
            "precision": 0.7892561983471075,
            "recall": 0.9317073170731708,
            "dice_score": 0.8545861297539151,
            "tp": 191,
            "fp": 51,
            "fn": 14
        },
        "pt5_64_c": {
            "precision": 0.39378238341968913,
            "recall": 0.4293785310734463,
            "dice_score": 0.41081081081081083,
            "tp": 76,
            "fp": 117,
            "fn": 101
        },
        "ptc_01_c3": {
            "precision": 0.5535055350553506,
            "recall": 0.8379888268156425,
            "dice_score": 0.6666666666666667,
            "tp": 150,
            "fp": 121,
            "fn": 29
        }
    }
}
