# Supplementary material for: Tree ring segmentation performance in highly disturbed trees using deep learning
Source: PLoS One. 2026 Jun 18;21(6):e0321841. doi: 10.1371/journal.pone.0321841 (PMC13278439; doi:10.1371/journal.pone.0321841)
Supplement: S4 Appendix — In this folder, the instance and pixel metrics are provided using the following codes: Models: m0 - CU-Net. m1 - CAU-Net. m2 - CARU-Net. m3 - TLU-Net. m4 - FTU-Net. Datasets: d0C - 512px Data. d1C - 512px GData. d2C - 512px CLData. d7C - 512px BData. d10C - 1024px Data. d11C - 256px Data. d14C - 128px Data. (ZIP) [file pone.0321841.s012.zip › raw_metrics/first_group/m2_d0C/test_def_pixel_evaluation_results.json]

{
    "partition_2_fold_1": {
        "left_pt3_02_c1": {
            "precision": 0.7889229903706568,
            "recall": 0.44343242411494493,
            "dice_score": 0.5677486055532058,
            "tp": 157058,
            "fp": 42021,
            "fn": 197129,
            "tn": 3634768
        },
        "left_pt4_51_c": {
            "precision": 0.6059270871240751,
            "recall": 0.8776378493368041,
            "dice_score": 0.7169009357515379,
            "tp": 324683,
            "fp": 211162,
            "fn": 45268,
            "tn": 1676295
        },
        "left_pt4_80_c": {
            "precision": 0.42965791533563225,
            "recall": 0.6803966565604114,
            "dice_score": 0.526708896049586,
            "tp": 121857,
            "fp": 161757,
            "fn": 57240,
            "tn": 1646218
        },
        "left_pt5_401_c1": {
            "precision": 0.6055577263684749,
            "recall": 0.9423513351511855,
            "dice_score": 0.7373148024525608,
            "tp": 543961,
            "fp": 354320,
            "fn": 33277,
            "tn": 4565786
        },
        "left_pt5_64_c": {
            "precision": 0.8087737219762073,
            "recall": 0.394091877811982,
            "dice_score": 0.5299530635421186,
            "tp": 326193,
            "fp": 77125,
            "fn": 501515,
            "tn": 12540799
        },
        "left_ptc_01_c3": {
            "precision": 0.5136704486421779,
            "recall": 0.9155429168255516,
            "dice_score": 0.6581065531570107,
            "tp": 818727,
            "fp": 775149,
            "fn": 75526,
            "tn": 9137382
        },
        "right_pt3_02_c1": {
            "precision": 0.6918177454491747,
            "recall": 0.5230189469276667,
            "dice_score": 0.5956912414009625,
            "tp": 74946,
            "fp": 33386,
            "fn": 68349,
            "tn": 2009047
        },
        "right_pt4_80_c": {
            "precision": 0.3576751508790344,
            "recall": 0.1964102170007973,
            "dice_score": 0.25357483908573414,
            "tp": 40893,
            "fp": 73437,
            "fn": 167309,
            "tn": 3072985
        },
        "right_pt5_401_c1": {
            "precision": 0.6572910526322638,
            "recall": 0.8796560905992641,
            "dice_score": 0.7523877191100943,
            "tp": 505117,
            "fp": 263366,
            "fn": 69104,
            "tn": 4479021
        },
        "right_pt5_64_c": {
            "precision": 0.6792079813306974,
            "recall": 0.48850743205605557,
            "dice_score": 0.5682859761686526,
            "tp": 66650,
            "fp": 31479,
            "fn": 69786,
            "tn": 4215317
        },
        "right_ptc_01_c3": {
            "precision": 0.5158085742040727,
            "recall": 0.34423201595048497,
            "dice_score": 0.4129056869534597,
            "tp": 28142,
            "fp": 26417,
            "fn": 53611,
            "tn": 1835382
        }
    },
    "partition_2_fold_2": {
        "left_pt3_02_c1": {
            "precision": 0.7105382469016343,
            "recall": 0.6592901489890933,
            "dice_score": 0.6839555495673874,
            "tp": 233512,
            "fp": 95129,
            "fn": 120675,
            "tn": 3581660
        },
        "left_pt4_51_c": {
            "precision": 0.662689925251803,
            "recall": 0.8869201596968247,
            "dice_score": 0.7585818652610163,
            "tp": 328117,
            "fp": 167012,
            "fn": 41834,
            "tn": 1720445
        },
        "left_pt4_80_c": {
            "precision": 0.5421226754995362,
            "recall": 0.7603254102525447,
            "dice_score": 0.6329459886585479,
            "tp": 136172,
            "fp": 115011,
            "fn": 42925,
            "tn": 1692964
        },
        "left_pt5_401_c1": {
            "precision": 0.7348975565590629,
            "recall": 0.9111926103271094,
            "dice_score": 0.8136045477396651,
            "tp": 525975,
            "fp": 189737,
            "fn": 51263,
            "tn": 4730369
        },
        "left_pt5_64_c": {
            "precision": 0.821330813390853,
            "recall": 0.7413508145384604,
            "dice_score": 0.7792940758120795,
            "tp": 613622,
            "fp": 133485,
            "fn": 214086,
            "tn": 12484439
        },
        "left_ptc_01_c3": {
            "precision": 0.6632615924451472,
            "recall": 0.864092152891855,
            "dice_score": 0.7504733452824993,
            "tp": 772717,
            "fp": 392309,
            "fn": 121536,
            "tn": 9520222
        },
        "right_pt3_02_c1": {
            "precision": 0.7276963854018,
            "recall": 0.6974144247880247,
            "dice_score": 0.7122336767310344,
            "tp": 99936,
            "fp": 37396,
            "fn": 43359,
            "tn": 2005037
        },
        "right_pt4_80_c": {
            "precision": 0.43063639816156807,
            "recall": 0.26686583222063187,
            "dice_score": 0.3295247979835422,
            "tp": 55562,
            "fp": 73461,
            "fn": 152640,
            "tn": 3072961
        },
        "right_pt5_401_c1": {
            "precision": 0.7638494301394988,
            "recall": 0.8442063247425643,
            "dice_score": 0.8020201017495967,
            "tp": 484761,
            "fp": 149868,
            "fn": 89460,
            "tn": 4592519
        },
        "right_pt5_64_c": {
            "precision": 0.8131943082707408,
            "recall": 0.69909701251869,
            "dice_score": 0.7518415317129693,
            "tp": 95382,
            "fp": 21911,
            "fn": 41054,
            "tn": 4224885
        },
        "right_ptc_01_c3": {
            "precision": 0.7496186969449538,
            "recall": 0.5951708194194708,
            "dice_score": 0.6635256576345611,
            "tp": 48657,
            "fp": 16252,
            "fn": 33096,
            "tn": 1845547
        }
    },
    "partition_2_fold_3": {
        "left_pt3_02_c1": {
            "precision": 0.8177996418207593,
            "recall": 0.5195758172942542,
            "dice_score": 0.635436988746819,
            "tp": 184027,
            "fp": 41000,
            "fn": 170160,
            "tn": 3635789
        },
        "left_pt4_51_c": {
            "precision": 0.7130054538099954,
            "recall": 0.8290422245108136,
            "dice_score": 0.7666580428416628,
            "tp": 306705,
            "fp": 123453,
            "fn": 63246,
            "tn": 1764004
        },
        "left_pt4_80_c": {
            "precision": 0.5409064415933186,
            "recall": 0.8187183481577023,
            "dice_score": 0.6514297646047461,
            "tp": 146630,
            "fp": 124452,
            "fn": 32467,
            "tn": 1683523
        },
        "left_pt5_401_c1": {
            "precision": 0.7153701603930775,
            "recall": 0.9312138147523206,
            "dice_score": 0.8091449766001677,
            "tp": 537532,
            "fp": 213872,
            "fn": 39706,
            "tn": 4706234
        },
        "left_pt5_64_c": {
            "precision": 0.8295817852896133,
            "recall": 0.4332445741735008,
            "dice_score": 0.5692180949765631,
            "tp": 358600,
            "fp": 73666,
            "fn": 469108,
            "tn": 12544258
        },
        "left_ptc_01_c3": {
            "precision": 0.6326184054682706,
            "recall": 0.8427637368843045,
            "dice_score": 0.7227250975995919,
            "tp": 753644,
            "fp": 437665,
            "fn": 140609,
            "tn": 9474866
        },
        "right_pt3_02_c1": {
            "precision": 0.7592342579896635,
            "recall": 0.502341323842423,
            "dice_score": 0.6046324100711871,
            "tp": 71983,
            "fp": 22827,
            "fn": 71312,
            "tn": 2019606
        },
        "right_pt4_80_c": {
            "precision": 0.4682269261893607,
            "recall": 0.2112083457411552,
            "dice_score": 0.2911048001112148,
            "tp": 43974,
            "fp": 49942,
            "fn": 164228,
            "tn": 3096480
        },
        "right_pt5_401_c1": {
            "precision": 0.7558887984280214,
            "recall": 0.8601757859778726,
            "dice_score": 0.8046673970504983,
            "tp": 493931,
            "fp": 159513,
            "fn": 80290,
            "tn": 4582874
        },
        "right_pt5_64_c": {
            "precision": 0.822486039413163,
            "recall": 0.4285745697616465,
            "dice_score": 0.5635164242105922,
            "tp": 58473,
            "fp": 12620,
            "fn": 77963,
            "tn": 4234176
        },
        "right_ptc_01_c3": {
            "precision": 0.595133086589393,
            "recall": 0.6569300209166636,
            "dice_score": 0.6245065263525102,
            "tp": 53706,
            "fp": 36536,
            "fn": 28047,
            "tn": 1825263
        }
    }
}
