# Supplementary material for: Tree ring segmentation performance in highly disturbed trees using deep learning
Source: PLoS One. 2026 Jun 18;21(6):e0321841. doi: 10.1371/journal.pone.0321841 (PMC13278439; doi:10.1371/journal.pone.0321841)
Supplement: S4 Appendix — In this folder, the instance and pixel metrics are provided using the following codes: Models: m0 - CU-Net. m1 - CAU-Net. m2 - CARU-Net. m3 - TLU-Net. m4 - FTU-Net. Datasets: d0C - 512px Data. d1C - 512px GData. d2C - 512px CLData. d7C - 512px BData. d10C - 1024px Data. d11C - 256px Data. d14C - 128px Data. (ZIP) [file pone.0321841.s012.zip › raw_metrics/first_group/m2_d0C/test_def_pixel_evaluation_results_directory_metrics.json]

{
    "directory_metrics": {
        "partition_2_fold_1": {
            "total_tp": 3008227,
            "total_fp": 2049619,
            "total_fn": 1338114,
            "precision": 0.5947644511121928,
            "recall": 0.6921286203728607,
            "dice_score": 0.6397633309503521
        },
        "partition_2_fold_2": {
            "total_tp": 3394413,
            "total_fp": 1391571,
            "total_fn": 951928,
            "precision": 0.7092403568419786,
            "recall": 0.7809817499363257,
            "dice_score": 0.7433841874878522
        },
        "partition_2_fold_3": {
            "total_tp": 3009205,
            "total_fp": 1295546,
            "total_fn": 1337136,
            "precision": 0.6990427553184841,
            "recall": 0.6923536372318693,
            "dice_score": 0.6956821173558205
        }
    },
    "overall_metrics": {
        "mean_total_tp": 3137281.667,
        "mean_total_fp": 1578912.0,
        "mean_total_fn": 1209059.333,
        "mean_precision": 0.668,
        "mean_recall": 0.722,
        "mean_dice_score": 0.693,
        "std_total_tp": 181819.7478,
        "std_total_fp": 335140.7764,
        "std_total_fn": 181819.7478,
        "std_precision": 0.0517,
        "std_recall": 0.0418,
        "std_dice_score": 0.0423
    }
}
