# Supplementary material for: Tree ring segmentation performance in highly disturbed trees using deep learning
Source: PLoS One. 2026 Jun 18;21(6):e0321841. doi: 10.1371/journal.pone.0321841 (PMC13278439; doi:10.1371/journal.pone.0321841)
Supplement: S4 Appendix — In this folder, the instance and pixel metrics are provided using the following codes: Models: m0 - CU-Net. m1 - CAU-Net. m2 - CARU-Net. m3 - TLU-Net. m4 - FTU-Net. Datasets: d0C - 512px Data. d1C - 512px GData. d2C - 512px CLData. d7C - 512px BData. d10C - 1024px Data. d11C - 256px Data. d14C - 128px Data. (ZIP) [file pone.0321841.s012.zip › raw_metrics/first_group/m2_d0C/test_def_pixel_evaluation_results_individuals.json]

{
    "partition_2_fold_1": {
        "pt3_02_c1": {
            "precision": 0.7547029872060531,
            "recall": 0.4663565716950563,
            "dice_score": 0.5764840792502854,
            "tp": 232004,
            "fp": 75407,
            "fn": 265478
        },
        "pt4_51_c": {
            "precision": 0.6059270871240751,
            "recall": 0.8776378493368041,
            "dice_score": 0.7169009357515379,
            "tp": 324683,
            "fp": 211162,
            "fn": 45268,
            "tn": 1676295
        },
        "pt4_80_c": {
            "precision": 0.4089771425125143,
            "recall": 0.42021797112824977,
            "dice_score": 0.4145213647240409,
            "tp": 162750,
            "fp": 235194,
            "fn": 224549
        },
        "pt5_401_c1": {
            "precision": 0.6294100424535207,
            "recall": 0.9110858484757165,
            "dice_score": 0.7444960884926424,
            "tp": 1049078,
            "fp": 617686,
            "fn": 102381
        },
        "pt5_64_c": {
            "precision": 0.7834187860332199,
            "recall": 0.40745262118521713,
            "dice_score": 0.5360881719388287,
            "tp": 392843,
            "fp": 108604,
            "fn": 571301
        },
        "ptc_01_c3": {
            "precision": 0.5137412151525538,
            "recall": 0.8676883133915161,
            "dice_score": 0.645370957091434,
            "tp": 846869,
            "fp": 801566,
            "fn": 129137
        }
    },
    "partition_2_fold_2": {
        "pt3_02_c1": {
            "precision": 0.7155951095878946,
            "recall": 0.6702714872095875,
            "dice_score": 0.6921921625815425,
            "tp": 333448,
            "fp": 132525,
            "fn": 164034
        },
        "pt4_51_c": {
            "precision": 0.662689925251803,
            "recall": 0.8869201596968247,
            "dice_score": 0.7585818652610163,
            "tp": 328117,
            "fp": 167012,
            "fn": 41834,
            "tn": 1720445
        },
        "pt4_80_c": {
            "precision": 0.5042897797509771,
            "recall": 0.49505420876377165,
            "dice_score": 0.49962931837577607,
            "tp": 191734,
            "fp": 188472,
            "fn": 195565
        },
        "pt5_401_c1": {
            "precision": 0.748504266700041,
            "recall": 0.8777872247296691,
            "dice_score": 0.808007034934847,
            "tp": 1010736,
            "fp": 339605,
            "fn": 140723
        },
        "pt5_64_c": {
            "precision": 0.8202267468764461,
            "recall": 0.7353714797789542,
            "dice_score": 0.775484757271359,
            "tp": 709004,
            "fp": 155396,
            "fn": 255140
        },
        "ptc_01_c3": {
            "precision": 0.6678190310870087,
            "recall": 0.8415665477466328,
            "dice_score": 0.744692627772003,
            "tp": 821374,
            "fp": 408561,
            "fn": 154632
        }
    },
    "partition_2_fold_3": {
        "pt3_02_c1": {
            "precision": 0.8004389736021786,
            "recall": 0.5146115839367053,
            "dice_score": 0.6264628621138136,
            "tp": 256010,
            "fp": 63827,
            "fn": 241472
        },
        "pt4_51_c": {
            "precision": 0.7130054538099954,
            "recall": 0.8290422245108136,
            "dice_score": 0.7666580428416628,
            "tp": 306705,
            "fp": 123453,
            "fn": 63246,
            "tn": 1764004
        },
        "pt4_80_c": {
            "precision": 0.5222056011265815,
            "recall": 0.49213656632214386,
            "dice_score": 0.5067254023344503,
            "tp": 190604,
            "fp": 174394,
            "fn": 196695
        },
        "pt5_401_c1": {
            "precision": 0.7342167978315092,
            "recall": 0.8957878656556595,
            "dice_score": 0.8069946215380234,
            "tp": 1031463,
            "fp": 373385,
            "fn": 119996
        },
        "pt5_64_c": {
            "precision": 0.8285796022322041,
            "recall": 0.4325837219336531,
            "dice_score": 0.5684117851888549,
            "tp": 417073,
            "fp": 86286,
            "fn": 547071
        },
        "ptc_01_c3": {
            "precision": 0.6299788303391749,
            "recall": 0.8271977836201827,
            "dice_score": 0.7152421843612364,
            "tp": 807350,
            "fp": 474201,
            "fn": 168656
        }
    }
}
