# Supplementary material for: Tree ring segmentation performance in highly disturbed trees using deep learning
Source: PLoS One. 2026 Jun 18;21(6):e0321841. doi: 10.1371/journal.pone.0321841 (PMC13278439; doi:10.1371/journal.pone.0321841)
Supplement: S4 Appendix — In this folder, the instance and pixel metrics are provided using the following codes: Models: m0 - CU-Net. m1 - CAU-Net. m2 - CARU-Net. m3 - TLU-Net. m4 - FTU-Net. Datasets: d0C - 512px Data. d1C - 512px GData. d2C - 512px CLData. d7C - 512px BData. d10C - 1024px Data. d11C - 256px Data. d14C - 128px Data. (ZIP) [file pone.0321841.s012.zip › raw_metrics/first_group/m2_d0C/test_instance_evaluation_results.json]

{
    "partition_2_fold_1": {
        "left_pt1_08_c": {
            "precision": 0.5730337078651685,
            "recall": 0.6296296296296297,
            "dice_score": 0.6,
            "tp": 51,
            "fp": 38,
            "fn": 30
        },
        "left_pt3_5_c": {
            "precision": 0.23728813559322035,
            "recall": 0.3111111111111111,
            "dice_score": 0.2692307692307692,
            "tp": 14,
            "fp": 45,
            "fn": 31
        },
        "left_pt4_4_cd": {
            "precision": 0.4155844155844156,
            "recall": 0.7441860465116279,
            "dice_score": 0.5333333333333332,
            "tp": 32,
            "fp": 45,
            "fn": 11
        },
        "left_pt5_24_cd": {
            "precision": 0.16176470588235295,
            "recall": 0.1864406779661017,
            "dice_score": 0.1732283464566929,
            "tp": 11,
            "fp": 57,
            "fn": 48
        },
        "left_pt5_37_dc": {
            "precision": 0.06382978723404255,
            "recall": 0.06666666666666667,
            "dice_score": 0.06521739130434781,
            "tp": 9,
            "fp": 132,
            "fn": 126
        },
        "left_pt5_414_cd": {
            "precision": 0.020202020202020204,
            "recall": 0.010416666666666666,
            "dice_score": 0.013745704467353952,
            "tp": 2,
            "fp": 97,
            "fn": 190
        },
        "right_pt1_08_c": {
            "precision": 0.18055555555555555,
            "recall": 0.3611111111111111,
            "dice_score": 0.24074074074074076,
            "tp": 13,
            "fp": 59,
            "fn": 23
        },
        "right_pt3_5_c": {
            "precision": 0.32727272727272727,
            "recall": 0.5142857142857142,
            "dice_score": 0.4,
            "tp": 18,
            "fp": 37,
            "fn": 17
        },
        "right_pt4_4_cd": {
            "precision": 0.4810126582278481,
            "recall": 0.7307692307692307,
            "dice_score": 0.5801526717557252,
            "tp": 38,
            "fp": 41,
            "fn": 14
        },
        "right_pt5_24_cd": {
            "precision": 0.5737704918032787,
            "recall": 0.5932203389830508,
            "dice_score": 0.5833333333333334,
            "tp": 35,
            "fp": 26,
            "fn": 24
        },
        "right_pt5_37_dc": {
            "precision": 0.06521739130434782,
            "recall": 0.06666666666666667,
            "dice_score": 0.06593406593406594,
            "tp": 9,
            "fp": 129,
            "fn": 126
        },
        "right_pt5_414_cd": {
            "precision": 0.016666666666666666,
            "recall": 0.015267175572519083,
            "dice_score": 0.01593625498007968,
            "tp": 2,
            "fp": 118,
            "fn": 129
        }
    },
    "partition_2_fold_2": {
        "left_pt1_06_c": {
            "precision": 0.6268656716417911,
            "recall": 0.6829268292682927,
            "dice_score": 0.6536964980544747,
            "tp": 84,
            "fp": 50,
            "fn": 39
        },
        "left_pt3_04_c1": {
            "precision": 0.38095238095238093,
            "recall": 0.36036036036036034,
            "dice_score": 0.37037037037037035,
            "tp": 40,
            "fp": 65,
            "fn": 71
        },
        "left_pt4_117_cd": {
            "precision": 0.7239819004524887,
            "recall": 0.8121827411167513,
            "dice_score": 0.7655502392344499,
            "tp": 160,
            "fp": 61,
            "fn": 37
        },
        "left_pt5_373_c": {
            "precision": 0.8222222222222222,
            "recall": 0.8538461538461538,
            "dice_score": 0.8377358490566038,
            "tp": 111,
            "fp": 24,
            "fn": 19
        },
        "left_pt5_418_c": {
            "precision": 0.8783783783783784,
            "recall": 0.8904109589041096,
            "dice_score": 0.8843537414965986,
            "tp": 130,
            "fp": 18,
            "fn": 16
        },
        "right_pt1_06_c": {
            "precision": 0.6176470588235294,
            "recall": 0.7241379310344828,
            "dice_score": 0.6666666666666667,
            "tp": 21,
            "fp": 13,
            "fn": 8
        },
        "right_pt3_04_c1": {
            "precision": 0.5833333333333334,
            "recall": 0.5932203389830508,
            "dice_score": 0.5882352941176471,
            "tp": 70,
            "fp": 50,
            "fn": 48
        },
        "right_pt4_117_cd": {
            "precision": 0.8504672897196262,
            "recall": 0.9191919191919192,
            "dice_score": 0.883495145631068,
            "tp": 182,
            "fp": 32,
            "fn": 16
        },
        "right_pt5_373_c": {
            "precision": 0.8992248062015504,
            "recall": 0.8854961832061069,
            "dice_score": 0.8923076923076924,
            "tp": 116,
            "fp": 13,
            "fn": 15
        },
        "right_pt5_379_d": {
            "precision": 0.05263157894736842,
            "recall": 0.05345911949685535,
            "dice_score": 0.0530421216848674,
            "tp": 17,
            "fp": 306,
            "fn": 301
        },
        "right_pt5_418_c": {
            "precision": 0.9247311827956989,
            "recall": 0.9052631578947369,
            "dice_score": 0.9148936170212766,
            "tp": 86,
            "fp": 7,
            "fn": 9
        }
    },
    "partition_2_fold_3": {
        "left_pt1_06_c2": {
            "precision": 0.16129032258064516,
            "recall": 0.5555555555555556,
            "dice_score": 0.25,
            "tp": 10,
            "fp": 52,
            "fn": 8
        },
        "left_pt1_09_c1": {
            "precision": 0.7,
            "recall": 0.7777777777777778,
            "dice_score": 0.7368421052631577,
            "tp": 42,
            "fp": 18,
            "fn": 12
        },
        "left_pt2_1_c1": {
            "precision": 0.0,
            "recall": 0.0,
            "dice_score": 0,
            "tp": 0,
            "fp": 5,
            "fn": 2
        },
        "left_pt3_12a_b2": {
            "precision": 0.75,
            "recall": 0.8571428571428571,
            "dice_score": 0.7999999999999999,
            "tp": 24,
            "fp": 8,
            "fn": 4
        },
        "left_pt5_44_cd": {
            "precision": 0.5515695067264574,
            "recall": 0.76875,
            "dice_score": 0.6422976501305484,
            "tp": 123,
            "fp": 100,
            "fn": 37
        },
        "left_pt5_70_c1": {
            "precision": 0.6205128205128205,
            "recall": 0.7707006369426752,
            "dice_score": 0.6875000000000001,
            "tp": 121,
            "fp": 74,
            "fn": 36
        },
        "right_pt1_06_c2": {
            "precision": 0.43636363636363634,
            "recall": 0.6428571428571429,
            "dice_score": 0.51985559566787,
            "tp": 72,
            "fp": 93,
            "fn": 40
        },
        "right_pt1_09_c1": {
            "precision": 0.8214285714285714,
            "recall": 0.9019607843137255,
            "dice_score": 0.8598130841121495,
            "tp": 46,
            "fp": 10,
            "fn": 5
        },
        "right_pt2_1_c1": {
            "precision": 0.6284722222222222,
            "recall": 0.923469387755102,
            "dice_score": 0.7479338842975206,
            "tp": 181,
            "fp": 107,
            "fn": 15
        },
        "right_pt3_12a_b2": {
            "precision": 0.5,
            "recall": 0.6363636363636364,
            "dice_score": 0.56,
            "tp": 21,
            "fp": 21,
            "fn": 12
        },
        "right_pt5_44_cd": {
            "precision": 0.624390243902439,
            "recall": 0.8050314465408805,
            "dice_score": 0.7032967032967032,
            "tp": 128,
            "fp": 77,
            "fn": 31
        },
        "right_pt5_70_c1": {
            "precision": 0.7128205128205128,
            "recall": 0.8853503184713376,
            "dice_score": 0.7897727272727272,
            "tp": 139,
            "fp": 56,
            "fn": 18
        }
    }
}
