# Supplementary material for: Tree ring segmentation performance in highly disturbed trees using deep learning
Source: PLoS One. 2026 Jun 18;21(6):e0321841. doi: 10.1371/journal.pone.0321841 (PMC13278439; doi:10.1371/journal.pone.0321841)
Supplement: S4 Appendix — In this folder, the instance and pixel metrics are provided using the following codes: Models: m0 - CU-Net. m1 - CAU-Net. m2 - CARU-Net. m3 - TLU-Net. m4 - FTU-Net. Datasets: d0C - 512px Data. d1C - 512px GData. d2C - 512px CLData. d7C - 512px BData. d10C - 1024px Data. d11C - 256px Data. d14C - 128px Data. (ZIP) [file pone.0321841.s012.zip › raw_metrics/first_group/m2_d0C/test_instance_evaluation_results_directory_metrics.json]

{
    "directory_metrics": {
        "partition_2_fold_1": {
            "total_tp": 234,
            "total_fp": 824,
            "total_fn": 769,
            "precision": 0.22117202268431002,
            "recall": 0.2333000997008973,
            "dice_score": 0.22707423580786026
        },
        "partition_2_fold_2": {
            "total_tp": 1017,
            "total_fp": 639,
            "total_fn": 579,
            "precision": 0.6141304347826086,
            "recall": 0.6372180451127819,
            "dice_score": 0.6254612546125461
        },
        "partition_2_fold_3": {
            "total_tp": 907,
            "total_fp": 621,
            "total_fn": 220,
            "precision": 0.5935863874345549,
            "recall": 0.8047914818101154,
            "dice_score": 0.6832391713747645
        }
    },
    "overall_metrics": {
        "mean_total_tp": 719.333,
        "mean_total_fp": 694.667,
        "mean_total_fn": 522.667,
        "mean_precision": 0.476,
        "mean_recall": 0.558,
        "mean_dice_score": 0.512,
        "std_total_tp": 346.1082,
        "std_total_fp": 91.7472,
        "std_total_fn": 227.6406,
        "std_precision": 0.1806,
        "std_recall": 0.2399,
        "std_dice_score": 0.2028
    }
}
