# Supplementary material for: Tree ring segmentation performance in highly disturbed trees using deep learning
Source: PLoS One. 2026 Jun 18;21(6):e0321841. doi: 10.1371/journal.pone.0321841 (PMC13278439; doi:10.1371/journal.pone.0321841)
Supplement: S4 Appendix — In this folder, the instance and pixel metrics are provided using the following codes: Models: m0 - CU-Net. m1 - CAU-Net. m2 - CARU-Net. m3 - TLU-Net. m4 - FTU-Net. Datasets: d0C - 512px Data. d1C - 512px GData. d2C - 512px CLData. d7C - 512px BData. d10C - 1024px Data. d11C - 256px Data. d14C - 128px Data. (ZIP) [file pone.0321841.s012.zip › raw_metrics/first_group/m2_d0C/test_instance_evaluation_results_individuals.json]

{
    "partition_2_fold_1": {
        "pt1_08_c": {
            "precision": 0.39751552795031053,
            "recall": 0.5470085470085471,
            "dice_score": 0.460431654676259,
            "tp": 64,
            "fp": 97,
            "fn": 53
        },
        "pt3_5_c": {
            "precision": 0.2807017543859649,
            "recall": 0.4,
            "dice_score": 0.32989690721649484,
            "tp": 32,
            "fp": 82,
            "fn": 48
        },
        "pt4_4_cd": {
            "precision": 0.44871794871794873,
            "recall": 0.7368421052631579,
            "dice_score": 0.5577689243027889,
            "tp": 70,
            "fp": 86,
            "fn": 25
        },
        "pt5_24_cd": {
            "precision": 0.35658914728682173,
            "recall": 0.3898305084745763,
            "dice_score": 0.3724696356275304,
            "tp": 46,
            "fp": 83,
            "fn": 72
        },
        "pt5_37_dc": {
            "precision": 0.06451612903225806,
            "recall": 0.06666666666666667,
            "dice_score": 0.06557377049180328,
            "tp": 18,
            "fp": 261,
            "fn": 252
        },
        "pt5_414_cd": {
            "precision": 0.0182648401826484,
            "recall": 0.01238390092879257,
            "dice_score": 0.014760147601476014,
            "tp": 4,
            "fp": 215,
            "fn": 319
        }
    },
    "partition_2_fold_2": {
        "pt1_06_c": {
            "precision": 0.625,
            "recall": 0.6907894736842105,
            "dice_score": 0.65625,
            "tp": 105,
            "fp": 63,
            "fn": 47
        },
        "pt3_04_c1": {
            "precision": 0.4888888888888889,
            "recall": 0.48034934497816595,
            "dice_score": 0.48458149779735676,
            "tp": 110,
            "fp": 115,
            "fn": 119
        },
        "pt4_117_cd": {
            "precision": 0.7862068965517242,
            "recall": 0.8658227848101265,
            "dice_score": 0.8240963855421687,
            "tp": 342,
            "fp": 93,
            "fn": 53
        },
        "pt5_373_c": {
            "precision": 0.8598484848484849,
            "recall": 0.8697318007662835,
            "dice_score": 0.8647619047619047,
            "tp": 227,
            "fp": 37,
            "fn": 34
        },
        "pt5_418_c": {
            "precision": 0.8962655601659751,
            "recall": 0.8962655601659751,
            "dice_score": 0.8962655601659751,
            "tp": 216,
            "fp": 25,
            "fn": 25
        },
        "pt5_379_d": {
            "precision": 0.05263157894736842,
            "recall": 0.05345911949685535,
            "dice_score": 0.0530421216848674,
            "tp": 17,
            "fp": 306,
            "fn": 301
        }
    },
    "partition_2_fold_3": {
        "pt1_06_c2": {
            "precision": 0.36123348017621143,
            "recall": 0.6307692307692307,
            "dice_score": 0.45938375350140054,
            "tp": 82,
            "fp": 145,
            "fn": 48
        },
        "pt1_09_c1": {
            "precision": 0.7586206896551724,
            "recall": 0.8380952380952381,
            "dice_score": 0.7963800904977376,
            "tp": 88,
            "fp": 28,
            "fn": 17
        },
        "pt2_1_c1": {
            "precision": 0.6177474402730375,
            "recall": 0.9141414141414141,
            "dice_score": 0.7372708757637475,
            "tp": 181,
            "fp": 112,
            "fn": 17
        },
        "pt3_12a_b2": {
            "precision": 0.6081081081081081,
            "recall": 0.7377049180327869,
            "dice_score": 0.6666666666666667,
            "tp": 45,
            "fp": 29,
            "fn": 16
        },
        "pt5_44_cd": {
            "precision": 0.5864485981308412,
            "recall": 0.786833855799373,
            "dice_score": 0.6720214190093708,
            "tp": 251,
            "fp": 177,
            "fn": 68
        },
        "pt5_70_c1": {
            "precision": 0.6666666666666666,
            "recall": 0.8280254777070064,
            "dice_score": 0.7386363636363635,
            "tp": 260,
            "fp": 130,
            "fn": 54
        }
    }
}
