# Supplementary material for: Tree ring segmentation performance in highly disturbed trees using deep learning
Source: PLoS One. 2026 Jun 18;21(6):e0321841. doi: 10.1371/journal.pone.0321841 (PMC13278439; doi:10.1371/journal.pone.0321841)
Supplement: S4 Appendix — In this folder, the instance and pixel metrics are provided using the following codes: Models: m0 - CU-Net. m1 - CAU-Net. m2 - CARU-Net. m3 - TLU-Net. m4 - FTU-Net. Datasets: d0C - 512px Data. d1C - 512px GData. d2C - 512px CLData. d7C - 512px BData. d10C - 1024px Data. d11C - 256px Data. d14C - 128px Data. (ZIP) [file pone.0321841.s012.zip › raw_metrics/first_group/m2_d0C/test_pixel_evaluation_results.json]

{
    "partition_2_fold_1": {
        "left_pt1_08_c": {
            "precision": 0.5619596541786743,
            "recall": 0.815337612675694,
            "dice_score": 0.6653419764704236,
            "tp": 285285,
            "fp": 222376,
            "fn": 64613,
            "tn": 4691598
        },
        "left_pt3_5_c": {
            "precision": 0.7833204716058452,
            "recall": 0.39037065829225304,
            "dice_score": 0.5210660971445199,
            "tp": 189815,
            "fp": 52506,
            "fn": 296428,
            "tn": 7265667
        },
        "left_pt4_4_cd": {
            "precision": 0.6225415622033444,
            "recall": 0.7623382042817649,
            "dice_score": 0.6853839995444329,
            "tp": 204607,
            "fp": 124057,
            "fn": 63787,
            "tn": 4952317
        },
        "left_pt5_24_cd": {
            "precision": 0.4963317797341619,
            "recall": 0.7542438291067401,
            "dice_score": 0.598692601083159,
            "tp": 149513,
            "fp": 151723,
            "fn": 48716,
            "tn": 7903488
        },
        "left_pt5_37_dc": {
            "precision": 0.44652047394612,
            "recall": 0.8211119175703754,
            "dice_score": 0.5784694128203971,
            "tp": 230785,
            "fp": 286067,
            "fn": 50279,
            "tn": 4557477
        },
        "left_pt5_414_cd": {
            "precision": 0.334339772469692,
            "recall": 0.8509936272106792,
            "dice_score": 0.4800691784632043,
            "tp": 225675,
            "fp": 449312,
            "fn": 39515,
            "tn": 3239162
        },
        "right_pt1_08_c": {
            "precision": 0.5360405490331807,
            "recall": 0.6670992825000284,
            "dice_score": 0.5944317630898514,
            "tp": 117707,
            "fp": 101879,
            "fn": 58739,
            "tn": 3156171
        },
        "right_pt3_5_c": {
            "precision": 0.7929959751708777,
            "recall": 0.5331194460705124,
            "dice_score": 0.6375939352601643,
            "tp": 212197,
            "fp": 55392,
            "fn": 185832,
            "tn": 2856659
        },
        "right_pt4_4_cd": {
            "precision": 0.6866480295587138,
            "recall": 0.829619381832906,
            "dice_score": 0.7513932035200259,
            "tp": 245866,
            "fp": 112201,
            "fn": 50494,
            "tn": 3974671
        },
        "right_pt5_24_cd": {
            "precision": 0.5498832564691353,
            "recall": 0.7544331545422295,
            "dice_score": 0.6361188992267442,
            "tp": 142483,
            "fp": 116632,
            "fn": 46378,
            "tn": 5433003
        },
        "right_pt5_37_dc": {
            "precision": 0.4308808534305622,
            "recall": 0.7490138679539816,
            "dice_score": 0.5470585278602226,
            "tp": 223117,
            "fp": 294699,
            "fn": 74764,
            "tn": 5782844
        },
        "right_pt5_414_cd": {
            "precision": 0.3293442366598291,
            "recall": 0.719406053989612,
            "dice_score": 0.45183727682773317,
            "tp": 214824,
            "fp": 437454,
            "fn": 83789,
            "tn": 3432125
        }
    },
    "partition_2_fold_2": {
        "left_pt1_06_c": {
            "precision": 0.7028822590632003,
            "recall": 0.7651821401106986,
            "dice_score": 0.7327102973663397,
            "tp": 402987,
            "fp": 170348,
            "fn": 123668,
            "tn": 3689301
        },
        "left_pt3_04_c1": {
            "precision": 0.5301511395792661,
            "recall": 0.6927035333647881,
            "dice_score": 0.600623403138809,
            "tp": 314184,
            "fp": 278447,
            "fn": 139378,
            "tn": 3716759
        },
        "left_pt4_117_cd": {
            "precision": 0.779390457094833,
            "recall": 0.7514227712321708,
            "dice_score": 0.7651511318361878,
            "tp": 937581,
            "fp": 265386,
            "fn": 310160,
            "tn": 5237081
        },
        "left_pt5_373_c": {
            "precision": 0.7722981281507698,
            "recall": 0.8137251836373449,
            "dice_score": 0.792470616896228,
            "tp": 598538,
            "fp": 176471,
            "fn": 137015,
            "tn": 3910504
        },
        "left_pt5_418_c": {
            "precision": 0.6522298843294513,
            "recall": 0.9220117874322603,
            "dice_score": 0.7640042215301749,
            "tp": 411906,
            "fp": 219629,
            "fn": 34841,
            "tn": 6074616
        },
        "right_pt1_06_c": {
            "precision": 0.7715230399702904,
            "recall": 0.7774417846666425,
            "dice_score": 0.774471104269948,
            "tp": 128805,
            "fp": 38144,
            "fn": 36873,
            "tn": 2115026
        },
        "right_pt3_04_c1": {
            "precision": 0.6018636448228534,
            "recall": 0.8108695226342285,
            "dice_score": 0.6909059652741963,
            "tp": 413957,
            "fp": 273835,
            "fn": 96553,
            "tn": 4762151
        },
        "right_pt4_117_cd": {
            "precision": 0.8006081696114289,
            "recall": 0.7896952353638025,
            "dice_score": 0.7951142592759869,
            "tp": 1117906,
            "fp": 278415,
            "fn": 297711,
            "tn": 8512688
        },
        "right_pt5_373_c": {
            "precision": 0.7184344024556647,
            "recall": 0.8793370259070463,
            "dice_score": 0.790783912580088,
            "tp": 645509,
            "fp": 252985,
            "fn": 88577,
            "tn": 3731521
        },
        "right_pt5_379_d": {
            "precision": 0.2844519683908783,
            "recall": 0.6478792426826134,
            "dice_score": 0.3953327394209354,
            "tp": 443761,
            "fp": 1116295,
            "fn": 241183,
            "tn": 6298601
        },
        "right_pt5_418_c": {
            "precision": 0.6595758298199157,
            "recall": 0.9189792710883886,
            "dice_score": 0.7679637093018201,
            "tp": 247335,
            "fp": 127656,
            "fn": 21806,
            "tn": 3899395
        }
    },
    "partition_2_fold_3": {
        "left_pt1_06_c2": {
            "precision": 0.4836355231705908,
            "recall": 0.5943891280947255,
            "dice_score": 0.5333230489592101,
            "tp": 79515,
            "fp": 84896,
            "fn": 54261,
            "tn": 2532816
        },
        "left_pt1_09_c1": {
            "precision": 0.6029052425810149,
            "recall": 0.8451925348452634,
            "dice_score": 0.7037798388921128,
            "tp": 143108,
            "fp": 94256,
            "fn": 26212,
            "tn": 6268520
        },
        "left_pt2_1_c1": {
            "precision": 0.11068347710683477,
            "recall": 0.039858535652838846,
            "dice_score": 0.05861063284022629,
            "tp": 834,
            "fp": 6701,
            "fn": 20090,
            "tn": 452119
        },
        "left_pt3_12a_b2": {
            "precision": 0.7024004489015614,
            "recall": 0.865279351836223,
            "dice_score": 0.7753784986819171,
            "tp": 107652,
            "fp": 45611,
            "fn": 16761,
            "tn": 2286040
        },
        "left_pt5_44_cd": {
            "precision": 0.7055230029035335,
            "recall": 0.7154598409796334,
            "dice_score": 0.7104566781192441,
            "tp": 336538,
            "fp": 140467,
            "fn": 133842,
            "tn": 4465633
        },
        "left_pt5_70_c1": {
            "precision": 0.6169354889964828,
            "recall": 0.826151491888193,
            "dice_score": 0.7063776215634051,
            "tp": 485345,
            "fp": 301358,
            "fn": 102132,
            "tn": 6092797
        },
        "right_pt1_06_c2": {
            "precision": 0.5698211863518394,
            "recall": 0.8059904024155718,
            "dice_score": 0.6676356138329924,
            "tp": 358756,
            "fp": 270838,
            "fn": 86356,
            "tn": 3518802
        },
        "right_pt1_09_c1": {
            "precision": 0.6104218817337405,
            "recall": 0.8472576632070609,
            "dice_score": 0.7095998827495237,
            "tp": 133144,
            "fp": 84974,
            "fn": 24003,
            "tn": 6167095
        },
        "right_pt2_1_c1": {
            "precision": 0.7602847946078347,
            "recall": 0.8698090520215062,
            "dice_score": 0.8113675146147296,
            "tp": 1201529,
            "fp": 378838,
            "fn": 179842,
            "tn": 19965487
        },
        "right_pt3_12a_b2": {
            "precision": 0.5750932597475599,
            "recall": 0.7790271966527197,
            "dice_score": 0.6617037470152252,
            "tp": 101286,
            "fp": 74835,
            "fn": 28730,
            "tn": 2908109
        },
        "right_pt5_44_cd": {
            "precision": 0.6773111376728275,
            "recall": 0.7928563984416057,
            "dice_score": 0.7305432286431134,
            "tp": 357560,
            "fp": 170351,
            "fn": 93417,
            "tn": 4954352
        },
        "right_pt5_70_c1": {
            "precision": 0.6936540060236859,
            "recall": 0.8438831565741698,
            "dice_score": 0.7614293122964839,
            "tp": 610779,
            "fp": 269745,
            "fn": 112993,
            "tn": 6046483
        }
    }
}
