# Supplementary material for: Tree ring segmentation performance in highly disturbed trees using deep learning
Source: PLoS One. 2026 Jun 18;21(6):e0321841. doi: 10.1371/journal.pone.0321841 (PMC13278439; doi:10.1371/journal.pone.0321841)
Supplement: S4 Appendix — In this folder, the instance and pixel metrics are provided using the following codes: Models: m0 - CU-Net. m1 - CAU-Net. m2 - CARU-Net. m3 - TLU-Net. m4 - FTU-Net. Datasets: d0C - 512px Data. d1C - 512px GData. d2C - 512px CLData. d7C - 512px BData. d10C - 1024px Data. d11C - 256px Data. d14C - 128px Data. (ZIP) [file pone.0321841.s012.zip › raw_metrics/first_group/m2_d0C/test_pixel_evaluation_results_directory_metrics.json]

{
    "directory_metrics": {
        "partition_2_fold_1": {
            "total_tp": 2441874,
            "total_fp": 2404298,
            "total_fn": 1063334,
            "precision": 0.5038768743659945,
            "recall": 0.6966416828901452,
            "dice_score": 0.5847833531703742
        },
        "partition_2_fold_2": {
            "total_tp": 5662469,
            "total_fp": 3197611,
            "total_fn": 1527765,
            "precision": 0.6390990826267935,
            "recall": 0.787522214158816,
            "dice_score": 0.7055898096448457
        },
        "partition_2_fold_3": {
            "total_tp": 3916046,
            "total_fp": 1922870,
            "total_fn": 878639,
            "precision": 0.6706803112084503,
            "recall": 0.8167472941392396,
            "dice_score": 0.7365418356396859
        }
    },
    "overall_metrics": {
        "mean_total_tp": 4006796.333,
        "mean_total_fp": 2508259.667,
        "mean_total_fn": 1156579.333,
        "mean_precision": 0.605,
        "mean_recall": 0.767,
        "mean_dice_score": 0.676,
        "std_total_tp": 1316367.4147,
        "std_total_fp": 525577.2543,
        "std_total_fn": 273083.8212,
        "std_precision": 0.0723,
        "std_recall": 0.0511,
        "std_dice_score": 0.0655
    }
}
