# Supplementary material for: Tree ring segmentation performance in highly disturbed trees using deep learning
Source: PLoS One. 2026 Jun 18;21(6):e0321841. doi: 10.1371/journal.pone.0321841 (PMC13278439; doi:10.1371/journal.pone.0321841)
Supplement: S4 Appendix — In this folder, the instance and pixel metrics are provided using the following codes: Models: m0 - CU-Net. m1 - CAU-Net. m2 - CARU-Net. m3 - TLU-Net. m4 - FTU-Net. Datasets: d0C - 512px Data. d1C - 512px GData. d2C - 512px CLData. d7C - 512px BData. d10C - 1024px Data. d11C - 256px Data. d14C - 128px Data. (ZIP) [file pone.0321841.s012.zip › raw_metrics/first_group/m2_d0C/test_pixel_evaluation_results_individuals.json]

{
    "partition_2_fold_1": {
        "pt1_08_c": {
            "precision": 0.5541336024761876,
            "recall": 0.765643761494384,
            "dice_score": 0.6429401615040312,
            "tp": 402992,
            "fp": 324255,
            "fn": 123352
        },
        "pt3_5_c": {
            "precision": 0.788397952579867,
            "recall": 0.4546248213219462,
            "dice_score": 0.5766994553078436,
            "tp": 402012,
            "fp": 107898,
            "fn": 482260
        },
        "pt4_4_cd": {
            "precision": 0.6559671836570652,
            "recall": 0.7976446381964537,
            "dice_score": 0.7199015569503431,
            "tp": 450473,
            "fp": 236258,
            "fn": 114281
        },
        "pt5_24_cd": {
            "precision": 0.5210948137863589,
            "recall": 0.7543362008835155,
            "dice_score": 0.6163887777708585,
            "tp": 291996,
            "fp": 268355,
            "fn": 95094
        },
        "pt5_37_dc": {
            "precision": 0.43869337797245106,
            "recall": 0.784015752791716,
            "dice_score": 0.5625909062457974,
            "tp": 453902,
            "fp": 580766,
            "fn": 125043
        },
        "pt5_414_cd": {
            "precision": 0.33188474042485866,
            "recall": 0.7812994964553222,
            "dice_score": 0.46587325257473555,
            "tp": 440499,
            "fp": 886766,
            "fn": 123304
        }
    },
    "partition_2_fold_2": {
        "pt1_06_c": {
            "precision": 0.7183621420968169,
            "recall": 0.7681159210957733,
            "dice_score": 0.7424063793742501,
            "tp": 531792,
            "fp": 208492,
            "fn": 160541
        },
        "pt3_04_c1": {
            "precision": 0.5686722278497028,
            "recall": 0.7552765768531811,
            "dice_score": 0.6488239002537318,
            "tp": 728141,
            "fp": 552282,
            "fn": 235931
        },
        "pt4_117_cd": {
            "precision": 0.7907884774599814,
            "recall": 0.7717651926627964,
            "dice_score": 0.7811610357223344,
            "tp": 2055487,
            "fp": 543801,
            "fn": 607871
        },
        "pt5_373_c": {
            "precision": 0.743379007985047,
            "recall": 0.846498357759967,
            "dice_score": 0.791594525478009,
            "tp": 1244047,
            "fp": 429456,
            "fn": 225592
        },
        "pt5_418_c": {
            "precision": 0.6549666873980404,
            "recall": 0.9208717006012114,
            "dice_score": 0.7654849530949005,
            "tp": 659241,
            "fp": 347285,
            "fn": 56647
        },
        "pt5_379_d": {
            "precision": 0.2844519683908783,
            "recall": 0.6478792426826134,
            "dice_score": 0.3953327394209354,
            "tp": 443761,
            "fp": 1116295,
            "fn": 241183,
            "tn": 6298601
        }
    },
    "partition_2_fold_3": {
        "pt1_06_c2": {
            "precision": 0.5519751135068419,
            "recall": 0.7570911817139067,
            "dice_score": 0.6384634490816109,
            "tp": 438271,
            "fp": 355734,
            "fn": 140617
        },
        "pt1_09_c1": {
            "precision": 0.6065047575974463,
            "recall": 0.8461865977265696,
            "dice_score": 0.70657293506354,
            "tp": 276252,
            "fp": 179230,
            "fn": 50215
        },
        "pt2_1_c1": {
            "precision": 0.7572022706690967,
            "recall": 0.8574251494870908,
            "dice_score": 0.8042032013275379,
            "tp": 1202363,
            "fp": 385539,
            "fn": 199932
        },
        "pt3_12a_b2": {
            "precision": 0.6343295363466349,
            "recall": 0.8212035577705372,
            "dice_score": 0.7157702894591247,
            "tp": 208938,
            "fp": 120446,
            "fn": 45491
        },
        "pt5_44_cd": {
            "precision": 0.6907025064781533,
            "recall": 0.7533431666552705,
            "dice_score": 0.7206642049179945,
            "tp": 694098,
            "fp": 310818,
            "fn": 227259
        },
        "pt5_70_c1": {
            "precision": 0.657453364178963,
            "recall": 0.8359388643957021,
            "dice_score": 0.7360301039860654,
            "tp": 1096124,
            "fp": 571103,
            "fn": 215125
        }
    }
}
