# Supplementary material for: Tree ring segmentation performance in highly disturbed trees using deep learning
Source: PLoS One. 2026 Jun 18;21(6):e0321841. doi: 10.1371/journal.pone.0321841 (PMC13278439; doi:10.1371/journal.pone.0321841)
Supplement: S4 Appendix — In this folder, the instance and pixel metrics are provided using the following codes: Models: m0 - CU-Net. m1 - CAU-Net. m2 - CARU-Net. m3 - TLU-Net. m4 - FTU-Net. Datasets: d0C - 512px Data. d1C - 512px GData. d2C - 512px CLData. d7C - 512px BData. d10C - 1024px Data. d11C - 256px Data. d14C - 128px Data. (ZIP) [file pone.0321841.s012.zip › raw_metrics/first_group/m2_d10C/colored_images_instance_evaluation_results.json]

{
    "partition_2_fold_1": {
        "left_pt5_359_a1": {
            "precision": 0.3,
            "recall": 0.4666666666666667,
            "dice_score": 0.3652173913043478,
            "tp": 42,
            "fp": 98,
            "fn": 48
        },
        "left_ptc_01_a1": {
            "precision": 0.10483870967741936,
            "recall": 0.14772727272727273,
            "dice_score": 0.12264150943396228,
            "tp": 13,
            "fp": 111,
            "fn": 75
        },
        "right_pt5_359_a1": {
            "precision": 0.014492753623188406,
            "recall": 0.010309278350515464,
            "dice_score": 0.012048192771084336,
            "tp": 1,
            "fp": 68,
            "fn": 96
        },
        "right_ptc_01_a2": {
            "precision": 0.12637362637362637,
            "recall": 0.1402439024390244,
            "dice_score": 0.13294797687861273,
            "tp": 23,
            "fp": 159,
            "fn": 141
        }
    },
    "partition_2_fold_2": {
        "left_pt5_359_a1": {
            "precision": 0.25961538461538464,
            "recall": 0.3,
            "dice_score": 0.27835051546391754,
            "tp": 27,
            "fp": 77,
            "fn": 63
        },
        "left_ptc_01_a1": {
            "precision": 0.18620689655172415,
            "recall": 0.3068181818181818,
            "dice_score": 0.23175965665236054,
            "tp": 27,
            "fp": 118,
            "fn": 61
        },
        "right_pt5_359_a1": {
            "precision": 0.07692307692307693,
            "recall": 0.05154639175257732,
            "dice_score": 0.0617283950617284,
            "tp": 5,
            "fp": 60,
            "fn": 92
        },
        "right_ptc_01_a2": {
            "precision": 0.088,
            "recall": 0.06707317073170732,
            "dice_score": 0.07612456747404844,
            "tp": 11,
            "fp": 114,
            "fn": 153
        }
    },
    "partition_2_fold_3": {
        "left_pt5_359_a1": {
            "precision": 0.21296296296296297,
            "recall": 0.25555555555555554,
            "dice_score": 0.2323232323232323,
            "tp": 23,
            "fp": 85,
            "fn": 67
        },
        "left_ptc_01_a1": {
            "precision": 0.20202020202020202,
            "recall": 0.45454545454545453,
            "dice_score": 0.2797202797202797,
            "tp": 40,
            "fp": 158,
            "fn": 48
        },
        "right_pt5_359_a1": {
            "precision": 0.10416666666666667,
            "recall": 0.15463917525773196,
            "dice_score": 0.12448132780082988,
            "tp": 15,
            "fp": 129,
            "fn": 82
        },
        "right_ptc_01_a2": {
            "precision": 0.11888111888111888,
            "recall": 0.2073170731707317,
            "dice_score": 0.1511111111111111,
            "tp": 34,
            "fp": 252,
            "fn": 130
        }
    }
}
