# Supplementary material for: Tree ring segmentation performance in highly disturbed trees using deep learning
Source: PLoS One. 2026 Jun 18;21(6):e0321841. doi: 10.1371/journal.pone.0321841 (PMC13278439; doi:10.1371/journal.pone.0321841)
Supplement: S4 Appendix — In this folder, the instance and pixel metrics are provided using the following codes: Models: m0 - CU-Net. m1 - CAU-Net. m2 - CARU-Net. m3 - TLU-Net. m4 - FTU-Net. Datasets: d0C - 512px Data. d1C - 512px GData. d2C - 512px CLData. d7C - 512px BData. d10C - 1024px Data. d11C - 256px Data. d14C - 128px Data. (ZIP) [file pone.0321841.s012.zip › raw_metrics/first_group/m2_d10C/colored_images_instance_evaluation_results_directory_metrics.json]

{
    "directory_metrics": {
        "partition_2_fold_1": {
            "total_tp": 79,
            "total_fp": 436,
            "total_fn": 360,
            "precision": 0.1533980582524272,
            "recall": 0.17995444191343962,
            "dice_score": 0.16561844863731656
        },
        "partition_2_fold_2": {
            "total_tp": 70,
            "total_fp": 369,
            "total_fn": 369,
            "precision": 0.15945330296127563,
            "recall": 0.15945330296127563,
            "dice_score": 0.15945330296127563
        },
        "partition_2_fold_3": {
            "total_tp": 112,
            "total_fp": 624,
            "total_fn": 327,
            "precision": 0.15217391304347827,
            "recall": 0.255125284738041,
            "dice_score": 0.19063829787234043
        }
    },
    "overall_metrics": {
        "mean_total_tp": 87.0,
        "mean_total_fp": 476.333,
        "mean_total_fn": 352.0,
        "mean_precision": 0.155,
        "mean_recall": 0.198,
        "mean_dice_score": 0.172,
        "std_total_tp": 18.0555,
        "std_total_fp": 107.9393,
        "std_total_fn": 18.0555,
        "std_precision": 0.0032,
        "std_recall": 0.0411,
        "std_dice_score": 0.0135
    }
}
