# Supplementary material for: Tree ring segmentation performance in highly disturbed trees using deep learning
Source: PLoS One. 2026 Jun 18;21(6):e0321841. doi: 10.1371/journal.pone.0321841 (PMC13278439; doi:10.1371/journal.pone.0321841)
Supplement: S4 Appendix — In this folder, the instance and pixel metrics are provided using the following codes: Models: m0 - CU-Net. m1 - CAU-Net. m2 - CARU-Net. m3 - TLU-Net. m4 - FTU-Net. Datasets: d0C - 512px Data. d1C - 512px GData. d2C - 512px CLData. d7C - 512px BData. d10C - 1024px Data. d11C - 256px Data. d14C - 128px Data. (ZIP) [file pone.0321841.s012.zip › raw_metrics/first_group/m2_d10C/colored_images_instance_evaluation_results_individuals.json]

{
    "partition_2_fold_1": {
        "pt5_359_a1": {
            "precision": 0.20574162679425836,
            "recall": 0.22994652406417113,
            "dice_score": 0.21717171717171715,
            "tp": 43,
            "fp": 166,
            "fn": 144
        },
        "ptc_01_a1": {
            "precision": 0.10483870967741936,
            "recall": 0.14772727272727273,
            "dice_score": 0.12264150943396228,
            "tp": 13,
            "fp": 111,
            "fn": 75
        },
        "ptc_01_a2": {
            "precision": 0.12637362637362637,
            "recall": 0.1402439024390244,
            "dice_score": 0.13294797687861273,
            "tp": 23,
            "fp": 159,
            "fn": 141
        }
    },
    "partition_2_fold_2": {
        "pt5_359_a1": {
            "precision": 0.1893491124260355,
            "recall": 0.1711229946524064,
            "dice_score": 0.1797752808988764,
            "tp": 32,
            "fp": 137,
            "fn": 155
        },
        "ptc_01_a1": {
            "precision": 0.18620689655172415,
            "recall": 0.3068181818181818,
            "dice_score": 0.23175965665236054,
            "tp": 27,
            "fp": 118,
            "fn": 61
        },
        "ptc_01_a2": {
            "precision": 0.088,
            "recall": 0.06707317073170732,
            "dice_score": 0.07612456747404844,
            "tp": 11,
            "fp": 114,
            "fn": 153
        }
    },
    "partition_2_fold_3": {
        "pt5_359_a1": {
            "precision": 0.15079365079365079,
            "recall": 0.20320855614973263,
            "dice_score": 0.17312072892938496,
            "tp": 38,
            "fp": 214,
            "fn": 149
        },
        "ptc_01_a1": {
            "precision": 0.20202020202020202,
            "recall": 0.45454545454545453,
            "dice_score": 0.2797202797202797,
            "tp": 40,
            "fp": 158,
            "fn": 48
        },
        "ptc_01_a2": {
            "precision": 0.11888111888111888,
            "recall": 0.2073170731707317,
            "dice_score": 0.1511111111111111,
            "tp": 34,
            "fp": 252,
            "fn": 130
        }
    }
}
