# Supplementary material for: Tree ring segmentation performance in highly disturbed trees using deep learning
Source: PLoS One. 2026 Jun 18;21(6):e0321841. doi: 10.1371/journal.pone.0321841 (PMC13278439; doi:10.1371/journal.pone.0321841)
Supplement: S4 Appendix — In this folder, the instance and pixel metrics are provided using the following codes: Models: m0 - CU-Net. m1 - CAU-Net. m2 - CARU-Net. m3 - TLU-Net. m4 - FTU-Net. Datasets: d0C - 512px Data. d1C - 512px GData. d2C - 512px CLData. d7C - 512px BData. d10C - 1024px Data. d11C - 256px Data. d14C - 128px Data. (ZIP) [file pone.0321841.s012.zip › raw_metrics/first_group/m2_d10C/colored_images_pixel_evaluation_results.json]

{
    "partition_2_fold_1": {
        "left_pt5_359_a1": {
            "precision": 0.6873281014487019,
            "recall": 0.5337706578600468,
            "dice_score": 0.60089418661543,
            "tp": 1077083,
            "fp": 489975,
            "fn": 940793,
            "tn": 13647797
        },
        "left_ptc_01_a1": {
            "precision": 0.6318800197814878,
            "recall": 0.2833058568953199,
            "dice_score": 0.39121082398968066,
            "tp": 551975,
            "fp": 321569,
            "fn": 1396361,
            "tn": 20344111
        },
        "right_pt5_359_a1": {
            "precision": 0.7578163498537384,
            "recall": 0.19611225446371036,
            "dice_score": 0.3115895092497292,
            "tp": 289113,
            "fp": 92395,
            "fn": 1185109,
            "tn": 8406119
        },
        "right_ptc_01_a2": {
            "precision": 0.6337173871166176,
            "recall": 0.3422415490100758,
            "dice_score": 0.4444539870953225,
            "tp": 884935,
            "fp": 511484,
            "fn": 1700768,
            "tn": 36296093
        }
    },
    "partition_2_fold_2": {
        "left_pt5_359_a1": {
            "precision": 0.7507075288082923,
            "recall": 0.3392815019356987,
            "dice_score": 0.46734631396182674,
            "tp": 684628,
            "fp": 227349,
            "fn": 1333248,
            "tn": 13910423
        },
        "left_ptc_01_a1": {
            "precision": 0.7157788057936975,
            "recall": 0.467992687092986,
            "dice_score": 0.5659525486134797,
            "tp": 911807,
            "fp": 362060,
            "fn": 1036529,
            "tn": 20303620
        },
        "right_pt5_359_a1": {
            "precision": 0.6995617659294381,
            "recall": 0.1665380112357569,
            "dice_score": 0.2690304934976134,
            "tp": 245514,
            "fp": 105440,
            "fn": 1228708,
            "tn": 8393074
        },
        "right_ptc_01_a2": {
            "precision": 0.6546794084672468,
            "recall": 0.18970160146002849,
            "dice_score": 0.29416514765019974,
            "tp": 490512,
            "fp": 258728,
            "fn": 2095191,
            "tn": 36548849
        }
    },
    "partition_2_fold_3": {
        "left_pt5_359_a1": {
            "precision": 0.5866010648630696,
            "recall": 0.2783456466105945,
            "dice_score": 0.37754430541411654,
            "tp": 561667,
            "fp": 395827,
            "fn": 1456209,
            "tn": 13741945
        },
        "left_ptc_01_a1": {
            "precision": 0.5706794913193372,
            "recall": 0.6730589590296541,
            "dice_score": 0.6176554954286206,
            "tp": 1311345,
            "fp": 986521,
            "fn": 636991,
            "tn": 19679159
        },
        "right_pt5_359_a1": {
            "precision": 0.5349820851318464,
            "recall": 0.4433117942887842,
            "dice_score": 0.4848519919446049,
            "tp": 653540,
            "fp": 568071,
            "fn": 820682,
            "tn": 7930443
        },
        "right_ptc_01_a2": {
            "precision": 0.4392784838600832,
            "recall": 0.6887740007263015,
            "dice_score": 0.5364353217523075,
            "tp": 1780965,
            "fp": 2273331,
            "fn": 804738,
            "tn": 34534246
        }
    }
}
