# Supplementary material for: Tree ring segmentation performance in highly disturbed trees using deep learning
Source: PLoS One. 2026 Jun 18;21(6):e0321841. doi: 10.1371/journal.pone.0321841 (PMC13278439; doi:10.1371/journal.pone.0321841)
Supplement: S4 Appendix — In this folder, the instance and pixel metrics are provided using the following codes: Models: m0 - CU-Net. m1 - CAU-Net. m2 - CARU-Net. m3 - TLU-Net. m4 - FTU-Net. Datasets: d0C - 512px Data. d1C - 512px GData. d2C - 512px CLData. d7C - 512px BData. d10C - 1024px Data. d11C - 256px Data. d14C - 128px Data. (ZIP) [file pone.0321841.s012.zip › raw_metrics/first_group/m2_d10C/colored_images_pixel_evaluation_results_directory_metrics.json]

{
    "directory_metrics": {
        "partition_2_fold_1": {
            "total_tp": 2803106,
            "total_fp": 1415423,
            "total_fn": 5223031,
            "precision": 0.6644747493735376,
            "recall": 0.3492472156904374,
            "dice_score": 0.4578493198589493
        },
        "partition_2_fold_2": {
            "total_tp": 2332461,
            "total_fp": 953577,
            "total_fn": 5693676,
            "precision": 0.7098095031159104,
            "recall": 0.2906081717767838,
            "dice_score": 0.4123806429797983
        },
        "partition_2_fold_3": {
            "total_tp": 4307517,
            "total_fp": 4223750,
            "total_fn": 3718620,
            "precision": 0.5049094114625647,
            "recall": 0.5366862040854772,
            "dice_score": 0.5203130877280038
        }
    },
    "overall_metrics": {
        "mean_total_tp": 3147694.667,
        "mean_total_fp": 2197583.333,
        "mean_total_fn": 4878442.333,
        "mean_precision": 0.626,
        "mean_recall": 0.392,
        "mean_dice_score": 0.464,
        "std_total_tp": 842325.1798,
        "std_total_fp": 1445069.5376,
        "std_total_fn": 842325.1798,
        "std_precision": 0.0879,
        "std_recall": 0.1049,
        "std_dice_score": 0.0442
    }
}
