# Supplementary material for: Tree ring segmentation performance in highly disturbed trees using deep learning
Source: PLoS One. 2026 Jun 18;21(6):e0321841. doi: 10.1371/journal.pone.0321841 (PMC13278439; doi:10.1371/journal.pone.0321841)
Supplement: S4 Appendix — In this folder, the instance and pixel metrics are provided using the following codes: Models: m0 - CU-Net. m1 - CAU-Net. m2 - CARU-Net. m3 - TLU-Net. m4 - FTU-Net. Datasets: d0C - 512px Data. d1C - 512px GData. d2C - 512px CLData. d7C - 512px BData. d10C - 1024px Data. d11C - 256px Data. d14C - 128px Data. (ZIP) [file pone.0321841.s012.zip › raw_metrics/first_group/m2_d10C/colored_images_pixel_evaluation_results_individuals.json]

{
    "partition_2_fold_1": {
        "pt5_359_a1": {
            "precision": 0.7011289327638889,
            "recall": 0.3912249885312497,
            "dice_score": 0.5022166412040884,
            "tp": 1366196,
            "fp": 582370,
            "fn": 2125902
        },
        "ptc_01_a1": {
            "precision": 0.6318800197814878,
            "recall": 0.2833058568953199,
            "dice_score": 0.39121082398968066,
            "tp": 551975,
            "fp": 321569,
            "fn": 1396361,
            "tn": 20344111
        },
        "ptc_01_a2": {
            "precision": 0.6337173871166176,
            "recall": 0.3422415490100758,
            "dice_score": 0.4444539870953225,
            "tp": 884935,
            "fp": 511484,
            "fn": 1700768,
            "tn": 36296093
        }
    },
    "partition_2_fold_2": {
        "pt5_359_a1": {
            "precision": 0.7364947095288658,
            "recall": 0.26635621337087334,
            "dice_score": 0.3912245330154664,
            "tp": 930142,
            "fp": 332789,
            "fn": 2561956
        },
        "ptc_01_a1": {
            "precision": 0.7157788057936975,
            "recall": 0.467992687092986,
            "dice_score": 0.5659525486134797,
            "tp": 911807,
            "fp": 362060,
            "fn": 1036529,
            "tn": 20303620
        },
        "ptc_01_a2": {
            "precision": 0.6546794084672468,
            "recall": 0.18970160146002849,
            "dice_score": 0.29416514765019974,
            "tp": 490512,
            "fp": 258728,
            "fn": 2095191,
            "tn": 36548849
        }
    },
    "partition_2_fold_3": {
        "pt5_359_a1": {
            "precision": 0.5576633526149497,
            "recall": 0.3479876567037924,
            "dice_score": 0.42855351853918827,
            "tp": 1215207,
            "fp": 963898,
            "fn": 2276891
        },
        "ptc_01_a1": {
            "precision": 0.5706794913193372,
            "recall": 0.6730589590296541,
            "dice_score": 0.6176554954286206,
            "tp": 1311345,
            "fp": 986521,
            "fn": 636991,
            "tn": 19679159
        },
        "ptc_01_a2": {
            "precision": 0.4392784838600832,
            "recall": 0.6887740007263015,
            "dice_score": 0.5364353217523075,
            "tp": 1780965,
            "fp": 2273331,
            "fn": 804738,
            "tn": 34534246
        }
    }
}
