# Supplementary material for: Tree ring segmentation performance in highly disturbed trees using deep learning
Source: PLoS One. 2026 Jun 18;21(6):e0321841. doi: 10.1371/journal.pone.0321841 (PMC13278439; doi:10.1371/journal.pone.0321841)
Supplement: S4 Appendix — In this folder, the instance and pixel metrics are provided using the following codes: Models: m0 - CU-Net. m1 - CAU-Net. m2 - CARU-Net. m3 - TLU-Net. m4 - FTU-Net. Datasets: d0C - 512px Data. d1C - 512px GData. d2C - 512px CLData. d7C - 512px BData. d10C - 1024px Data. d11C - 256px Data. d14C - 128px Data. (ZIP) [file pone.0321841.s012.zip › raw_metrics/first_group/m2_d10C/test_def_instance_evaluation_results.json]

{
    "partition_2_fold_1": {
        "left_pt3_02_c1": {
            "precision": 0.5747126436781609,
            "recall": 0.746268656716418,
            "dice_score": 0.6493506493506493,
            "tp": 50,
            "fp": 37,
            "fn": 17
        },
        "left_pt4_51_c": {
            "precision": 0.8363636363636363,
            "recall": 0.8932038834951457,
            "dice_score": 0.8638497652582159,
            "tp": 92,
            "fp": 18,
            "fn": 11
        },
        "left_pt4_80_c": {
            "precision": 0.3698630136986301,
            "recall": 0.2967032967032967,
            "dice_score": 0.32926829268292684,
            "tp": 27,
            "fp": 46,
            "fn": 64
        },
        "left_pt5_401_c1": {
            "precision": 0.7886178861788617,
            "recall": 0.9509803921568627,
            "dice_score": 0.8622222222222222,
            "tp": 97,
            "fp": 26,
            "fn": 5
        },
        "left_pt5_64_c": {
            "precision": 0.6855670103092784,
            "recall": 0.875,
            "dice_score": 0.7687861271676301,
            "tp": 133,
            "fp": 61,
            "fn": 19
        },
        "left_ptc_01_c3": {
            "precision": 0.6260504201680672,
            "recall": 0.861271676300578,
            "dice_score": 0.7250608272506083,
            "tp": 149,
            "fp": 89,
            "fn": 24
        },
        "right_pt3_02_c1": {
            "precision": 0.5142857142857142,
            "recall": 0.72,
            "dice_score": 0.6,
            "tp": 18,
            "fp": 17,
            "fn": 7
        },
        "right_pt4_80_c": {
            "precision": 0.21311475409836064,
            "recall": 0.16666666666666666,
            "dice_score": 0.18705035971223022,
            "tp": 13,
            "fp": 48,
            "fn": 65
        },
        "right_pt5_401_c1": {
            "precision": 0.8363636363636363,
            "recall": 0.8932038834951457,
            "dice_score": 0.8638497652582159,
            "tp": 92,
            "fp": 18,
            "fn": 11
        },
        "right_pt5_64_c": {
            "precision": 0.4634146341463415,
            "recall": 0.76,
            "dice_score": 0.5757575757575758,
            "tp": 19,
            "fp": 22,
            "fn": 6
        },
        "right_ptc_01_c3": {
            "precision": 0.09523809523809523,
            "recall": 0.3333333333333333,
            "dice_score": 0.14814814814814814,
            "tp": 2,
            "fp": 19,
            "fn": 4
        }
    },
    "partition_2_fold_2": {
        "left_pt3_02_c1": {
            "precision": 0.6190476190476191,
            "recall": 0.7761194029850746,
            "dice_score": 0.6887417218543046,
            "tp": 52,
            "fp": 32,
            "fn": 15
        },
        "left_pt4_51_c": {
            "precision": 0.8899082568807339,
            "recall": 0.941747572815534,
            "dice_score": 0.9150943396226414,
            "tp": 97,
            "fp": 12,
            "fn": 6
        },
        "left_pt4_80_c": {
            "precision": 0.5393258426966292,
            "recall": 0.5274725274725275,
            "dice_score": 0.5333333333333333,
            "tp": 48,
            "fp": 41,
            "fn": 43
        },
        "left_pt5_401_c1": {
            "precision": 0.8508771929824561,
            "recall": 0.9509803921568627,
            "dice_score": 0.8981481481481481,
            "tp": 97,
            "fp": 17,
            "fn": 5
        },
        "left_pt5_64_c": {
            "precision": 0.5534883720930233,
            "recall": 0.7828947368421053,
            "dice_score": 0.6485013623978202,
            "tp": 119,
            "fp": 96,
            "fn": 33
        },
        "left_ptc_01_c3": {
            "precision": 0.6888888888888889,
            "recall": 0.8959537572254336,
            "dice_score": 0.778894472361809,
            "tp": 155,
            "fp": 70,
            "fn": 18
        },
        "right_pt3_02_c1": {
            "precision": 0.45,
            "recall": 0.72,
            "dice_score": 0.5538461538461539,
            "tp": 18,
            "fp": 22,
            "fn": 7
        },
        "right_pt4_80_c": {
            "precision": 0.18518518518518517,
            "recall": 0.19230769230769232,
            "dice_score": 0.18867924528301885,
            "tp": 15,
            "fp": 66,
            "fn": 63
        },
        "right_pt5_401_c1": {
            "precision": 0.8070175438596491,
            "recall": 0.8932038834951457,
            "dice_score": 0.847926267281106,
            "tp": 92,
            "fp": 22,
            "fn": 11
        },
        "right_pt5_64_c": {
            "precision": 0.37254901960784315,
            "recall": 0.76,
            "dice_score": 0.5,
            "tp": 19,
            "fp": 32,
            "fn": 6
        },
        "right_ptc_01_c3": {
            "precision": 0.125,
            "recall": 0.3333333333333333,
            "dice_score": 0.18181818181818182,
            "tp": 2,
            "fp": 14,
            "fn": 4
        }
    },
    "partition_2_fold_3": {
        "left_pt3_02_c1": {
            "precision": 0.27522935779816515,
            "recall": 0.44776119402985076,
            "dice_score": 0.3409090909090909,
            "tp": 30,
            "fp": 79,
            "fn": 37
        },
        "left_pt4_51_c": {
            "precision": 0.273972602739726,
            "recall": 0.3883495145631068,
            "dice_score": 0.32128514056224894,
            "tp": 40,
            "fp": 106,
            "fn": 63
        },
        "left_pt4_80_c": {
            "precision": 0.023809523809523808,
            "recall": 0.01098901098901099,
            "dice_score": 0.015037593984962407,
            "tp": 1,
            "fp": 41,
            "fn": 90
        },
        "left_pt5_401_c1": {
            "precision": 0.2857142857142857,
            "recall": 0.29411764705882354,
            "dice_score": 0.2898550724637681,
            "tp": 30,
            "fp": 75,
            "fn": 72
        },
        "left_pt5_64_c": {
            "precision": 0.06896551724137931,
            "recall": 0.06578947368421052,
            "dice_score": 0.06734006734006732,
            "tp": 10,
            "fp": 135,
            "fn": 142
        },
        "left_ptc_01_c3": {
            "precision": 0.07179487179487179,
            "recall": 0.08092485549132948,
            "dice_score": 0.07608695652173914,
            "tp": 14,
            "fp": 181,
            "fn": 159
        },
        "right_pt3_02_c1": {
            "precision": 0.26666666666666666,
            "recall": 0.16,
            "dice_score": 0.2,
            "tp": 4,
            "fp": 11,
            "fn": 21
        },
        "right_pt4_80_c": {
            "precision": 0.0392156862745098,
            "recall": 0.02564102564102564,
            "dice_score": 0.031007751937984496,
            "tp": 2,
            "fp": 49,
            "fn": 76
        },
        "right_pt5_401_c1": {
            "precision": 0.592,
            "recall": 0.7184466019417476,
            "dice_score": 0.6491228070175439,
            "tp": 74,
            "fp": 51,
            "fn": 29
        },
        "right_pt5_64_c": {
            "precision": 0.12962962962962962,
            "recall": 0.28,
            "dice_score": 0.17721518987341772,
            "tp": 7,
            "fp": 47,
            "fn": 18
        },
        "right_ptc_01_c3": {
            "precision": 0.0,
            "recall": 0.0,
            "dice_score": 0,
            "tp": 0,
            "fp": 2,
            "fn": 6
        }
    }
}
