# Supplementary material for: Tree ring segmentation performance in highly disturbed trees using deep learning
Source: PLoS One. 2026 Jun 18;21(6):e0321841. doi: 10.1371/journal.pone.0321841 (PMC13278439; doi:10.1371/journal.pone.0321841)
Supplement: S4 Appendix — In this folder, the instance and pixel metrics are provided using the following codes: Models: m0 - CU-Net. m1 - CAU-Net. m2 - CARU-Net. m3 - TLU-Net. m4 - FTU-Net. Datasets: d0C - 512px Data. d1C - 512px GData. d2C - 512px CLData. d7C - 512px BData. d10C - 1024px Data. d11C - 256px Data. d14C - 128px Data. (ZIP) [file pone.0321841.s012.zip › raw_metrics/first_group/m2_d10C/test_def_instance_evaluation_results_directory_metrics.json]

{
    "directory_metrics": {
        "partition_2_fold_1": {
            "total_tp": 692,
            "total_fp": 401,
            "total_fn": 233,
            "precision": 0.6331198536139067,
            "recall": 0.7481081081081081,
            "dice_score": 0.6858275520317145
        },
        "partition_2_fold_2": {
            "total_tp": 714,
            "total_fp": 424,
            "total_fn": 211,
            "precision": 0.6274165202108963,
            "recall": 0.7718918918918919,
            "dice_score": 0.692195831313621
        },
        "partition_2_fold_3": {
            "total_tp": 212,
            "total_fp": 777,
            "total_fn": 713,
            "precision": 0.21435793731041455,
            "recall": 0.22918918918918918,
            "dice_score": 0.2215256008359457
        }
    },
    "overall_metrics": {
        "mean_total_tp": 539.333,
        "mean_total_fp": 534.0,
        "mean_total_fn": 385.667,
        "mean_precision": 0.492,
        "mean_recall": 0.583,
        "mean_dice_score": 0.533,
        "std_total_tp": 231.6338,
        "std_total_fp": 172.0833,
        "std_total_fn": 231.6338,
        "std_precision": 0.1961,
        "std_recall": 0.2504,
        "std_dice_score": 0.2204
    }
}
