# Supplementary material for: Tree ring segmentation performance in highly disturbed trees using deep learning
Source: PLoS One. 2026 Jun 18;21(6):e0321841. doi: 10.1371/journal.pone.0321841 (PMC13278439; doi:10.1371/journal.pone.0321841)
Supplement: S4 Appendix — In this folder, the instance and pixel metrics are provided using the following codes: Models: m0 - CU-Net. m1 - CAU-Net. m2 - CARU-Net. m3 - TLU-Net. m4 - FTU-Net. Datasets: d0C - 512px Data. d1C - 512px GData. d2C - 512px CLData. d7C - 512px BData. d10C - 1024px Data. d11C - 256px Data. d14C - 128px Data. (ZIP) [file pone.0321841.s012.zip › raw_metrics/first_group/m2_d10C/test_def_instance_evaluation_results_individuals.json]

{
    "partition_2_fold_1": {
        "pt3_02_c1": {
            "precision": 0.5573770491803278,
            "recall": 0.7391304347826086,
            "dice_score": 0.6355140186915887,
            "tp": 68,
            "fp": 54,
            "fn": 24
        },
        "pt4_51_c": {
            "precision": 0.8363636363636363,
            "recall": 0.8932038834951457,
            "dice_score": 0.8638497652582159,
            "tp": 92,
            "fp": 18,
            "fn": 11
        },
        "pt4_80_c": {
            "precision": 0.29850746268656714,
            "recall": 0.23668639053254437,
            "dice_score": 0.26402640264026406,
            "tp": 40,
            "fp": 94,
            "fn": 129
        },
        "pt5_401_c1": {
            "precision": 0.8111587982832618,
            "recall": 0.9219512195121952,
            "dice_score": 0.8630136986301369,
            "tp": 189,
            "fp": 44,
            "fn": 16
        },
        "pt5_64_c": {
            "precision": 0.6468085106382979,
            "recall": 0.8587570621468926,
            "dice_score": 0.7378640776699029,
            "tp": 152,
            "fp": 83,
            "fn": 25
        },
        "ptc_01_c3": {
            "precision": 0.583011583011583,
            "recall": 0.8435754189944135,
            "dice_score": 0.6894977168949772,
            "tp": 151,
            "fp": 108,
            "fn": 28
        }
    },
    "partition_2_fold_2": {
        "pt3_02_c1": {
            "precision": 0.5645161290322581,
            "recall": 0.7608695652173914,
            "dice_score": 0.6481481481481481,
            "tp": 70,
            "fp": 54,
            "fn": 22
        },
        "pt4_51_c": {
            "precision": 0.8899082568807339,
            "recall": 0.941747572815534,
            "dice_score": 0.9150943396226414,
            "tp": 97,
            "fp": 12,
            "fn": 6
        },
        "pt4_80_c": {
            "precision": 0.37058823529411766,
            "recall": 0.3727810650887574,
            "dice_score": 0.37168141592920356,
            "tp": 63,
            "fp": 107,
            "fn": 106
        },
        "pt5_401_c1": {
            "precision": 0.8289473684210527,
            "recall": 0.9219512195121952,
            "dice_score": 0.8729792147806005,
            "tp": 189,
            "fp": 39,
            "fn": 16
        },
        "pt5_64_c": {
            "precision": 0.518796992481203,
            "recall": 0.7796610169491526,
            "dice_score": 0.6230248306997742,
            "tp": 138,
            "fp": 128,
            "fn": 39
        },
        "ptc_01_c3": {
            "precision": 0.6514522821576764,
            "recall": 0.8770949720670391,
            "dice_score": 0.7476190476190476,
            "tp": 157,
            "fp": 84,
            "fn": 22
        }
    },
    "partition_2_fold_3": {
        "pt3_02_c1": {
            "precision": 0.27419354838709675,
            "recall": 0.3695652173913043,
            "dice_score": 0.3148148148148148,
            "tp": 34,
            "fp": 90,
            "fn": 58
        },
        "pt4_51_c": {
            "precision": 0.273972602739726,
            "recall": 0.3883495145631068,
            "dice_score": 0.32128514056224894,
            "tp": 40,
            "fp": 106,
            "fn": 63
        },
        "pt4_80_c": {
            "precision": 0.03225806451612903,
            "recall": 0.01775147928994083,
            "dice_score": 0.02290076335877863,
            "tp": 3,
            "fp": 90,
            "fn": 166
        },
        "pt5_401_c1": {
            "precision": 0.45217391304347826,
            "recall": 0.5073170731707317,
            "dice_score": 0.4781609195402299,
            "tp": 104,
            "fp": 126,
            "fn": 101
        },
        "pt5_64_c": {
            "precision": 0.08542713567839195,
            "recall": 0.096045197740113,
            "dice_score": 0.09042553191489362,
            "tp": 17,
            "fp": 182,
            "fn": 160
        },
        "ptc_01_c3": {
            "precision": 0.07106598984771574,
            "recall": 0.0782122905027933,
            "dice_score": 0.07446808510638298,
            "tp": 14,
            "fp": 183,
            "fn": 165
        }
    }
}
