# Supplementary material for: Tree ring segmentation performance in highly disturbed trees using deep learning
Source: PLoS One. 2026 Jun 18;21(6):e0321841. doi: 10.1371/journal.pone.0321841 (PMC13278439; doi:10.1371/journal.pone.0321841)
Supplement: S4 Appendix — In this folder, the instance and pixel metrics are provided using the following codes: Models: m0 - CU-Net. m1 - CAU-Net. m2 - CARU-Net. m3 - TLU-Net. m4 - FTU-Net. Datasets: d0C - 512px Data. d1C - 512px GData. d2C - 512px CLData. d7C - 512px BData. d10C - 1024px Data. d11C - 256px Data. d14C - 128px Data. (ZIP) [file pone.0321841.s012.zip › raw_metrics/first_group/m2_d10C/test_def_pixel_evaluation_results.json]

{
    "partition_2_fold_1": {
        "left_pt3_02_c1": {
            "precision": 0.7423045795122696,
            "recall": 0.6723367447872204,
            "dice_score": 0.7055903656385301,
            "tp": 952958,
            "fp": 330825,
            "fn": 464424,
            "tn": 14375697
        },
        "left_pt4_51_c": {
            "precision": 0.6621092085564032,
            "recall": 0.8860286799154893,
            "dice_score": 0.7578753189693934,
            "tp": 1313044,
            "fp": 670079,
            "fn": 168899,
            "tn": 6877610
        },
        "left_pt4_80_c": {
            "precision": 0.5134491355541717,
            "recall": 0.6522672540669128,
            "dice_score": 0.57459268949596,
            "tp": 466677,
            "fp": 442229,
            "fn": 248792,
            "tn": 6791614
        },
        "left_pt5_401_c1": {
            "precision": 0.7577272404372394,
            "recall": 0.8871322597762641,
            "dice_score": 0.8173394493765191,
            "tp": 2047967,
            "fp": 654809,
            "fn": 260558,
            "tn": 19026042
        },
        "left_pt5_64_c": {
            "precision": 0.8073467276124258,
            "recall": 0.8037935434161576,
            "dice_score": 0.8055662174451578,
            "tp": 2662288,
            "fp": 635289,
            "fn": 649866,
            "tn": 49835085
        },
        "left_ptc_01_c3": {
            "precision": 0.674709034576341,
            "recall": 0.861176306133147,
            "dice_score": 0.7566234519078194,
            "tp": 3080320,
            "fp": 1485085,
            "fn": 496555,
            "tn": 38166200
        },
        "right_pt3_02_c1": {
            "precision": 0.6896334232337202,
            "recall": 0.7323711743014928,
            "dice_score": 0.7103600661863979,
            "tp": 419864,
            "fp": 188958,
            "fn": 153430,
            "tn": 7981684
        },
        "right_pt4_80_c": {
            "precision": 0.44965574916320095,
            "recall": 0.26388603199004956,
            "dice_score": 0.3325884329195447,
            "tp": 219374,
            "fp": 268497,
            "fn": 611947,
            "tn": 12319702
        },
        "right_pt5_401_c1": {
            "precision": 0.7915663265348799,
            "recall": 0.8246699206206042,
            "dice_score": 0.8077791112757592,
            "tp": 1892662,
            "fp": 498372,
            "fn": 402392,
            "tn": 18474030
        },
        "right_pt5_64_c": {
            "precision": 0.7624488106648079,
            "recall": 0.769643753687613,
            "dice_score": 0.7660293878950469,
            "tp": 420030,
            "fp": 130866,
            "fn": 125716,
            "tn": 16857340
        },
        "right_ptc_01_c3": {
            "precision": 0.7070393301156517,
            "recall": 0.6088039612929288,
            "dice_score": 0.6542547243654254,
            "tp": 198934,
            "fp": 82428,
            "fn": 127828,
            "tn": 7366042
        }
    },
    "partition_2_fold_2": {
        "left_pt3_02_c1": {
            "precision": 0.7026306273412513,
            "recall": 0.706003039406455,
            "dice_score": 0.7043127964253526,
            "tp": 1000676,
            "fp": 423509,
            "fn": 416706,
            "tn": 14283013
        },
        "left_pt4_51_c": {
            "precision": 0.7146893988157624,
            "recall": 0.8586180440138386,
            "dice_score": 0.7800703117312815,
            "tp": 1272423,
            "fp": 507963,
            "fn": 209520,
            "tn": 7039726
        },
        "left_pt4_80_c": {
            "precision": 0.5596625154926229,
            "recall": 0.7371626164096557,
            "dice_score": 0.6362650970864123,
            "tp": 527417,
            "fp": 414967,
            "fn": 188052,
            "tn": 6818876
        },
        "left_pt5_401_c1": {
            "precision": 0.7790239029267149,
            "recall": 0.8819774531356602,
            "dice_score": 0.8273100022794972,
            "tp": 2036067,
            "fp": 577546,
            "fn": 272458,
            "tn": 19103305
        },
        "left_pt5_64_c": {
            "precision": 0.8095203634574439,
            "recall": 0.7058633143265681,
            "dice_score": 0.7541466034536011,
            "tp": 2337928,
            "fp": 550113,
            "fn": 974226,
            "tn": 49920261
        },
        "left_ptc_01_c3": {
            "precision": 0.6921651466461894,
            "recall": 0.8507585532063603,
            "dice_score": 0.7633111330091767,
            "tp": 3043057,
            "fp": 1353375,
            "fn": 533818,
            "tn": 38297910
        },
        "right_pt3_02_c1": {
            "precision": 0.7159114964341178,
            "recall": 0.6666038716609628,
            "dice_score": 0.6903784020095691,
            "tp": 382160,
            "fp": 151649,
            "fn": 191134,
            "tn": 8018993
        },
        "right_pt4_80_c": {
            "precision": 0.43160176070334605,
            "recall": 0.355257475752447,
            "dice_score": 0.3897260016376428,
            "tp": 295333,
            "fp": 388939,
            "fn": 535988,
            "tn": 12199260
        },
        "right_pt5_401_c1": {
            "precision": 0.7934992602245575,
            "recall": 0.819286169301463,
            "dice_score": 0.8061865606560947,
            "tp": 1880306,
            "fp": 489332,
            "fn": 414748,
            "tn": 18483070
        },
        "right_pt5_64_c": {
            "precision": 0.7124296271677937,
            "recall": 0.7148746852931583,
            "dice_score": 0.7136500619646687,
            "tp": 390140,
            "fp": 157479,
            "fn": 155606,
            "tn": 16830727
        },
        "right_ptc_01_c3": {
            "precision": 0.7124167571907618,
            "recall": 0.5077824226807278,
            "dice_score": 0.5929404197153655,
            "tp": 165924,
            "fp": 66979,
            "fn": 160838,
            "tn": 7381491
        }
    },
    "partition_2_fold_3": {
        "left_pt3_02_c1": {
            "precision": 0.5395886297684719,
            "recall": 0.6796904433667141,
            "dice_score": 0.6015903054251914,
            "tp": 963381,
            "fp": 822018,
            "fn": 454001,
            "tn": 13884504
        },
        "left_pt4_51_c": {
            "precision": 0.7155954124583926,
            "recall": 0.5502478840279282,
            "dice_score": 0.622122600195921,
            "tp": 815436,
            "fp": 324085,
            "fn": 666507,
            "tn": 7223604
        },
        "left_pt4_80_c": {
            "precision": 0.5401555319901025,
            "recall": 0.08543207322749134,
            "dice_score": 0.14753043883330175,
            "tp": 61124,
            "fp": 52036,
            "fn": 654345,
            "tn": 7181807
        },
        "left_pt5_401_c1": {
            "precision": 0.743844939075506,
            "recall": 0.3705322662739195,
            "dice_score": 0.4946593482152383,
            "tp": 855383,
            "fp": 294565,
            "fn": 1453142,
            "tn": 19386286
        },
        "left_pt5_64_c": {
            "precision": 0.6831551520704774,
            "recall": 0.16117215564252146,
            "dice_score": 0.2608125723085582,
            "tp": 533827,
            "fp": 247587,
            "fn": 2778327,
            "tn": 50222787
        },
        "left_ptc_01_c3": {
            "precision": 0.6229764376913036,
            "recall": 0.2158848156561244,
            "dice_score": 0.32065172368473777,
            "tp": 772193,
            "fp": 467329,
            "fn": 2804682,
            "tn": 39183956
        },
        "right_pt3_02_c1": {
            "precision": 0.6809038642353993,
            "recall": 0.15410940983160473,
            "dice_score": 0.25133419055313433,
            "tp": 88350,
            "fp": 41404,
            "fn": 484944,
            "tn": 8129238
        },
        "right_pt4_80_c": {
            "precision": 0.2628066099056433,
            "recall": 0.09605555495410317,
            "dice_score": 0.1406893076619496,
            "tp": 79853,
            "fp": 223994,
            "fn": 751468,
            "tn": 12364205
        },
        "right_pt5_401_c1": {
            "precision": 0.7778696034325289,
            "recall": 0.7099118364970933,
            "dice_score": 0.7423386579606401,
            "tp": 1629286,
            "fp": 465263,
            "fn": 665768,
            "tn": 18507139
        },
        "right_pt5_64_c": {
            "precision": 0.6572838982319115,
            "recall": 0.4881978063054974,
            "dice_score": 0.560261339776406,
            "tp": 266432,
            "fp": 138921,
            "fn": 279314,
            "tn": 16849285
        },
        "right_ptc_01_c3": {
            "precision": 0.16211878009630817,
            "recall": 0.0012363738745631377,
            "dice_score": 0.0024540324491122353,
            "tp": 404,
            "fp": 2088,
            "fn": 326358,
            "tn": 7446382
        }
    }
}
