# Supplementary material for: Tree ring segmentation performance in highly disturbed trees using deep learning
Source: PLoS One. 2026 Jun 18;21(6):e0321841. doi: 10.1371/journal.pone.0321841 (PMC13278439; doi:10.1371/journal.pone.0321841)
Supplement: S4 Appendix — In this folder, the instance and pixel metrics are provided using the following codes: Models: m0 - CU-Net. m1 - CAU-Net. m2 - CARU-Net. m3 - TLU-Net. m4 - FTU-Net. Datasets: d0C - 512px Data. d1C - 512px GData. d2C - 512px CLData. d7C - 512px BData. d10C - 1024px Data. d11C - 256px Data. d14C - 128px Data. (ZIP) [file pone.0321841.s012.zip › raw_metrics/first_group/m2_d10C/test_def_pixel_evaluation_results_directory_metrics.json]

{
    "directory_metrics": {
        "partition_2_fold_1": {
            "total_tp": 13674118,
            "total_fp": 5387437,
            "total_fn": 3710407,
            "precision": 0.7173663428823095,
            "recall": 0.7865683991941108,
            "dice_score": 0.7503752392575551
        },
        "partition_2_fold_2": {
            "total_tp": 13331431,
            "total_fp": 5081851,
            "total_fn": 4053094,
            "precision": 0.7240116672302092,
            "recall": 0.7668562126373887,
            "dice_score": 0.7448183068867879
        },
        "partition_2_fold_3": {
            "total_tp": 6065669,
            "total_fp": 3079290,
            "total_fn": 11318856,
            "precision": 0.6632800650063057,
            "recall": 0.3489119777503268,
            "dice_score": 0.4572775708717139
        }
    },
    "overall_metrics": {
        "mean_total_tp": 11023739.333,
        "mean_total_fp": 4516192.667,
        "mean_total_fn": 6360785.667,
        "mean_precision": 0.702,
        "mean_recall": 0.634,
        "mean_dice_score": 0.651,
        "std_total_tp": 3508675.407,
        "std_total_fp": 1023673.9898,
        "std_total_fn": 3508675.407,
        "std_precision": 0.0272,
        "std_recall": 0.2018,
        "std_dice_score": 0.1369
    }
}
