# Supplementary material for: Tree ring segmentation performance in highly disturbed trees using deep learning
Source: PLoS One. 2026 Jun 18;21(6):e0321841. doi: 10.1371/journal.pone.0321841 (PMC13278439; doi:10.1371/journal.pone.0321841)
Supplement: S4 Appendix — In this folder, the instance and pixel metrics are provided using the following codes: Models: m0 - CU-Net. m1 - CAU-Net. m2 - CARU-Net. m3 - TLU-Net. m4 - FTU-Net. Datasets: d0C - 512px Data. d1C - 512px GData. d2C - 512px CLData. d7C - 512px BData. d10C - 1024px Data. d11C - 256px Data. d14C - 128px Data. (ZIP) [file pone.0321841.s012.zip › raw_metrics/first_group/m2_d10C/test_def_pixel_evaluation_results_individuals.json]

{
    "partition_2_fold_1": {
        "pt3_02_c1": {
            "precision": 0.7253610763999884,
            "recall": 0.6896260365825478,
            "dice_score": 0.7070423180810248,
            "tp": 1372822,
            "fp": 519783,
            "fn": 617854
        },
        "pt4_51_c": {
            "precision": 0.6621092085564032,
            "recall": 0.8860286799154893,
            "dice_score": 0.7578753189693934,
            "tp": 1313044,
            "fp": 670079,
            "fn": 168899,
            "tn": 6877610
        },
        "pt4_80_c": {
            "precision": 0.4911671655532701,
            "recall": 0.4435320890360036,
            "dice_score": 0.46613581413298893,
            "tp": 686051,
            "fp": 710726,
            "fn": 860739
        },
        "pt5_401_c1": {
            "precision": 0.7736113047011962,
            "recall": 0.8559924788952248,
            "dice_score": 0.8127195887470328,
            "tp": 3940629,
            "fp": 1153181,
            "fn": 662950
        },
        "pt5_64_c": {
            "precision": 0.800919741414322,
            "recall": 0.7989626480727857,
            "dice_score": 0.7999399977135806,
            "tp": 3082318,
            "fp": 766155,
            "fn": 775582
        },
        "ptc_01_c3": {
            "precision": 0.6765858560974769,
            "recall": 0.8400509576069701,
            "dice_score": 0.749509165519672,
            "tp": 3279254,
            "fp": 1567513,
            "fn": 624383
        }
    },
    "partition_2_fold_2": {
        "pt3_02_c1": {
            "precision": 0.7062513981146009,
            "recall": 0.6946564885496184,
            "dice_score": 0.7004059594749624,
            "tp": 1382836,
            "fp": 575158,
            "fn": 607840
        },
        "pt4_51_c": {
            "precision": 0.7146893988157624,
            "recall": 0.8586180440138386,
            "dice_score": 0.7800703117312815,
            "tp": 1272423,
            "fp": 507963,
            "fn": 209520,
            "tn": 7039726
        },
        "pt4_80_c": {
            "precision": 0.5057922510967285,
            "recall": 0.5319080159556242,
            "dice_score": 0.5185215062742521,
            "tp": 822750,
            "fp": 803906,
            "fn": 724040
        },
        "pt5_401_c1": {
            "precision": 0.7859072320459074,
            "recall": 0.8507235348844888,
            "dice_score": 0.8170319073145137,
            "tp": 3916373,
            "fp": 1066878,
            "fn": 687206
        },
        "pt5_64_c": {
            "precision": 0.7940448123504654,
            "recall": 0.7071380803027554,
            "dice_score": 0.748075836765585,
            "tp": 2728068,
            "fp": 707592,
            "fn": 1129832
        },
        "ptc_01_c3": {
            "precision": 0.6931840102304111,
            "recall": 0.8220490276119424,
            "dice_score": 0.7521367701663618,
            "tp": 3208981,
            "fp": 1420354,
            "fn": 694656
        }
    },
    "partition_2_fold_3": {
        "pt3_02_c1": {
            "precision": 0.5491629128325518,
            "recall": 0.5283285677830044,
            "dice_score": 0.5385443141520021,
            "tp": 1051731,
            "fp": 863422,
            "fn": 938945
        },
        "pt4_51_c": {
            "precision": 0.7155954124583926,
            "recall": 0.5502478840279282,
            "dice_score": 0.622122600195921,
            "tp": 815436,
            "fp": 324085,
            "fn": 666507,
            "tn": 7223604
        },
        "pt4_80_c": {
            "precision": 0.33806866551400816,
            "recall": 0.09114165465253848,
            "dice_score": 0.14357593987565925,
            "tp": 140977,
            "fp": 276030,
            "fn": 1405813
        },
        "pt5_401_c1": {
            "precision": 0.7658102319095995,
            "recall": 0.5397255048734908,
            "dice_score": 0.6331918804048279,
            "tp": 2484669,
            "fp": 759828,
            "fn": 2118910
        },
        "pt5_64_c": {
            "precision": 0.6743185477857069,
            "recall": 0.20743383706161383,
            "dice_score": 0.3172693063783992,
            "tp": 800259,
            "fp": 386508,
            "fn": 3057641
        },
        "ptc_01_c3": {
            "precision": 0.6220517643118355,
            "recall": 0.19791722437306541,
            "dice_score": 0.3002912556642493,
            "tp": 772597,
            "fp": 469417,
            "fn": 3131040
        }
    }
}
