# Supplementary material for: Tree ring segmentation performance in highly disturbed trees using deep learning
Source: PLoS One. 2026 Jun 18;21(6):e0321841. doi: 10.1371/journal.pone.0321841 (PMC13278439; doi:10.1371/journal.pone.0321841)
Supplement: S4 Appendix — In this folder, the instance and pixel metrics are provided using the following codes: Models: m0 - CU-Net. m1 - CAU-Net. m2 - CARU-Net. m3 - TLU-Net. m4 - FTU-Net. Datasets: d0C - 512px Data. d1C - 512px GData. d2C - 512px CLData. d7C - 512px BData. d10C - 1024px Data. d11C - 256px Data. d14C - 128px Data. (ZIP) [file pone.0321841.s012.zip › raw_metrics/first_group/m2_d10C/test_instance_evaluation_results.json]

{
    "partition_2_fold_1": {
        "left_pt1_08_c": {
            "precision": 0.6703296703296703,
            "recall": 0.7439024390243902,
            "dice_score": 0.7052023121387282,
            "tp": 61,
            "fp": 30,
            "fn": 21
        },
        "left_pt3_5_c": {
            "precision": 0.2,
            "recall": 0.37777777777777777,
            "dice_score": 0.26153846153846155,
            "tp": 17,
            "fp": 68,
            "fn": 28
        },
        "left_pt4_4_cd": {
            "precision": 0.4782608695652174,
            "recall": 0.7674418604651163,
            "dice_score": 0.5892857142857143,
            "tp": 33,
            "fp": 36,
            "fn": 10
        },
        "left_pt5_24_cd": {
            "precision": 0.48484848484848486,
            "recall": 0.5423728813559322,
            "dice_score": 0.5120000000000001,
            "tp": 32,
            "fp": 34,
            "fn": 27
        },
        "left_pt5_37_dc": {
            "precision": 0.49635036496350365,
            "recall": 0.5037037037037037,
            "dice_score": 0.5,
            "tp": 68,
            "fp": 69,
            "fn": 67
        },
        "left_pt5_414_cd": {
            "precision": 0.1774193548387097,
            "recall": 0.1004566210045662,
            "dice_score": 0.1282798833819242,
            "tp": 22,
            "fp": 102,
            "fn": 197
        },
        "right_pt1_08_c": {
            "precision": 0.5614035087719298,
            "recall": 0.8888888888888888,
            "dice_score": 0.6881720430107527,
            "tp": 32,
            "fp": 25,
            "fn": 4
        },
        "right_pt3_5_c": {
            "precision": 0.45614035087719296,
            "recall": 0.7428571428571429,
            "dice_score": 0.5652173913043478,
            "tp": 26,
            "fp": 31,
            "fn": 9
        },
        "right_pt4_4_cd": {
            "precision": 0.6290322580645161,
            "recall": 0.7090909090909091,
            "dice_score": 0.6666666666666666,
            "tp": 39,
            "fp": 23,
            "fn": 16
        },
        "right_pt5_24_cd": {
            "precision": 0.7966101694915254,
            "recall": 0.7966101694915254,
            "dice_score": 0.7966101694915254,
            "tp": 47,
            "fp": 12,
            "fn": 12
        },
        "right_pt5_37_dc": {
            "precision": 0.37341772151898733,
            "recall": 0.43703703703703706,
            "dice_score": 0.4027303754266211,
            "tp": 59,
            "fp": 99,
            "fn": 76
        },
        "right_pt5_414_cd": {
            "precision": 0.2518518518518518,
            "recall": 0.26153846153846155,
            "dice_score": 0.25660377358490566,
            "tp": 34,
            "fp": 101,
            "fn": 96
        }
    },
    "partition_2_fold_2": {
        "left_pt1_06_c": {
            "precision": 0.5592105263157895,
            "recall": 0.6692913385826772,
            "dice_score": 0.6093189964157707,
            "tp": 85,
            "fp": 67,
            "fn": 42
        },
        "left_pt3_04_c1": {
            "precision": 0.29411764705882354,
            "recall": 0.35714285714285715,
            "dice_score": 0.3225806451612903,
            "tp": 40,
            "fp": 96,
            "fn": 72
        },
        "left_pt4_117_cd": {
            "precision": 0.5967078189300411,
            "recall": 0.7360406091370558,
            "dice_score": 0.6590909090909091,
            "tp": 145,
            "fp": 98,
            "fn": 52
        },
        "left_pt5_373_c": {
            "precision": 0.6666666666666666,
            "recall": 0.8461538461538461,
            "dice_score": 0.7457627118644068,
            "tp": 110,
            "fp": 55,
            "fn": 20
        },
        "left_pt5_418_c": {
            "precision": 0.8109756097560976,
            "recall": 0.910958904109589,
            "dice_score": 0.8580645161290323,
            "tp": 133,
            "fp": 31,
            "fn": 13
        },
        "right_pt1_06_c": {
            "precision": 0.5882352941176471,
            "recall": 0.6896551724137931,
            "dice_score": 0.6349206349206349,
            "tp": 20,
            "fp": 14,
            "fn": 9
        },
        "right_pt3_04_c1": {
            "precision": 0.5954198473282443,
            "recall": 0.6610169491525424,
            "dice_score": 0.6265060240963857,
            "tp": 78,
            "fp": 53,
            "fn": 40
        },
        "right_pt4_117_cd": {
            "precision": 0.7807017543859649,
            "recall": 0.898989898989899,
            "dice_score": 0.8356807511737089,
            "tp": 178,
            "fp": 50,
            "fn": 20
        },
        "right_pt5_373_c": {
            "precision": 0.7727272727272727,
            "recall": 0.9083969465648855,
            "dice_score": 0.8350877192982455,
            "tp": 119,
            "fp": 35,
            "fn": 12
        },
        "right_pt5_379_d": {
            "precision": 0.06963788300835655,
            "recall": 0.07668711656441718,
            "dice_score": 0.07299270072992702,
            "tp": 25,
            "fp": 334,
            "fn": 301
        },
        "right_pt5_418_c": {
            "precision": 0.8686868686868687,
            "recall": 0.9052631578947369,
            "dice_score": 0.88659793814433,
            "tp": 86,
            "fp": 13,
            "fn": 9
        }
    },
    "partition_2_fold_3": {
        "left_pt1_06_c2": {
            "precision": 0.0,
            "recall": 0.0,
            "dice_score": 0,
            "tp": 0,
            "fp": 6,
            "fn": 18
        },
        "left_pt1_09_c1": {
            "precision": 0.47619047619047616,
            "recall": 0.5555555555555556,
            "dice_score": 0.5128205128205129,
            "tp": 30,
            "fp": 33,
            "fn": 24
        },
        "left_pt2_1_c1": {
            "precision": 0.0,
            "recall": 0.0,
            "dice_score": 0,
            "tp": 0,
            "fp": 4,
            "fn": 2
        },
        "left_pt3_12a_b2": {
            "precision": 0.13513513513513514,
            "recall": 0.17857142857142858,
            "dice_score": 0.15384615384615385,
            "tp": 5,
            "fp": 32,
            "fn": 23
        },
        "left_pt5_44_cd": {
            "precision": 0.13076923076923078,
            "recall": 0.10625,
            "dice_score": 0.11724137931034484,
            "tp": 17,
            "fp": 113,
            "fn": 143
        },
        "left_pt5_70_c1": {
            "precision": 0.47701149425287354,
            "recall": 0.5286624203821656,
            "dice_score": 0.5015105740181269,
            "tp": 83,
            "fp": 91,
            "fn": 74
        },
        "right_pt1_06_c2": {
            "precision": 0.016260162601626018,
            "recall": 0.017699115044247787,
            "dice_score": 0.016949152542372878,
            "tp": 2,
            "fp": 121,
            "fn": 111
        },
        "right_pt1_09_c1": {
            "precision": 0.41379310344827586,
            "recall": 0.46153846153846156,
            "dice_score": 0.43636363636363634,
            "tp": 24,
            "fp": 34,
            "fn": 28
        },
        "right_pt2_1_c1": {
            "precision": 0.41333333333333333,
            "recall": 0.6326530612244898,
            "dice_score": 0.5,
            "tp": 124,
            "fp": 176,
            "fn": 72
        },
        "right_pt3_12a_b2": {
            "precision": 0.1836734693877551,
            "recall": 0.2727272727272727,
            "dice_score": 0.21951219512195122,
            "tp": 9,
            "fp": 40,
            "fn": 24
        },
        "right_pt5_44_cd": {
            "precision": 0.09803921568627451,
            "recall": 0.06289308176100629,
            "dice_score": 0.07662835249042145,
            "tp": 10,
            "fp": 92,
            "fn": 149
        },
        "right_pt5_70_c1": {
            "precision": 0.3544973544973545,
            "recall": 0.4267515923566879,
            "dice_score": 0.3872832369942196,
            "tp": 67,
            "fp": 122,
            "fn": 90
        }
    }
}
