# Supplementary material for: Tree ring segmentation performance in highly disturbed trees using deep learning
Source: PLoS One. 2026 Jun 18;21(6):e0321841. doi: 10.1371/journal.pone.0321841 (PMC13278439; doi:10.1371/journal.pone.0321841)
Supplement: S4 Appendix — In this folder, the instance and pixel metrics are provided using the following codes: Models: m0 - CU-Net. m1 - CAU-Net. m2 - CARU-Net. m3 - TLU-Net. m4 - FTU-Net. Datasets: d0C - 512px Data. d1C - 512px GData. d2C - 512px CLData. d7C - 512px BData. d10C - 1024px Data. d11C - 256px Data. d14C - 128px Data. (ZIP) [file pone.0321841.s012.zip › raw_metrics/first_group/m2_d10C/test_instance_evaluation_results_directory_metrics.json]

{
    "directory_metrics": {
        "partition_2_fold_1": {
            "total_tp": 470,
            "total_fp": 630,
            "total_fn": 563,
            "precision": 0.42727272727272725,
            "recall": 0.45498547918683446,
            "dice_score": 0.44069385841537745
        },
        "partition_2_fold_2": {
            "total_tp": 1019,
            "total_fp": 846,
            "total_fn": 590,
            "precision": 0.5463806970509384,
            "recall": 0.6333126165320074,
            "dice_score": 0.5866436384571101
        },
        "partition_2_fold_3": {
            "total_tp": 371,
            "total_fp": 864,
            "total_fn": 758,
            "precision": 0.3004048582995951,
            "recall": 0.32860938883968116,
            "dice_score": 0.3138747884940778
        }
    },
    "overall_metrics": {
        "mean_total_tp": 620.0,
        "mean_total_fp": 780.0,
        "mean_total_fn": 637.0,
        "mean_precision": 0.425,
        "mean_recall": 0.472,
        "mean_dice_score": 0.447,
        "std_total_tp": 285.0158,
        "std_total_fp": 106.3203,
        "std_total_fn": 86.267,
        "std_precision": 0.1004,
        "std_recall": 0.125,
        "std_dice_score": 0.1114
    }
}
