# Supplementary material for: Tree ring segmentation performance in highly disturbed trees using deep learning
Source: PLoS One. 2026 Jun 18;21(6):e0321841. doi: 10.1371/journal.pone.0321841 (PMC13278439; doi:10.1371/journal.pone.0321841)
Supplement: S4 Appendix — In this folder, the instance and pixel metrics are provided using the following codes: Models: m0 - CU-Net. m1 - CAU-Net. m2 - CARU-Net. m3 - TLU-Net. m4 - FTU-Net. Datasets: d0C - 512px Data. d1C - 512px GData. d2C - 512px CLData. d7C - 512px BData. d10C - 1024px Data. d11C - 256px Data. d14C - 128px Data. (ZIP) [file pone.0321841.s012.zip › raw_metrics/first_group/m2_d10C/test_instance_evaluation_results_individuals.json]

{
    "partition_2_fold_1": {
        "pt1_08_c": {
            "precision": 0.6283783783783784,
            "recall": 0.788135593220339,
            "dice_score": 0.6992481203007519,
            "tp": 93,
            "fp": 55,
            "fn": 25
        },
        "pt3_5_c": {
            "precision": 0.3028169014084507,
            "recall": 0.5375,
            "dice_score": 0.3873873873873874,
            "tp": 43,
            "fp": 99,
            "fn": 37
        },
        "pt4_4_cd": {
            "precision": 0.549618320610687,
            "recall": 0.7346938775510204,
            "dice_score": 0.6288209606986901,
            "tp": 72,
            "fp": 59,
            "fn": 26
        },
        "pt5_24_cd": {
            "precision": 0.632,
            "recall": 0.6694915254237288,
            "dice_score": 0.6502057613168724,
            "tp": 79,
            "fp": 46,
            "fn": 39
        },
        "pt5_37_dc": {
            "precision": 0.43050847457627117,
            "recall": 0.4703703703703704,
            "dice_score": 0.44955752212389377,
            "tp": 127,
            "fp": 168,
            "fn": 143
        },
        "pt5_414_cd": {
            "precision": 0.21621621621621623,
            "recall": 0.16045845272206305,
            "dice_score": 0.1842105263157895,
            "tp": 56,
            "fp": 203,
            "fn": 293
        }
    },
    "partition_2_fold_2": {
        "pt1_06_c": {
            "precision": 0.5645161290322581,
            "recall": 0.6730769230769231,
            "dice_score": 0.6140350877192983,
            "tp": 105,
            "fp": 81,
            "fn": 51
        },
        "pt3_04_c1": {
            "precision": 0.4419475655430712,
            "recall": 0.5130434782608696,
            "dice_score": 0.47484909456740443,
            "tp": 118,
            "fp": 149,
            "fn": 112
        },
        "pt4_117_cd": {
            "precision": 0.6857749469214437,
            "recall": 0.8177215189873418,
            "dice_score": 0.745958429561201,
            "tp": 323,
            "fp": 148,
            "fn": 72
        },
        "pt5_373_c": {
            "precision": 0.7178683385579937,
            "recall": 0.8773946360153256,
            "dice_score": 0.789655172413793,
            "tp": 229,
            "fp": 90,
            "fn": 32
        },
        "pt5_418_c": {
            "precision": 0.8326996197718631,
            "recall": 0.9087136929460581,
            "dice_score": 0.8690476190476191,
            "tp": 219,
            "fp": 44,
            "fn": 22
        },
        "pt5_379_d": {
            "precision": 0.06963788300835655,
            "recall": 0.07668711656441718,
            "dice_score": 0.07299270072992702,
            "tp": 25,
            "fp": 334,
            "fn": 301
        }
    },
    "partition_2_fold_3": {
        "pt1_06_c2": {
            "precision": 0.015503875968992248,
            "recall": 0.015267175572519083,
            "dice_score": 0.015384615384615384,
            "tp": 2,
            "fp": 127,
            "fn": 129
        },
        "pt1_09_c1": {
            "precision": 0.4462809917355372,
            "recall": 0.5094339622641509,
            "dice_score": 0.4757709251101322,
            "tp": 54,
            "fp": 67,
            "fn": 52
        },
        "pt2_1_c1": {
            "precision": 0.40789473684210525,
            "recall": 0.6262626262626263,
            "dice_score": 0.49402390438247007,
            "tp": 124,
            "fp": 180,
            "fn": 74
        },
        "pt3_12a_b2": {
            "precision": 0.16279069767441862,
            "recall": 0.22950819672131148,
            "dice_score": 0.1904761904761905,
            "tp": 14,
            "fp": 72,
            "fn": 47
        },
        "pt5_44_cd": {
            "precision": 0.11637931034482758,
            "recall": 0.08463949843260188,
            "dice_score": 0.09800362976406535,
            "tp": 27,
            "fp": 205,
            "fn": 292
        },
        "pt5_70_c1": {
            "precision": 0.4132231404958678,
            "recall": 0.47770700636942676,
            "dice_score": 0.4431314623338257,
            "tp": 150,
            "fp": 213,
            "fn": 164
        }
    }
}
