# Supplementary material for: Tree ring segmentation performance in highly disturbed trees using deep learning
Source: PLoS One. 2026 Jun 18;21(6):e0321841. doi: 10.1371/journal.pone.0321841 (PMC13278439; doi:10.1371/journal.pone.0321841)
Supplement: S4 Appendix — In this folder, the instance and pixel metrics are provided using the following codes: Models: m0 - CU-Net. m1 - CAU-Net. m2 - CARU-Net. m3 - TLU-Net. m4 - FTU-Net. Datasets: d0C - 512px Data. d1C - 512px GData. d2C - 512px CLData. d7C - 512px BData. d10C - 1024px Data. d11C - 256px Data. d14C - 128px Data. (ZIP) [file pone.0321841.s012.zip › raw_metrics/first_group/m2_d10C/test_pixel_evaluation_results.json]

{
    "partition_2_fold_1": {
        "left_pt1_08_c": {
            "precision": 0.7004951665529517,
            "recall": 0.8891693183206724,
            "dice_score": 0.783635560406107,
            "tp": 1244340,
            "fp": 532032,
            "fn": 155101,
            "tn": 19125039
        },
        "left_pt3_5_c": {
            "precision": 0.7727260840913924,
            "recall": 0.4557054880430983,
            "dice_score": 0.5733091289124695,
            "tp": 886493,
            "fp": 260735,
            "fn": 1058827,
            "tn": 29011609
        },
        "left_pt4_4_cd": {
            "precision": 0.744746929194868,
            "recall": 0.7613363264720381,
            "dice_score": 0.7529502623325803,
            "tp": 817006,
            "fp": 280019,
            "fn": 256115,
            "tn": 20026956
        },
        "left_pt5_24_cd": {
            "precision": 0.5327263177418022,
            "recall": 0.8620772712311768,
            "dice_score": 0.6585174485391758,
            "tp": 683604,
            "fp": 599614,
            "fn": 109369,
            "tn": 31621173
        },
        "left_pt5_37_dc": {
            "precision": 0.51989163582407,
            "recall": 0.8796971491263165,
            "dice_score": 0.6535450909679358,
            "tp": 989464,
            "fp": 913748,
            "fn": 135314,
            "tn": 18460930
        },
        "left_pt5_414_cd": {
            "precision": 0.4358437699791704,
            "recall": 0.8613874260451206,
            "dice_score": 0.5788179382838851,
            "tp": 914181,
            "fp": 1183316,
            "fn": 147108,
            "tn": 13570051
        },
        "right_pt1_08_c": {
            "precision": 0.6534716616658788,
            "recall": 0.8633862522289529,
            "dice_score": 0.7439041504617115,
            "tp": 609593,
            "fp": 323260,
            "fn": 96456,
            "tn": 12709699
        },
        "right_pt3_5_c": {
            "precision": 0.8349479280322621,
            "recall": 0.6104699077621968,
            "dice_score": 0.7052778400675197,
            "tp": 971851,
            "fp": 192115,
            "fn": 620121,
            "tn": 11456233
        },
        "right_pt4_4_cd": {
            "precision": 0.757423834968501,
            "recall": 0.7842043556740161,
            "dice_score": 0.770581485313991,
            "tp": 929737,
            "fp": 297762,
            "fn": 255843,
            "tn": 16049586
        },
        "right_pt5_24_cd": {
            "precision": 0.6143091248739889,
            "recall": 0.8507223708690946,
            "dice_score": 0.7134406552730739,
            "tp": 642896,
            "fp": 403639,
            "fn": 112810,
            "tn": 21795663
        },
        "right_pt5_37_dc": {
            "precision": 0.48680277471547617,
            "recall": 0.8060850058556458,
            "dice_score": 0.607020073054953,
            "tp": 960863,
            "fp": 1012961,
            "fn": 231149,
            "tn": 23296723
        },
        "right_pt5_414_cd": {
            "precision": 0.4367722309876933,
            "recall": 0.7249061691628169,
            "dice_score": 0.5451059169576773,
            "tp": 865082,
            "fp": 1115543,
            "fn": 328289,
            "tn": 14364878
        }
    },
    "partition_2_fold_2": {
        "left_pt1_06_c": {
            "precision": 0.7108733697872611,
            "recall": 0.774545318211997,
            "dice_score": 0.7413447061877597,
            "tp": 1632070,
            "fp": 663796,
            "fn": 475063,
            "tn": 14775311
        },
        "left_pt3_04_c1": {
            "precision": 0.5070954643587975,
            "recall": 0.8339792110242531,
            "dice_score": 0.6306987717281776,
            "tp": 1513111,
            "fp": 1470767,
            "fn": 301216,
            "tn": 14511002
        },
        "left_pt4_117_cd": {
            "precision": 0.7971837747370841,
            "recall": 0.7280760604880144,
            "dice_score": 0.7610643233254533,
            "tp": 3633350,
            "fp": 924382,
            "fn": 1356994,
            "tn": 21087130
        },
        "left_pt5_373_c": {
            "precision": 0.7778719299114654,
            "recall": 0.7524674110077014,
            "dice_score": 0.7649588055999164,
            "tp": 2214179,
            "fp": 632278,
            "fn": 728379,
            "tn": 15715276
        },
        "left_pt5_418_c": {
            "precision": 0.7130270784577293,
            "recall": 0.8942487497586271,
            "dice_score": 0.7934214678789284,
            "tp": 1597714,
            "fp": 643034,
            "fn": 188941,
            "tn": 24535303
        },
        "right_pt1_06_c": {
            "precision": 0.7566776801816691,
            "recall": 0.7420290598007095,
            "dice_score": 0.7492817809093026,
            "tp": 492153,
            "fp": 158260,
            "fn": 171100,
            "tn": 8454903
        },
        "right_pt3_04_c1": {
            "precision": 0.6165899742860319,
            "recall": 0.8281944795977365,
            "dice_score": 0.7068963283848897,
            "tp": 1691704,
            "fp": 1051941,
            "fn": 350937,
            "tn": 19091402
        },
        "right_pt4_117_cd": {
            "precision": 0.7841809414379753,
            "recall": 0.8247321169792505,
            "dice_score": 0.8039455016458815,
            "tp": 4669545,
            "fp": 1285133,
            "fn": 992348,
            "tn": 33880878
        },
        "right_pt5_373_c": {
            "precision": 0.7333038504716025,
            "recall": 0.8441729816834149,
            "dice_score": 0.7848423321525012,
            "tp": 2478930,
            "fp": 901565,
            "fn": 457589,
            "tn": 15036284
        },
        "right_pt5_379_d": {
            "precision": 0.2928854737889204,
            "recall": 0.5071646674692895,
            "dice_score": 0.3713296361328999,
            "tp": 1389724,
            "fp": 3355216,
            "fn": 1350459,
            "tn": 26304985
        },
        "right_pt5_418_c": {
            "precision": 0.7364989584470184,
            "recall": 0.8654260583504091,
            "dice_score": 0.7957743139092083,
            "tp": 931272,
            "fp": 333186,
            "fn": 144813,
            "tn": 15775497
        }
    },
    "partition_2_fold_3": {
        "left_pt1_06_c2": {
            "precision": 0.6408820441022051,
            "recall": 0.01367471577913579,
            "dice_score": 0.026778059102584024,
            "tp": 7324,
            "fp": 4104,
            "fn": 528263,
            "tn": 10467285
        },
        "left_pt1_09_c1": {
            "precision": 0.5202286636982593,
            "recall": 0.6958385705265518,
            "dice_score": 0.5953538743694395,
            "tp": 471670,
            "fp": 434989,
            "fn": 206174,
            "tn": 25016575
        },
        "left_pt2_1_c1": {
            "precision": 0.02151964035669541,
            "recall": 0.0034874832791897572,
            "dice_score": 0.006002240562401719,
            "tp": 292,
            "fp": 13277,
            "fn": 83436,
            "tn": 1821971
        },
        "left_pt3_12a_b2": {
            "precision": 0.8927987500348763,
            "recall": 0.3213531080027959,
            "dice_score": 0.4725992901883231,
            "tp": 159994,
            "fp": 19211,
            "fn": 337882,
            "tn": 9307169
        },
        "left_pt5_44_cd": {
            "precision": 0.7511365992949096,
            "recall": 0.20018366058503548,
            "dice_score": 0.3161191459650524,
            "tp": 376692,
            "fp": 124804,
            "fn": 1505040,
            "tn": 18299384
        },
        "left_pt5_70_c1": {
            "precision": 0.7309692184139486,
            "recall": 0.5103885299116768,
            "dice_score": 0.6010810425925968,
            "tp": 1198723,
            "fp": 441186,
            "fn": 1149925,
            "tn": 25136694
        },
        "right_pt1_06_c2": {
            "precision": 0.6605676767318709,
            "recall": 0.18846348119376855,
            "dice_score": 0.29325869317948344,
            "tp": 335429,
            "fp": 172360,
            "fn": 1444380,
            "tn": 14987863
        },
        "right_pt1_09_c1": {
            "precision": 0.6148174833164688,
            "recall": 0.5538239570375508,
            "dice_score": 0.5827290385373401,
            "tp": 348157,
            "fp": 218120,
            "fn": 280485,
            "tn": 24790102
        },
        "right_pt2_1_c1": {
            "precision": 0.8059285715981775,
            "recall": 0.6753637455233894,
            "dice_score": 0.7348920026757838,
            "tp": 3733531,
            "fp": 899052,
            "fn": 1794647,
            "tn": 80475554
        },
        "right_pt3_12a_b2": {
            "precision": 0.6010111890743584,
            "recall": 0.42345203647556573,
            "dice_score": 0.49684440712164163,
            "tp": 220389,
            "fp": 146308,
            "fn": 300069,
            "tn": 11785074
        },
        "right_pt5_44_cd": {
            "precision": 0.4612632377601601,
            "recall": 0.3044942382200563,
            "dice_score": 0.3668315429004712,
            "tp": 549585,
            "fp": 641893,
            "fn": 1255326,
            "tn": 19856940
        },
        "right_pt5_70_c1": {
            "precision": 0.8051833345256635,
            "recall": 0.4044898314619943,
            "dice_score": 0.5384734991825307,
            "tp": 1170524,
            "fp": 283212,
            "fn": 1723304,
            "tn": 24983984
        }
    }
}
