# Supplementary material for: Tree ring segmentation performance in highly disturbed trees using deep learning
Source: PLoS One. 2026 Jun 18;21(6):e0321841. doi: 10.1371/journal.pone.0321841 (PMC13278439; doi:10.1371/journal.pone.0321841)
Supplement: S4 Appendix — In this folder, the instance and pixel metrics are provided using the following codes: Models: m0 - CU-Net. m1 - CAU-Net. m2 - CARU-Net. m3 - TLU-Net. m4 - FTU-Net. Datasets: d0C - 512px Data. d1C - 512px GData. d2C - 512px CLData. d7C - 512px BData. d10C - 1024px Data. d11C - 256px Data. d14C - 128px Data. (ZIP) [file pone.0321841.s012.zip › raw_metrics/first_group/m2_d10C/test_pixel_evaluation_results_directory_metrics.json]

{
    "directory_metrics": {
        "partition_2_fold_1": {
            "total_tp": 10515110,
            "total_fp": 7114744,
            "total_fn": 3506502,
            "precision": 0.59643772432829,
            "recall": 0.7499216209947901,
            "dice_score": 0.6644311514670443
        },
        "partition_2_fold_2": {
            "total_tp": 22243752,
            "total_fp": 11419558,
            "total_fn": 6517839,
            "precision": 0.6607713858203487,
            "recall": 0.7733839202427988,
            "dice_score": 0.712656380504312
        },
        "partition_2_fold_3": {
            "total_tp": 8572310,
            "total_fp": 3398516,
            "total_fn": 10608931,
            "precision": 0.7161001254215874,
            "recall": 0.44691112530205945,
            "dice_score": 0.5503525656901034
        }
    },
    "overall_metrics": {
        "mean_total_tp": 13777057.333,
        "mean_total_fp": 7310939.333,
        "mean_total_fn": 6877757.333,
        "mean_precision": 0.658,
        "mean_recall": 0.657,
        "mean_dice_score": 0.642,
        "std_total_tp": 6039166.9897,
        "std_total_fp": 3277514.1137,
        "std_total_fn": 2910702.1295,
        "std_precision": 0.0489,
        "std_recall": 0.1487,
        "std_dice_score": 0.0681
    }
}
