# Supplementary material for: Tree ring segmentation performance in highly disturbed trees using deep learning
Source: PLoS One. 2026 Jun 18;21(6):e0321841. doi: 10.1371/journal.pone.0321841 (PMC13278439; doi:10.1371/journal.pone.0321841)
Supplement: S4 Appendix — In this folder, the instance and pixel metrics are provided using the following codes: Models: m0 - CU-Net. m1 - CAU-Net. m2 - CARU-Net. m3 - TLU-Net. m4 - FTU-Net. Datasets: d0C - 512px Data. d1C - 512px GData. d2C - 512px CLData. d7C - 512px BData. d10C - 1024px Data. d11C - 256px Data. d14C - 128px Data. (ZIP) [file pone.0321841.s012.zip › raw_metrics/first_group/m2_d10C/test_pixel_evaluation_results_individuals.json]

{
    "partition_2_fold_1": {
        "pt1_08_c": {
            "precision": 0.6843038138212958,
            "recall": 0.8805232986145742,
            "dice_score": 0.7701112111516466,
            "tp": 1853933,
            "fp": 855292,
            "fn": 251557
        },
        "pt3_5_c": {
            "precision": 0.8040623158419414,
            "recall": 0.525357816092084,
            "dice_score": 0.6354957505241527,
            "tp": 1858344,
            "fp": 452850,
            "fn": 1678948
        },
        "pt4_4_cd": {
            "precision": 0.7514411552644756,
            "recall": 0.7733396319388888,
            "dice_score": 0.7622331436924872,
            "tp": 1746743,
            "fp": 577781,
            "fn": 511958
        },
        "pt5_24_cd": {
            "precision": 0.5693736632166586,
            "recall": 0.8565364417028964,
            "dice_score": 0.6840393231078952,
            "tp": 1326500,
            "fp": 1003253,
            "fn": 222179
        },
        "pt5_37_dc": {
            "precision": 0.5030458835048217,
            "recall": 0.8418229533103994,
            "dice_score": 0.6297648658518983,
            "tp": 1950327,
            "fp": 1926709,
            "fn": 366463
        },
        "pt5_414_cd": {
            "precision": 0.43629469643134755,
            "recall": 0.7891491400033708,
            "dice_score": 0.5619214430561481,
            "tp": 1779263,
            "fp": 2298859,
            "fn": 475397
        }
    },
    "partition_2_fold_2": {
        "pt1_06_c": {
            "precision": 0.720985011942182,
            "recall": 0.7667606607887854,
            "dice_score": 0.7431686131686919,
            "tp": 2124223,
            "fp": 822056,
            "fn": 646163
        },
        "pt3_04_c1": {
            "precision": 0.5595464217254126,
            "recall": 0.8309156311382412,
            "dice_score": 0.6687501715010218,
            "tp": 3204815,
            "fp": 2522708,
            "fn": 652153
        },
        "pt4_117_cd": {
            "precision": 0.7898184146166293,
            "recall": 0.7794508327218029,
            "dice_score": 0.7846003762784232,
            "tp": 8302895,
            "fp": 2209515,
            "fn": 2349342
        },
        "pt5_373_c": {
            "precision": 0.7536767587095581,
            "recall": 0.7982730962700437,
            "dice_score": 0.7753341744018621,
            "tp": 4693109,
            "fp": 1533843,
            "fn": 1185968
        },
        "pt5_418_c": {
            "precision": 0.7214942573988519,
            "recall": 0.8834144910121072,
            "dice_score": 0.7942862580807061,
            "tp": 2528986,
            "fp": 976220,
            "fn": 333754
        },
        "pt5_379_d": {
            "precision": 0.2928854737889204,
            "recall": 0.5071646674692895,
            "dice_score": 0.3713296361328999,
            "tp": 1389724,
            "fp": 3355216,
            "fn": 1350459,
            "tn": 26304985
        }
    },
    "partition_2_fold_3": {
        "pt1_06_c2": {
            "precision": 0.6601343946750587,
            "recall": 0.1480321292772381,
            "dice_score": 0.2418340704709955,
            "tp": 342753,
            "fp": 176464,
            "fn": 1972643
        },
        "pt1_09_c1": {
            "precision": 0.5565937691793805,
            "recall": 0.6275053846730849,
            "dice_score": 0.5899262508535947,
            "tp": 819827,
            "fp": 653109,
            "fn": 486659
        },
        "pt2_1_c1": {
            "precision": 0.803637719988498,
            "recall": 0.6653395477401083,
            "dice_score": 0.7279785316090045,
            "tp": 3733823,
            "fp": 912329,
            "fn": 1878083
        },
        "pt3_12a_b2": {
            "precision": 0.6967972273411711,
            "recall": 0.37353461634395,
            "dice_score": 0.48634988582285527,
            "tp": 380383,
            "fp": 165519,
            "fn": 637951
        },
        "pt5_44_cd": {
            "precision": 0.547130079965788,
            "recall": 0.25125215541618756,
            "dice_score": 0.3443654074258446,
            "tp": 926277,
            "fp": 766697,
            "fn": 2760366
        },
        "pt5_70_c1": {
            "precision": 0.7658432043754212,
            "recall": 0.45193282716029604,
            "dice_score": 0.5684291290877376,
            "tp": 2369247,
            "fp": 724398,
            "fn": 2873229
        }
    }
}
