# Supplementary material for: Tree ring segmentation performance in highly disturbed trees using deep learning
Source: PLoS One. 2026 Jun 18;21(6):e0321841. doi: 10.1371/journal.pone.0321841 (PMC13278439; doi:10.1371/journal.pone.0321841)
Supplement: S4 Appendix — In this folder, the instance and pixel metrics are provided using the following codes: Models: m0 - CU-Net. m1 - CAU-Net. m2 - CARU-Net. m3 - TLU-Net. m4 - FTU-Net. Datasets: d0C - 512px Data. d1C - 512px GData. d2C - 512px CLData. d7C - 512px BData. d10C - 1024px Data. d11C - 256px Data. d14C - 128px Data. (ZIP) [file pone.0321841.s012.zip › raw_metrics/first_group/m3_d0C/colored_images_instance_evaluation_results_directory_metrics.json]

{
    "directory_metrics": {
        "partition_2_fold_1": {
            "total_tp": 249,
            "total_fp": 302,
            "total_fn": 186,
            "precision": 0.4519056261343013,
            "recall": 0.5724137931034483,
            "dice_score": 0.5050709939148073
        },
        "partition_2_fold_2": {
            "total_tp": 233,
            "total_fp": 360,
            "total_fn": 202,
            "precision": 0.39291736930860033,
            "recall": 0.535632183908046,
            "dice_score": 0.45330739299610895
        },
        "partition_2_fold_3": {
            "total_tp": 219,
            "total_fp": 332,
            "total_fn": 216,
            "precision": 0.397459165154265,
            "recall": 0.503448275862069,
            "dice_score": 0.44421906693711966
        }
    },
    "overall_metrics": {
        "mean_total_tp": 233.667,
        "mean_total_fp": 331.333,
        "mean_total_fn": 201.333,
        "mean_precision": 0.414,
        "mean_recall": 0.537,
        "mean_dice_score": 0.468,
        "std_total_tp": 12.2565,
        "std_total_fp": 23.6831,
        "std_total_fn": 12.2565,
        "std_precision": 0.0268,
        "std_recall": 0.0282,
        "std_dice_score": 0.0268
    }
}
