# Supplementary material for: Tree ring segmentation performance in highly disturbed trees using deep learning
Source: PLoS One. 2026 Jun 18;21(6):e0321841. doi: 10.1371/journal.pone.0321841 (PMC13278439; doi:10.1371/journal.pone.0321841)
Supplement: S4 Appendix — In this folder, the instance and pixel metrics are provided using the following codes: Models: m0 - CU-Net. m1 - CAU-Net. m2 - CARU-Net. m3 - TLU-Net. m4 - FTU-Net. Datasets: d0C - 512px Data. d1C - 512px GData. d2C - 512px CLData. d7C - 512px BData. d10C - 1024px Data. d11C - 256px Data. d14C - 128px Data. (ZIP) [file pone.0321841.s012.zip › raw_metrics/first_group/m3_d0C/colored_images_instance_evaluation_results_individuals.json]

{
    "partition_2_fold_1": {
        "pt5_359_a1": {
            "precision": 0.42424242424242425,
            "recall": 0.5989304812834224,
            "dice_score": 0.4966740576496674,
            "tp": 112,
            "fp": 152,
            "fn": 75
        },
        "ptc_01_a1": {
            "precision": 0.3858267716535433,
            "recall": 0.5568181818181818,
            "dice_score": 0.45581395348837206,
            "tp": 49,
            "fp": 78,
            "fn": 39
        },
        "ptc_01_a2": {
            "precision": 0.55,
            "recall": 0.55,
            "dice_score": 0.55,
            "tp": 88,
            "fp": 72,
            "fn": 72
        }
    },
    "partition_2_fold_2": {
        "pt5_359_a1": {
            "precision": 0.34797297297297297,
            "recall": 0.5508021390374331,
            "dice_score": 0.4265010351966873,
            "tp": 103,
            "fp": 193,
            "fn": 84
        },
        "ptc_01_a1": {
            "precision": 0.3511450381679389,
            "recall": 0.5227272727272727,
            "dice_score": 0.4200913242009132,
            "tp": 46,
            "fp": 85,
            "fn": 42
        },
        "ptc_01_a2": {
            "precision": 0.5060240963855421,
            "recall": 0.525,
            "dice_score": 0.5153374233128835,
            "tp": 84,
            "fp": 82,
            "fn": 76
        }
    },
    "partition_2_fold_3": {
        "pt5_359_a1": {
            "precision": 0.37777777777777777,
            "recall": 0.5454545454545454,
            "dice_score": 0.44638949671772427,
            "tp": 102,
            "fp": 168,
            "fn": 85
        },
        "ptc_01_a1": {
            "precision": 0.3333333333333333,
            "recall": 0.5,
            "dice_score": 0.4,
            "tp": 44,
            "fp": 88,
            "fn": 44
        },
        "ptc_01_a2": {
            "precision": 0.4899328859060403,
            "recall": 0.45625,
            "dice_score": 0.4724919093851133,
            "tp": 73,
            "fp": 76,
            "fn": 87
        }
    }
}
