# Supplementary material for: Tree ring segmentation performance in highly disturbed trees using deep learning
Source: PLoS One. 2026 Jun 18;21(6):e0321841. doi: 10.1371/journal.pone.0321841 (PMC13278439; doi:10.1371/journal.pone.0321841)
Supplement: S4 Appendix — In this folder, the instance and pixel metrics are provided using the following codes: Models: m0 - CU-Net. m1 - CAU-Net. m2 - CARU-Net. m3 - TLU-Net. m4 - FTU-Net. Datasets: d0C - 512px Data. d1C - 512px GData. d2C - 512px CLData. d7C - 512px BData. d10C - 1024px Data. d11C - 256px Data. d14C - 128px Data. (ZIP) [file pone.0321841.s012.zip › raw_metrics/first_group/m3_d0C/colored_images_pixel_evaluation_results_directory_metrics.json]

{
    "directory_metrics": {
        "partition_2_fold_1": {
            "total_tp": 1356109,
            "total_fp": 656092,
            "total_fn": 649830,
            "precision": 0.6739431100570967,
            "recall": 0.6760469784973521,
            "dice_score": 0.6749934049087389
        },
        "partition_2_fold_2": {
            "total_tp": 1302479,
            "total_fp": 609260,
            "total_fn": 703460,
            "precision": 0.6813058686358336,
            "recall": 0.6493113698871202,
            "dice_score": 0.6649239677176123
        },
        "partition_2_fold_3": {
            "total_tp": 1200229,
            "total_fp": 514851,
            "total_fn": 805710,
            "precision": 0.6998093383399026,
            "recall": 0.5983377360926728,
            "dice_score": 0.6451076976494879
        }
    },
    "overall_metrics": {
        "mean_total_tp": 1286272.333,
        "mean_total_fp": 593401.0,
        "mean_total_fn": 719666.667,
        "mean_precision": 0.685,
        "mean_recall": 0.641,
        "mean_dice_score": 0.662,
        "std_total_tp": 64661.3518,
        "std_total_fp": 58741.7281,
        "std_total_fn": 64661.3518,
        "std_precision": 0.0109,
        "std_recall": 0.0322,
        "std_dice_score": 0.0124
    }
}
