# Supplementary material for: Tree ring segmentation performance in highly disturbed trees using deep learning
Source: PLoS One. 2026 Jun 18;21(6):e0321841. doi: 10.1371/journal.pone.0321841 (PMC13278439; doi:10.1371/journal.pone.0321841)
Supplement: S4 Appendix — In this folder, the instance and pixel metrics are provided using the following codes: Models: m0 - CU-Net. m1 - CAU-Net. m2 - CARU-Net. m3 - TLU-Net. m4 - FTU-Net. Datasets: d0C - 512px Data. d1C - 512px GData. d2C - 512px CLData. d7C - 512px BData. d10C - 1024px Data. d11C - 256px Data. d14C - 128px Data. (ZIP) [file pone.0321841.s012.zip › raw_metrics/first_group/m3_d0C/colored_images_pixel_evaluation_results_individuals.json]

{
    "partition_2_fold_1": {
        "pt5_359_a1": {
            "precision": 0.7052217446680628,
            "recall": 0.6774742345991871,
            "dice_score": 0.6910695754606733,
            "tp": 591351,
            "fp": 247181,
            "fn": 281525
        },
        "ptc_01_a1": {
            "precision": 0.6940614873813515,
            "recall": 0.6964565578636234,
            "dice_score": 0.6952569599514439,
            "tp": 339065,
            "fp": 149458,
            "fn": 147778,
            "tn": 5017203
        },
        "ptc_01_a2": {
            "precision": 0.6213172083030478,
            "recall": 0.6587431524867692,
            "dice_score": 0.6394830572509738,
            "tp": 425693,
            "fp": 259453,
            "fn": 220527,
            "tn": 8942647
        }
    },
    "partition_2_fold_2": {
        "pt5_359_a1": {
            "precision": 0.7191447520629289,
            "recall": 0.6409948262983517,
            "dice_score": 0.6778246479487503,
            "tp": 559509,
            "fp": 218511,
            "fn": 313367
        },
        "ptc_01_a1": {
            "precision": 0.6949364896444232,
            "recall": 0.6676382324486538,
            "dice_score": 0.6810139100446069,
            "tp": 325035,
            "fp": 142684,
            "fn": 161808,
            "tn": 5023977
        },
        "ptc_01_a2": {
            "precision": 0.62753003003003,
            "recall": 0.6467379530190956,
            "dice_score": 0.6369892243678651,
            "tp": 417935,
            "fp": 248065,
            "fn": 228285,
            "tn": 8954035
        }
    },
    "partition_2_fold_3": {
        "pt5_359_a1": {
            "precision": 0.7244163929988531,
            "recall": 0.5825077101443962,
            "dice_score": 0.6457576737041366,
            "tp": 508457,
            "fp": 193428,
            "fn": 364419
        },
        "ptc_01_a1": {
            "precision": 0.7160574888742978,
            "recall": 0.6249756081529364,
            "dice_score": 0.6674234447661666,
            "tp": 304265,
            "fp": 120652,
            "fn": 182578,
            "tn": 5046009
        },
        "ptc_01_a2": {
            "precision": 0.6587140773579838,
            "recall": 0.5996518213611464,
            "dice_score": 0.6277968858596774,
            "tp": 387507,
            "fp": 200771,
            "fn": 258713,
            "tn": 9001329
        }
    }
}
