# Supplementary material for: Tree ring segmentation performance in highly disturbed trees using deep learning
Source: PLoS One. 2026 Jun 18;21(6):e0321841. doi: 10.1371/journal.pone.0321841 (PMC13278439; doi:10.1371/journal.pone.0321841)
Supplement: S4 Appendix — In this folder, the instance and pixel metrics are provided using the following codes: Models: m0 - CU-Net. m1 - CAU-Net. m2 - CARU-Net. m3 - TLU-Net. m4 - FTU-Net. Datasets: d0C - 512px Data. d1C - 512px GData. d2C - 512px CLData. d7C - 512px BData. d10C - 1024px Data. d11C - 256px Data. d14C - 128px Data. (ZIP) [file pone.0321841.s012.zip › raw_metrics/first_group/m3_d0C/pixel_aggregated_metrics.json]

{
    "metrics_test": {
        "partition_2_fold_1": {
            "precision": {
                "mean": 0.7086055445009536,
                "median": 0.7308186780506793,
                "std_dev": 0.13511503649303874
            },
            "recall": {
                "mean": 0.7412159264414778,
                "median": 0.7731649919848356,
                "std_dev": 0.12613164999988485
            },
            "accuracy_score": {
                "mean": 0.9628665796813038,
                "median": 0.9700529395064302,
                "std_dev": 0.01966414249313016
            },
            "jaccard_metrics": {
                "mean": 0.5491688090801282,
                "median": 0.5711452472375638,
                "std_dev": 0.08701106571003613
            },
            "dice_metrics": {
                "mean": 0.7048136491610317,
                "median": 0.7270288323812999,
                "std_dev": 0.07433353228115243
            }
        },
        "partition_2_fold_2": {
            "precision": {
                "mean": 0.6659472762286583,
                "median": 0.7555414522828746,
                "std_dev": 0.18058944271136074
            },
            "recall": {
                "mean": 0.7582598253558678,
                "median": 0.8075156809935716,
                "std_dev": 0.15260641470585015
            },
            "accuracy_score": {
                "mean": 0.9314093371173565,
                "median": 0.936971407402039,
                "std_dev": 0.03541689640386387
            },
            "jaccard_metrics": {
                "mean": 0.5637743215433823,
                "median": 0.6280993566133188,
                "std_dev": 0.16313362488534291
            },
            "dice_metrics": {
                "mean": 0.7040592345316904,
                "median": 0.7713376752625278,
                "std_dev": 0.1630561042865398
            }
        },
        "partition_2_fold_3": {
            "precision": {
                "mean": 0.7569548400642865,
                "median": 0.7702334670377964,
                "std_dev": 0.04256156767570835
            },
            "recall": {
                "mean": 0.7809764058812615,
                "median": 0.7776625423923194,
                "std_dev": 0.055179828840587405
            },
            "accuracy_score": {
                "mean": 0.969262532654796,
                "median": 0.9692348683355085,
                "std_dev": 0.01148339154223232
            },
            "jaccard_metrics": {
                "mean": 0.6229333330837805,
                "median": 0.6189474618056637,
                "std_dev": 0.04137143212892815
            },
            "dice_metrics": {
                "mean": 0.7668678048678289,
                "median": 0.7646292242772035,
                "std_dev": 0.031221402852613774
            }
        }
    },
    "metrics_test_def": {
        "partition_2_fold_1": {
            "precision": {
                "mean": 0.7604726394719504,
                "median": 0.7632061617908374,
                "std_dev": 0.09805334884187604
            },
            "recall": {
                "mean": 0.725670209684886,
                "median": 0.7340734129600073,
                "std_dev": 0.11611385649438001
            },
            "accuracy_score": {
                "mean": 0.9538183399163814,
                "median": 0.9609934067919579,
                "std_dev": 0.019010109168687
            },
            "jaccard_metrics": {
                "mean": 0.5908522109342704,
                "median": 0.6195947472224993,
                "std_dev": 0.09942638529217424
            },
            "dice_metrics": {
                "mean": 0.7374635522760248,
                "median": 0.7651129073503179,
                "std_dev": 0.08572211930321882
            }
        },
        "partition_2_fold_2": {
            "precision": {
                "mean": 0.7363273984263906,
                "median": 0.7487901675205715,
                "std_dev": 0.09653596017505511
            },
            "recall": {
                "mean": 0.7474750614571196,
                "median": 0.7577266583723661,
                "std_dev": 0.11954426637669183
            },
            "accuracy_score": {
                "mean": 0.9522348032968345,
                "median": 0.9605955628381482,
                "std_dev": 0.020690114163689037
            },
            "jaccard_metrics": {
                "mean": 0.5915924362139543,
                "median": 0.6262105971459178,
                "std_dev": 0.10404480884011486
            },
            "dice_metrics": {
                "mean": 0.7375180586097169,
                "median": 0.7701336396184618,
                "std_dev": 0.09009447011541921
            }
        },
        "partition_2_fold_3": {
            "precision": {
                "mean": 0.7544906897953672,
                "median": 0.7617967887890154,
                "std_dev": 0.09694023365180816
            },
            "recall": {
                "mean": 0.7343873462384152,
                "median": 0.7492069034397306,
                "std_dev": 0.10755572604155067
            },
            "accuracy_score": {
                "mean": 0.9532442311266779,
                "median": 0.9610251964335352,
                "std_dev": 0.020673280911673506
            },
            "jaccard_metrics": {
                "mean": 0.594177683962752,
                "median": 0.6241074501842387,
                "std_dev": 0.0988049958860789
            },
            "dice_metrics": {
                "mean": 0.7402150238896447,
                "median": 0.7685534155568364,
                "std_dev": 0.08435929580001388
            }
        }
    },
    "metrics_colored_images": {
        "partition_2_fold_1": {
            "precision": {
                "mean": 0.6911990877686467,
                "median": 0.715004195403475,
                "std_dev": 0.03382258722791511
            },
            "recall": {
                "mean": 0.6520337874760562,
                "median": 0.6404071139543303,
                "std_dev": 0.019021607825232753
            },
            "accuracy_score": {
                "mean": 0.9399690173374434,
                "median": 0.9490692851725231,
                "std_dev": 0.01573606273393634
            },
            "jaccard_metrics": {
                "mean": 0.5050894336551043,
                "median": 0.5101780798913559,
                "std_dev": 0.026264190977776276
            },
            "dice_metrics": {
                "mean": 0.6707684807043387,
                "median": 0.6756528739022073,
                "std_dev": 0.023315141043791225
            }
        },
        "partition_2_fold_2": {
            "precision": {
                "mean": 0.7022478867482871,
                "median": 0.7218797643364635,
                "std_dev": 0.03381099120178394
            },
            "recall": {
                "mean": 0.624446489128455,
                "median": 0.6197564296988641,
                "std_dev": 0.02133067504086283
            },
            "accuracy_score": {
                "mean": 0.9396767575616259,
                "median": 0.9484326888244883,
                "std_dev": 0.01617368467223927
            },
            "jaccard_metrics": {
                "mean": 0.49344264220135087,
                "median": 0.49177707593326414,
                "std_dev": 0.022246093826235866
            },
            "dice_metrics": {
                "mean": 0.6605155606566752,
                "median": 0.6593171109371092,
                "std_dev": 0.019922793268703252
            }
        },
        "partition_2_fold_3": {
            "precision": {
                "mean": 0.7181908265134358,
                "median": 0.7312803723657869,
                "std_dev": 0.02664219422795513
            },
            "recall": {
                "mean": 0.570758711869526,
                "median": 0.5698941536937885,
                "std_dev": 0.025936672898604914
            },
            "accuracy_score": {
                "mean": 0.9380007769363806,
                "median": 0.9477776968053795,
                "std_dev": 0.018603115659386597
            },
            "jaccard_metrics": {
                "mean": 0.4661961229432796,
                "median": 0.4501950473276604,
                "std_dev": 0.02288379897910752
            },
            "dice_metrics": {
                "mean": 0.6355972697476971,
                "median": 0.620875168698521,
                "std_dev": 0.02106264089791139
            }
        }
    }
}
