# Supplementary material for: Tree ring segmentation performance in highly disturbed trees using deep learning
Source: PLoS One. 2026 Jun 18;21(6):e0321841. doi: 10.1371/journal.pone.0321841 (PMC13278439; doi:10.1371/journal.pone.0321841)
Supplement: S4 Appendix — In this folder, the instance and pixel metrics are provided using the following codes: Models: m0 - CU-Net. m1 - CAU-Net. m2 - CARU-Net. m3 - TLU-Net. m4 - FTU-Net. Datasets: d0C - 512px Data. d1C - 512px GData. d2C - 512px CLData. d7C - 512px BData. d10C - 1024px Data. d11C - 256px Data. d14C - 128px Data. (ZIP) [file pone.0321841.s012.zip › raw_metrics/first_group/m3_d0C/pixel_confusion_matrix_v0.json]

{
    "metrics_test": {
        "partition_2_fold_1": {
            "left_pt1_08_c.png": {
                "tp": 304147,
                "fp": 93164,
                "tn": 4820810,
                "fn": 45751
            },
            "left_pt3_5_c.png": {
                "tp": 177886,
                "fp": 35904,
                "tn": 7282269,
                "fn": 308357
            },
            "left_pt4_4_cd.png": {
                "tp": 188461,
                "fp": 34970,
                "tn": 5041404,
                "fn": 79933
            },
            "left_pt5_24_cd.png": {
                "tp": 149488,
                "fp": 77084,
                "tn": 7978127,
                "fn": 48741
            },
            "left_pt5_37_dc.png": {
                "tp": 258251,
                "fp": 157165,
                "tn": 4686379,
                "fn": 22813
            },
            "left_pt5_414_cd.png": {
                "tp": 219682,
                "fp": 236266,
                "tn": 3452208,
                "fn": 45508
            },
            "right_pt1_08_c.png": {
                "tp": 134344,
                "fp": 41977,
                "tn": 3216073,
                "fn": 42102
            },
            "right_pt3_5_c.png": {
                "tp": 259800,
                "fp": 46807,
                "tn": 2865244,
                "fn": 138229
            },
            "right_pt4_4_cd.png": {
                "tp": 198928,
                "fp": 25796,
                "tn": 4061076,
                "fn": 97432
            },
            "right_pt5_24_cd.png": {
                "tp": 148143,
                "fp": 52164,
                "tn": 5497471,
                "fn": 40718
            },
            "right_pt5_37_dc.png": {
                "tp": 255254,
                "fp": 171361,
                "tn": 5906182,
                "fn": 42627
            },
            "right_pt5_414_cd.png": {
                "tp": 218639,
                "fp": 248807,
                "tn": 3620772,
                "fn": 79974
            }
        },
        "partition_2_fold_2": {
            "left_pt1_06_c.png": {
                "tp": 369085,
                "fp": 101431,
                "tn": 3758218,
                "fn": 157570
            },
            "left_pt3_04_c1.png": {
                "tp": 388521,
                "fp": 264449,
                "tn": 3730757,
                "fn": 65041
            },
            "left_pt4_117_cd.png": {
                "tp": 982963,
                "fp": 303693,
                "tn": 5198774,
                "fn": 264778
            },
            "left_pt5_373_c.png": {
                "tp": 587963,
                "fp": 144553,
                "tn": 3942422,
                "fn": 147590
            },
            "left_pt5_418_c.png": {
                "tp": 397958,
                "fp": 137059,
                "tn": 6157186,
                "fn": 48789
            },
            "right_pt1_06_c.png": {
                "tp": 130672,
                "fp": 31555,
                "tn": 2121615,
                "fn": 35006
            },
            "right_pt3_04_c1.png": {
                "tp": 458306,
                "fp": 250521,
                "tn": 4785465,
                "fn": 52204
            },
            "right_pt4_117_cd.png": {
                "tp": 1169202,
                "fp": 340579,
                "tn": 8450524,
                "fn": 246415
            },
            "right_pt5_373_c.png": {
                "tp": 597987,
                "fp": 170995,
                "tn": 3813511,
                "fn": 136099
            },
            "right_pt5_379_d.png": {
                "tp": 301883,
                "fp": 764522,
                "tn": 6650374,
                "fn": 383061
            },
            "right_pt5_418_c.png": {
                "tp": 241728,
                "fp": 85978,
                "tn": 3941073,
                "fn": 27413
            }
        },
        "partition_2_fold_3": {
            "left_pt1_06_c2.png": {
                "tp": 75839,
                "fp": 22229,
                "tn": 2595483,
                "fn": 57937
            },
            "left_pt1_09_c1.png": {
                "tp": 137250,
                "fp": 68947,
                "tn": 6293829,
                "fn": 32070
            },
            "left_pt2_1_c1.png": {
                "tp": 2221,
                "fp": 813,
                "tn": 458007,
                "fn": 18703
            },
            "left_pt3_12a_b2.png": {
                "tp": 93588,
                "fp": 20158,
                "tn": 2311493,
                "fn": 30825
            },
            "left_pt5_44_cd.png": {
                "tp": 385956,
                "fp": 104940,
                "tn": 4501160,
                "fn": 84424
            },
            "left_pt5_70_c1.png": {
                "tp": 453900,
                "fp": 138138,
                "tn": 6256017,
                "fn": 133577
            },
            "right_pt1_06_c2.png": {
                "tp": 338076,
                "fp": 126306,
                "tn": 3663334,
                "fn": 107036
            },
            "right_pt1_09_c1.png": {
                "tp": 127786,
                "fp": 59219,
                "tn": 6192850,
                "fn": 29361
            },
            "right_pt2_1_c1.png": {
                "tp": 1212442,
                "fp": 356331,
                "tn": 19987994,
                "fn": 168929
            },
            "right_pt3_12a_b2.png": {
                "tp": 91822,
                "fp": 24628,
                "tn": 2958316,
                "fn": 38194
            },
            "right_pt5_44_cd.png": {
                "tp": 370100,
                "fp": 123855,
                "tn": 5000848,
                "fn": 80877
            },
            "right_pt5_70_c1.png": {
                "tp": 521006,
                "fp": 127518,
                "tn": 6188710,
                "fn": 202766
            }
        }
    },
    "metrics_test_def": {
        "partition_2_fold_1": {
            "left_pt3_02_c1.png": {
                "tp": 240201,
                "fp": 61483,
                "tn": 3615306,
                "fn": 113986
            },
            "left_pt4_51_c.png": {
                "tp": 326387,
                "fp": 138012,
                "tn": 1749445,
                "fn": 43564
            },
            "left_pt4_80_c.png": {
                "tp": 149876,
                "fp": 101308,
                "tn": 1706667,
                "fn": 29221
            },
            "left_pt5_401_c1.png": {
                "tp": 487381,
                "fp": 94234,
                "tn": 4825872,
                "fn": 89857
            },
            "left_pt5_64_c.png": {
                "tp": 559115,
                "fp": 70003,
                "tn": 12547921,
                "fn": 268593
            },
            "left_ptc_01_c3.png": {
                "tp": 715431,
                "fp": 265938,
                "tn": 9646593,
                "fn": 178822
            },
            "right_pt3_02_c1.png": {
                "tp": 95973,
                "fp": 26058,
                "tn": 2016375,
                "fn": 47322
            },
            "right_pt4_80_c.png": {
                "tp": 52966,
                "fp": 37315,
                "tn": 3109107,
                "fn": 155236
            },
            "right_pt5_401_c1.png": {
                "tp": 438590,
                "fp": 71364,
                "tn": 4671023,
                "fn": 135631
            },
            "right_pt5_64_c.png": {
                "tp": 92380,
                "fp": 9468,
                "tn": 4237328,
                "fn": 44056
            },
            "right_ptc_01_c3.png": {
                "tp": 57952,
                "fp": 15749,
                "tn": 1846050,
                "fn": 23801
            }
        },
        "partition_2_fold_2": {
            "left_pt3_02_c1.png": {
                "tp": 245112,
                "fp": 65981,
                "tn": 3610808,
                "fn": 109075
            },
            "left_pt4_51_c.png": {
                "tp": 333043,
                "fp": 154876,
                "tn": 1732581,
                "fn": 36908
            },
            "left_pt4_80_c.png": {
                "tp": 144321,
                "fp": 108840,
                "tn": 1699135,
                "fn": 34776
            },
            "left_pt5_401_c1.png": {
                "tp": 511360,
                "fp": 124779,
                "tn": 4795327,
                "fn": 65878
            },
            "left_pt5_64_c.png": {
                "tp": 585096,
                "fp": 102584,
                "tn": 12515340,
                "fn": 242612
            },
            "left_ptc_01_c3.png": {
                "tp": 720003,
                "fp": 269403,
                "tn": 9643128,
                "fn": 174250
            },
            "right_pt3_02_c1.png": {
                "tp": 101072,
                "fp": 37833,
                "tn": 2004600,
                "fn": 42223
            },
            "right_pt4_80_c.png": {
                "tp": 62196,
                "fp": 52457,
                "tn": 3093965,
                "fn": 146006
            },
            "right_pt5_401_c1.png": {
                "tp": 455941,
                "fp": 85428,
                "tn": 4656959,
                "fn": 118280
            },
            "right_pt5_64_c.png": {
                "tp": 96968,
                "fp": 13225,
                "tn": 4233571,
                "fn": 39468
            },
            "right_ptc_01_c3.png": {
                "tp": 68633,
                "fp": 24837,
                "tn": 1836962,
                "fn": 13120
            }
        },
        "partition_2_fold_3": {
            "left_pt3_02_c1.png": {
                "tp": 235948,
                "fp": 66288,
                "tn": 3610501,
                "fn": 118239
            },
            "left_pt4_51_c.png": {
                "tp": 319935,
                "fp": 141497,
                "tn": 1745960,
                "fn": 50016
            },
            "left_pt4_80_c.png": {
                "tp": 151246,
                "fp": 99983,
                "tn": 1707992,
                "fn": 27851
            },
            "left_pt5_401_c1.png": {
                "tp": 500404,
                "fp": 109255,
                "tn": 4810851,
                "fn": 76834
            },
            "left_pt5_64_c.png": {
                "tp": 585056,
                "fp": 73025,
                "tn": 12544899,
                "fn": 242652
            },
            "left_ptc_01_c3.png": {
                "tp": 713139,
                "fp": 251848,
                "tn": 9660683,
                "fn": 181114
            },
            "right_pt3_02_c1.png": {
                "tp": 100594,
                "fp": 28807,
                "tn": 2013626,
                "fn": 42701
            },
            "right_pt4_80_c.png": {
                "tp": 58878,
                "fp": 47121,
                "tn": 3099301,
                "fn": 149324
            },
            "right_pt5_401_c1.png": {
                "tp": 448489,
                "fp": 81576,
                "tn": 4660811,
                "fn": 125732
            },
            "right_pt5_64_c.png": {
                "tp": 95491,
                "fp": 11752,
                "tn": 4235044,
                "fn": 40945
            },
            "right_ptc_01_c3.png": {
                "tp": 60402,
                "fp": 14448,
                "tn": 1847351,
                "fn": 21351
            }
        }
    },
    "metrics_colored_images": {
        "partition_2_fold_1": {
            "left_pt5_359_a1.png": {
                "tp": 283558,
                "fp": 102625,
                "tn": 3431655,
                "fn": 220818
            },
            "left_ptc_01_a1.png": {
                "tp": 330496,
                "fp": 131590,
                "tn": 5035071,
                "fn": 156347
            },
            "right_pt5_359_a1.png": {
                "tp": 275438,
                "fp": 120187,
                "tn": 2004241,
                "fn": 93062
            },
            "right_ptc_01_a2.png": {
                "tp": 411538,
                "fp": 228125,
                "tn": 8973975,
                "fn": 234682
            }
        },
        "partition_2_fold_2": {
            "left_pt5_359_a1.png": {
                "tp": 257807,
                "fp": 88701,
                "tn": 3445579,
                "fn": 246569
            },
            "left_ptc_01_a1.png": {
                "tp": 317713,
                "fp": 122406,
                "tn": 5044255,
                "fn": 169130
            },
            "right_pt5_359_a1.png": {
                "tp": 266778,
                "fp": 105136,
                "tn": 2019292,
                "fn": 101722
            },
            "right_ptc_01_a2.png": {
                "tp": 400499,
                "fp": 211255,
                "tn": 8990845,
                "fn": 245721
            }
        },
        "partition_2_fold_3": {
            "left_pt5_359_a1.png": {
                "tp": 229346,
                "fp": 70222,
                "tn": 3464058,
                "fn": 275030
            },
            "left_ptc_01_a1.png": {
                "tp": 293541,
                "fp": 101937,
                "tn": 5064724,
                "fn": 193302
            },
            "right_pt5_359_a1.png": {
                "tp": 241513,
                "fp": 102802,
                "tn": 2021626,
                "fn": 126987
            },
            "right_ptc_01_a2.png": {
                "tp": 368277,
                "fp": 172473,
                "tn": 9029627,
                "fn": 277943
            }
        }
    }
}
