# Supplementary material for: Tree ring segmentation performance in highly disturbed trees using deep learning
Source: PLoS One. 2026 Jun 18;21(6):e0321841. doi: 10.1371/journal.pone.0321841 (PMC13278439; doi:10.1371/journal.pone.0321841)
Supplement: S4 Appendix — In this folder, the instance and pixel metrics are provided using the following codes: Models: m0 - CU-Net. m1 - CAU-Net. m2 - CARU-Net. m3 - TLU-Net. m4 - FTU-Net. Datasets: d0C - 512px Data. d1C - 512px GData. d2C - 512px CLData. d7C - 512px BData. d10C - 1024px Data. d11C - 256px Data. d14C - 128px Data. (ZIP) [file pone.0321841.s012.zip › raw_metrics/first_group/m3_d0C/pixel_confusion_matrix_v1.json]

{
    "metrics_test": {
        "partition_2_fold_1": {
            "pt1_08_c.png": {
                "tp": 438491,
                "fp": 135141,
                "tn": 8036883,
                "fn": 87853
            },
            "pt3_5_c.png": {
                "tp": 437686,
                "fp": 82711,
                "tn": 10147513,
                "fn": 446586
            },
            "pt4_4_cd.png": {
                "tp": 387389,
                "fp": 60766,
                "tn": 9102480,
                "fn": 177365
            },
            "pt5_24_cd.png": {
                "tp": 297631,
                "fp": 129248,
                "tn": 13475598,
                "fn": 89459
            },
            "pt5_37_dc.png": {
                "tp": 513505,
                "fp": 328526,
                "tn": 10592561,
                "fn": 65440
            },
            "pt5_414_cd.png": {
                "tp": 438321,
                "fp": 485073,
                "tn": 7072980,
                "fn": 125482
            }
        },
        "partition_2_fold_2": {
            "pt1_06_c.png": {
                "tp": 499757,
                "fp": 132986,
                "tn": 5879833,
                "fn": 192576
            },
            "pt3_04_c1.png": {
                "tp": 846827,
                "fp": 514970,
                "tn": 8516222,
                "fn": 117245
            },
            "pt4_117_cd.png": {
                "tp": 2152165,
                "fp": 644272,
                "tn": 13649298,
                "fn": 511193
            },
            "pt5_373_c.png": {
                "tp": 1185950,
                "fp": 315548,
                "tn": 7755933,
                "fn": 283689
            },
            "pt5_418_c.png": {
                "tp": 639686,
                "fp": 223037,
                "tn": 10098259,
                "fn": 76202
            },
            "pt5_379_d.png": {
                "tp": 301883,
                "fp": 764522,
                "tn": 6650374,
                "fn": 383061
            }
        },
        "partition_2_fold_3": {
            "pt1_06_c2.png": {
                "tp": 413915,
                "fp": 148535,
                "tn": 6258817,
                "fn": 164973
            },
            "pt1_09_c1.png": {
                "tp": 265036,
                "fp": 128166,
                "tn": 12486679,
                "fn": 61431
            },
            "pt2_1_c1.png": {
                "tp": 1214663,
                "fp": 357144,
                "tn": 20446001,
                "fn": 187632
            },
            "pt3_12a_b2.png": {
                "tp": 185410,
                "fp": 44786,
                "tn": 5269809,
                "fn": 69019
            },
            "pt5_44_cd.png": {
                "tp": 756056,
                "fp": 228795,
                "tn": 9502008,
                "fn": 165301
            },
            "pt5_70_c1.png": {
                "tp": 974906,
                "fp": 265656,
                "tn": 12444727,
                "fn": 336343
            }
        }
    },
    "metrics_test_def": {
        "partition_2_fold_1": {
            "pt3_02_c1.png": {
                "tp": 336174,
                "fp": 87541,
                "tn": 5631681,
                "fn": 161308
            },
            "pt4_51_c.png": {
                "tp": 326387,
                "fp": 138012,
                "tn": 1749445,
                "fn": 43564
            },
            "pt4_80_c.png": {
                "tp": 202842,
                "fp": 138623,
                "tn": 4815774,
                "fn": 184457
            },
            "pt5_401_c1.png": {
                "tp": 925971,
                "fp": 165598,
                "tn": 9496895,
                "fn": 225488
            },
            "pt5_64_c.png": {
                "tp": 651495,
                "fp": 79471,
                "tn": 16785249,
                "fn": 312649
            },
            "ptc_01_c3.png": {
                "tp": 773383,
                "fp": 281687,
                "tn": 11492643,
                "fn": 202623
            }
        },
        "partition_2_fold_2": {
            "pt3_02_c1.png": {
                "tp": 346184,
                "fp": 103814,
                "tn": 5615408,
                "fn": 151298
            },
            "pt4_51_c.png": {
                "tp": 333043,
                "fp": 154876,
                "tn": 1732581,
                "fn": 36908
            },
            "pt4_80_c.png": {
                "tp": 206517,
                "fp": 161297,
                "tn": 4793100,
                "fn": 180782
            },
            "pt5_401_c1.png": {
                "tp": 967301,
                "fp": 210207,
                "tn": 9452286,
                "fn": 184158
            },
            "pt5_64_c.png": {
                "tp": 682064,
                "fp": 115809,
                "tn": 16748911,
                "fn": 282080
            },
            "ptc_01_c3.png": {
                "tp": 788636,
                "fp": 294240,
                "tn": 11480090,
                "fn": 187370
            }
        },
        "partition_2_fold_3": {
            "pt3_02_c1.png": {
                "tp": 336542,
                "fp": 95095,
                "tn": 5624127,
                "fn": 160940
            },
            "pt4_51_c.png": {
                "tp": 319935,
                "fp": 141497,
                "tn": 1745960,
                "fn": 50016
            },
            "pt4_80_c.png": {
                "tp": 210124,
                "fp": 147104,
                "tn": 4807293,
                "fn": 177175
            },
            "pt5_401_c1.png": {
                "tp": 948893,
                "fp": 190831,
                "tn": 9471662,
                "fn": 202566
            },
            "pt5_64_c.png": {
                "tp": 680547,
                "fp": 84777,
                "tn": 16779943,
                "fn": 283597
            },
            "ptc_01_c3.png": {
                "tp": 773541,
                "fp": 266296,
                "tn": 11508034,
                "fn": 202465
            }
        }
    },
    "metrics_colored_images": {
        "partition_2_fold_1": {
            "pt5_359_a1.png": {
                "tp": 558996,
                "fp": 222812,
                "tn": 5435896,
                "fn": 313880
            },
            "ptc_01_a1.png": {
                "tp": 330496,
                "fp": 131590,
                "tn": 5035071,
                "fn": 156347
            },
            "ptc_01_a2.png": {
                "tp": 411538,
                "fp": 228125,
                "tn": 8973975,
                "fn": 234682
            }
        },
        "partition_2_fold_2": {
            "pt5_359_a1.png": {
                "tp": 524585,
                "fp": 193837,
                "tn": 5464871,
                "fn": 348291
            },
            "ptc_01_a1.png": {
                "tp": 317713,
                "fp": 122406,
                "tn": 5044255,
                "fn": 169130
            },
            "ptc_01_a2.png": {
                "tp": 400499,
                "fp": 211255,
                "tn": 8990845,
                "fn": 245721
            }
        },
        "partition_2_fold_3": {
            "pt5_359_a1.png": {
                "tp": 470859,
                "fp": 173024,
                "tn": 5485684,
                "fn": 402017
            },
            "ptc_01_a1.png": {
                "tp": 293541,
                "fp": 101937,
                "tn": 5064724,
                "fn": 193302
            },
            "ptc_01_a2.png": {
                "tp": 368277,
                "fp": 172473,
                "tn": 9029627,
                "fn": 277943
            }
        }
    }
}
