# Supplementary material for: Tree ring segmentation performance in highly disturbed trees using deep learning
Source: PLoS One. 2026 Jun 18;21(6):e0321841. doi: 10.1371/journal.pone.0321841 (PMC13278439; doi:10.1371/journal.pone.0321841)
Supplement: S4 Appendix — In this folder, the instance and pixel metrics are provided using the following codes: Models: m0 - CU-Net. m1 - CAU-Net. m2 - CARU-Net. m3 - TLU-Net. m4 - FTU-Net. Datasets: d0C - 512px Data. d1C - 512px GData. d2C - 512px CLData. d7C - 512px BData. d10C - 1024px Data. d11C - 256px Data. d14C - 128px Data. (ZIP) [file pone.0321841.s012.zip › raw_metrics/first_group/m3_d0C/pixel_final_aggregated_metrics.json]

{
    "metrics_test": {
        "precision": {
            "mean": 0.7105025535979661,
            "median": 0.7086055445009536,
            "std_dev": 0.037177889051241135
        },
        "recall": {
            "mean": 0.7601507192262024,
            "median": 0.7582598253558678,
            "std_dev": 0.016287122541894187
        },
        "accuracy_score": {
            "mean": 0.9545128164844855,
            "median": 0.9628665796813038,
            "std_dev": 0.016543984259347267
        },
        "jaccard_metrics": {
            "mean": 0.5786254879024303,
            "median": 0.5637743215433823,
            "std_dev": 0.0318927275622457
        },
        "dice_metrics": {
            "mean": 0.7252468961868503,
            "median": 0.7048136491610317,
            "std_dev": 0.029432038268198013
        }
    },
    "metrics_test_def": {
        "precision": {
            "mean": 0.7504302425645694,
            "median": 0.7544906897953672,
            "std_dev": 0.010266891450113369
        },
        "recall": {
            "mean": 0.7358442057934736,
            "median": 0.7343873462384152,
            "std_dev": 0.00896120230120353
        },
        "accuracy_score": {
            "mean": 0.9530991247799646,
            "median": 0.9532442311266779,
            "std_dev": 0.000654568023077749
        },
        "jaccard_metrics": {
            "mean": 0.5922074437036589,
            "median": 0.5915924362139543,
            "std_dev": 0.0014255685123449446
        },
        "dice_metrics": {
            "mean": 0.7383988782584621,
            "median": 0.7375180586097169,
            "std_dev": 0.0012844016636423263
        }
    },
    "metrics_colored_images": {
        "precision": {
            "mean": 0.7038792670101232,
            "median": 0.7022478867482871,
            "std_dev": 0.011079546960827375
        },
        "recall": {
            "mean": 0.6157463294913458,
            "median": 0.624446489128455,
            "std_dev": 0.033745904067458726
        },
        "accuracy_score": {
            "mean": 0.9392155172784834,
            "median": 0.9396767575616259,
            "std_dev": 0.0008671983695360884
        },
        "jaccard_metrics": {
            "mean": 0.4882427329332449,
            "median": 0.49344264220135087,
            "std_dev": 0.016298296369642123
        },
        "dice_metrics": {
            "mean": 0.6556271037029037,
            "median": 0.6605155606566752,
            "std_dev": 0.014768802221367476
        }
    }
}
