# Supplementary material for: Tree ring segmentation performance in highly disturbed trees using deep learning
Source: PLoS One. 2026 Jun 18;21(6):e0321841. doi: 10.1371/journal.pone.0321841 (PMC13278439; doi:10.1371/journal.pone.0321841)
Supplement: S4 Appendix — In this folder, the instance and pixel metrics are provided using the following codes: Models: m0 - CU-Net. m1 - CAU-Net. m2 - CARU-Net. m3 - TLU-Net. m4 - FTU-Net. Datasets: d0C - 512px Data. d1C - 512px GData. d2C - 512px CLData. d7C - 512px BData. d10C - 1024px Data. d11C - 256px Data. d14C - 128px Data. (ZIP) [file pone.0321841.s012.zip › raw_metrics/first_group/m3_d0C/pixel_metrics.json]

{
    "metrics_test": {
        "partition_2_fold_1": {
            "pt1_08_c.png": {
                "precision": 0.764411678567444,
                "recall": 0.8330882464699892,
                "accuracy_score": 0.9743636967302373,
                "jaccard_metrics": 0.6628888032230512,
                "dice_metrics": 0.7972737587001898
            },
            "pt3_5_c.png": {
                "precision": 0.841061727873143,
                "recall": 0.49496761177556226,
                "accuracy_score": 0.9523777776338216,
                "jaccard_metrics": 0.4526305012601049,
                "dice_metrics": 0.6231873843588774
            },
            "pt4_4_cd.png": {
                "precision": 0.8644085193738773,
                "recall": 0.6859429061148747,
                "accuracy_score": 0.9755210731907895,
                "jaccard_metrics": 0.6193071364624633,
                "dice_metrics": 0.7649038561213297
            },
            "pt5_24_cd.png": {
                "precision": 0.6972256775339147,
                "recall": 0.7688935389702654,
                "accuracy_score": 0.9843690680117462,
                "jaccard_metrics": 0.5764266817472276,
                "dice_metrics": 0.7313079490742277
            },
            "pt5_37_dc.png": {
                "precision": 0.6098409678503524,
                "recall": 0.8869668103187694,
                "accuracy_score": 0.9657421822826232,
                "jaccard_metrics": 0.5658638127278999,
                "dice_metrics": 0.722749715688372
            },
            "pt5_414_cd.png": {
                "precision": 0.4746846958069903,
                "recall": 0.7774364449994058,
                "accuracy_score": 0.9248256802386056,
                "jaccard_metrics": 0.4178959190600223,
                "dice_metrics": 0.5894592310231933
            }
        },
        "partition_2_fold_2": {
            "pt1_06_c.png": {
                "precision": 0.7898262011590804,
                "recall": 0.7218448347832618,
                "accuracy_score": 0.9514459925740684,
                "jaccard_metrics": 0.6055319215963767,
                "dice_metrics": 0.7543069227727315
            },
            "pt3_04_c1.png": {
                "precision": 0.6218452530002636,
                "recall": 0.8783856392468612,
                "accuracy_score": 0.9367485441104907,
                "jaccard_metrics": 0.5725510161307117,
                "dice_metrics": 0.7281811658352212
            },
            "pt4_117_cd.png": {
                "precision": 0.7696096854676147,
                "recall": 0.8080644810048068,
                "accuracy_score": 0.9318588249003593,
                "jaccard_metrics": 0.650666791630261,
                "dice_metrics": 0.7883684277523241
            },
            "pt5_373_c.png": {
                "precision": 0.7898445419174718,
                "recall": 0.8069668809823365,
                "accuracy_score": 0.9371942706935873,
                "jaccard_metrics": 0.6643281628199175,
                "dice_metrics": 0.7983139114756405
            },
            "pt5_418_c.png": {
                "precision": 0.7414732190981346,
                "recall": 0.8935559752363498,
                "accuracy_score": 0.9728881026174793,
                "jaccard_metrics": 0.681296163165322,
                "dice_metrics": 0.8104415844055312
            },
            "pt5_379_d.png": {
                "precision": 0.28308475672938516,
                "recall": 0.44074114088159033,
                "accuracy_score": 0.8583202878081543,
                "jaccard_metrics": 0.20827187391770485,
                "dice_metrics": 0.3447433949486938
            }
        },
        "partition_2_fold_3": {
            "pt1_06_c2.png": {
                "precision": 0.7359143034936438,
                "recall": 0.7150174126946836,
                "accuracy_score": 0.9551249312935141,
                "jaccard_metrics": 0.5690155521615347,
                "dice_metrics": 0.725315375462834
            },
            "pt1_09_c1.png": {
                "precision": 0.6740454016001953,
                "recall": 0.8118309048081429,
                "accuracy_score": 0.9853494761582133,
                "jaccard_metrics": 0.582966920571098,
                "dice_metrics": 0.7365497193848839
            },
            "pt2_1_c1.png": {
                "precision": 0.7727812638574584,
                "recall": 0.8661964850477253,
                "accuracy_score": 0.9754665523403274,
                "jaccard_metrics": 0.6903694870921925,
                "dice_metrics": 0.8168267261849123
            },
            "pt3_12a_b2.png": {
                "precision": 0.8054440563693548,
                "recall": 0.7287298224652065,
                "accuracy_score": 0.9795646418474764,
                "jaccard_metrics": 0.6196547632972946,
                "dice_metrics": 0.7651689450606138
            },
            "pt5_44_cd.png": {
                "precision": 0.7676856702181345,
                "recall": 0.8205896302953144,
                "accuracy_score": 0.9630031843306898,
                "jaccard_metrics": 0.6573531150665304,
                "dice_metrics": 0.7932565596199366
            },
            "pt5_70_c1.png": {
                "precision": 0.7858583448469323,
                "recall": 0.7434941799764957,
                "accuracy_score": 0.9570664099585555,
                "jaccard_metrics": 0.6182401603140328,
                "dice_metrics": 0.7640895034937932
            }
        }
    },
    "metrics_test_def": {
        "partition_2_fold_1": {
            "pt3_02_c1.png": {
                "precision": 0.793396504726054,
                "recall": 0.6757510824512244,
                "accuracy_score": 0.9599709106304563,
                "jaccard_metrics": 0.5746338178157098,
                "dice_metrics": 0.7298634276924479
            },
            "pt4_51_c.png": {
                "precision": 0.7028158975363857,
                "recall": 0.8822438647280315,
                "accuracy_score": 0.9195643853481515,
                "jaccard_metrics": 0.6425408937265116,
                "dice_metrics": 0.7823743033499131
            },
            "pt4_80_c.png": {
                "precision": 0.5940345276968357,
                "recall": 0.523734892163419,
                "accuracy_score": 0.9395173368158727,
                "jaccard_metrics": 0.3856883720399603,
                "dice_metrics": 0.5566740398812235
            },
            "pt5_401_c1.png": {
                "precision": 0.8482936030612815,
                "recall": 0.8041719244888441,
                "accuracy_score": 0.963835053086975,
                "jaccard_metrics": 0.703060687578442,
                "dice_metrics": 0.8256437280319283
            },
            "pt5_64_c.png": {
                "precision": 0.8912794849555246,
                "recall": 0.6757237508090078,
                "accuracy_score": 0.9780064506633738,
                "jaccard_metrics": 0.6242675699371895,
                "dice_metrics": 0.7686757791529754
            },
            "ptc_01_c3.png": {
                "precision": 0.733015818855621,
                "recall": 0.7923957434687902,
                "accuracy_score": 0.9620159029534594,
                "jaccard_metrics": 0.6149219245078091,
                "dice_metrics": 0.7615500355476604
            }
        },
        "partition_2_fold_2": {
            "pt3_02_c1.png": {
                "precision": 0.7693011968942084,
                "recall": 0.6958724134742563,
                "accuracy_score": 0.9589634635974305,
                "jaccard_metrics": 0.5757297570580878,
                "dice_metrics": 0.7307468231519398
            },
            "pt4_51_c.png": {
                "precision": 0.6825784607691031,
                "recall": 0.9002354365848451,
                "accuracy_score": 0.9150423848945339,
                "jaccard_metrics": 0.6345767271881972,
                "dice_metrics": 0.7764416519985545
            },
            "pt4_80_c.png": {
                "precision": 0.5614712871179455,
                "recall": 0.5332236850598633,
                "accuracy_score": 0.9359606012771974,
                "jaccard_metrics": 0.376446419587456,
                "dice_metrics": 0.5469830343273127
            },
            "pt5_401_c1.png": {
                "precision": 0.8214814676418334,
                "recall": 0.8400655168790204,
                "accuracy_score": 0.963531833690403,
                "jaccard_metrics": 0.7103805191581489,
                "dice_metrics": 0.8306695629435711
            },
            "pt5_64_c.png": {
                "precision": 0.854852839988319,
                "recall": 0.7074295955790836,
                "accuracy_score": 0.9776828742425765,
                "jaccard_metrics": 0.6315682256542646,
                "dice_metrics": 0.774185493102507
            },
            "ptc_01_c3.png": {
                "precision": 0.7282791381469347,
                "recall": 0.8080237211656486,
                "accuracy_score": 0.962227662078866,
                "jaccard_metrics": 0.620852968637571,
                "dice_metrics": 0.7660817861344167
            }
        },
        "partition_2_fold_3": {
            "pt3_02_c1.png": {
                "precision": 0.7796875615389783,
                "recall": 0.6764908077076156,
                "accuracy_score": 0.9588149926391863,
                "jaccard_metrics": 0.567929568646775,
                "dice_metrics": 0.7244325000349794
            },
            "pt4_51_c.png": {
                "precision": 0.6933524332946133,
                "recall": 0.864803717249041,
                "accuracy_score": 0.9151624340836925,
                "jaccard_metrics": 0.6255474652359575,
                "dice_metrics": 0.7696452778081823
            },
            "pt4_80_c.png": {
                "precision": 0.5882069714580044,
                "recall": 0.5425369030129177,
                "accuracy_score": 0.9392928762700087,
                "jaccard_metrics": 0.3931939004833431,
                "dice_metrics": 0.5644496438678517
            },
            "pt5_401_c1.png": {
                "precision": 0.8325638487914618,
                "recall": 0.8240788425814554,
                "accuracy_score": 0.9636213476812178,
                "jaccard_metrics": 0.7069210081279008,
                "dice_metrics": 0.8282996163990393
            },
            "pt5_64_c.png": {
                "precision": 0.8892273076500933,
                "recall": 0.7058561791599595,
                "accuracy_score": 0.9793383358580783,
                "jaccard_metrics": 0.6488067261500151,
                "dice_metrics": 0.7870015519223252
            },
            "ptc_01_c3.png": {
                "precision": 0.7439060160390523,
                "recall": 0.7925576277195018,
                "accuracy_score": 0.9632354002278842,
                "jaccard_metrics": 0.6226674351325201,
                "dice_metrics": 0.7674615533054906
            }
        }
    },
    "metrics_colored_images": {
        "partition_2_fold_1": {
            "pt5_359_a1.png": {
                "precision": 0.715004195403475,
                "recall": 0.6404071139543303,
                "accuracy_score": 0.9178312642078859,
                "jaccard_metrics": 0.5101780798913559,
                "dice_metrics": 0.6756528739022073
            },
            "ptc_01_a1.png": {
                "precision": 0.7152261700202992,
                "recall": 0.6788554010225062,
                "accuracy_score": 0.9490692851725231,
                "jaccard_metrics": 0.5344087395077559,
                "dice_metrics": 0.6965663395259287
            },
            "ptc_01_a2.png": {
                "precision": 0.6433668978821661,
                "recall": 0.6368388474513323,
                "accuracy_score": 0.953006502631921,
                "jaccard_metrics": 0.470681481566201,
                "dice_metrics": 0.6400862286848803
            }
        },
        "partition_2_fold_2": {
            "pt5_359_a1.png": {
                "precision": 0.7301906122028557,
                "recall": 0.600984561380998,
                "accuracy_score": 0.9169990005487183,
                "jaccard_metrics": 0.49177707593326414,
                "dice_metrics": 0.6593171109371092
            },
            "ptc_01_a1.png": {
                "precision": 0.7218797643364635,
                "recall": 0.652598476305503,
                "accuracy_score": 0.9484326888244883,
                "jaccard_metrics": 0.5214830061272157,
                "dice_metrics": 0.6854930407071703
            },
            "ptc_01_a2.png": {
                "precision": 0.6546732837055418,
                "recall": 0.6197564296988641,
                "accuracy_score": 0.9535985833116715,
                "jaccard_metrics": 0.4670678445435727,
                "dice_metrics": 0.636736530325746
            }
        },
        "partition_2_fold_3": {
            "pt5_359_a1.png": {
                "precision": 0.7312803723657869,
                "recall": 0.5394340089543074,
                "accuracy_score": 0.9119599472348514,
                "jaccard_metrics": 0.4501950473276604,
                "dice_metrics": 0.620875168698521
            },
            "ptc_01_a1.png": {
                "precision": 0.7422435634852002,
                "recall": 0.6029479729604821,
                "accuracy_score": 0.9477776968053795,
                "jaccard_metrics": 0.49855803525934983,
                "dice_metrics": 0.6653836868894654
            },
            "ptc_01_a2.png": {
                "precision": 0.6810485436893204,
                "recall": 0.5698941536937885,
                "accuracy_score": 0.9542646867689109,
                "jaccard_metrics": 0.44983528624282854,
                "dice_metrics": 0.620532953655105
            }
        }
    }
}
