# Supplementary material for: Tree ring segmentation performance in highly disturbed trees using deep learning
Source: PLoS One. 2026 Jun 18;21(6):e0321841. doi: 10.1371/journal.pone.0321841 (PMC13278439; doi:10.1371/journal.pone.0321841)
Supplement: S4 Appendix — In this folder, the instance and pixel metrics are provided using the following codes: Models: m0 - CU-Net. m1 - CAU-Net. m2 - CARU-Net. m3 - TLU-Net. m4 - FTU-Net. Datasets: d0C - 512px Data. d1C - 512px GData. d2C - 512px CLData. d7C - 512px BData. d10C - 1024px Data. d11C - 256px Data. d14C - 128px Data. (ZIP) [file pone.0321841.s012.zip › raw_metrics/first_group/m3_d0C/pixel_partition_fold_metrics.json]

{
    "metrics_test": {
        "partition_2_fold_1": {
            "precision": 0.6729230352326745,
            "recall": 0.7169397650581649,
            "accuracy_score": 0.9649487619984759,
            "jaccard_metrics": 0.5316684695556473,
            "dice_metrics": 0.6942343987924355,
            "total_tp": 2513023,
            "total_fp": 1221465,
            "total_tn": 58428015,
            "total_fn": 992185
        },
        "partition_2_fold_2": {
            "precision": 0.6843273750873157,
            "recall": 0.7824874684189694,
            "accuracy_score": 0.9332755524429359,
            "jaccard_metrics": 0.5749556310930923,
            "dice_metrics": 0.7301229567896417,
            "total_tp": 5626268,
            "total_fp": 2595335,
            "total_tn": 52549919,
            "total_fn": 1563966
        },
        "partition_2_fold_3": {
            "precision": 0.7645863953692785,
            "recall": 0.7946269671521695,
            "accuracy_score": 0.970186433013639,
            "jaccard_metrics": 0.6384274050913851,
            "dice_metrics": 0.7793172930426858,
            "total_tp": 3809986,
            "total_fp": 1173082,
            "total_tn": 66408041,
            "total_fn": 984699
        }
    },
    "metrics_test_def": {
        "partition_2_fold_1": {
            "precision": 0.7830795990634946,
            "recall": 0.7399907186297624,
            "accuracy_score": 0.9633932426910414,
            "jaccard_metrics": 0.6141081436847,
            "dice_metrics": 0.760925649359291,
            "total_tp": 3216252,
            "total_fp": 890932,
            "total_tn": 49971687,
            "total_fn": 1130089
        },
        "partition_2_fold_2": {
            "precision": 0.7616301878006997,
            "recall": 0.7647225562835498,
            "accuracy_score": 0.9626357931756004,
            "jaccard_metrics": 0.6170413382581614,
            "dice_metrics": 0.7631732394953165,
            "total_tp": 3323745,
            "total_fp": 1040243,
            "total_tn": 49822376,
            "total_fn": 1022596
        },
        "partition_2_fold_3": {
            "precision": 0.7793659488432206,
            "recall": 0.7522608097247777,
            "accuracy_score": 0.9637312675333859,
            "jaccard_metrics": 0.6201856204384685,
            "dice_metrics": 0.7655735399881263,
            "total_tp": 3269582,
            "total_fp": 925600,
            "total_tn": 49937019,
            "total_fn": 1076759
        }
    },
    "metrics_colored_images": {
        "partition_2_fold_1": {
            "precision": 0.6907303575097542,
            "recall": 0.6485890149201945,
            "accuracy_score": 0.9415689120811451,
            "jaccard_metrics": 0.5026258795750069,
            "dice_metrics": 0.6689967029147221,
            "total_tp": 1301030,
            "total_fp": 582527,
            "total_tn": 19444942,
            "total_fn": 704909
        },
        "partition_2_fold_2": {
            "precision": 0.7020281930412727,
            "recall": 0.6195587203798321,
            "accuracy_score": 0.9414234965376214,
            "jaccard_metrics": 0.4905576890208835,
            "dice_metrics": 0.6582203327442102,
            "total_tp": 1242797,
            "total_fp": 527498,
            "total_tn": 19499971,
            "total_fn": 763142
        },
        "partition_2_fold_3": {
            "precision": 0.7168338173710581,
            "recall": 0.5646617369720615,
            "accuracy_score": 0.9400593861830181,
            "jaccard_metrics": 0.4616815298774381,
            "dice_metrics": 0.6317128874388255,
            "total_tp": 1132677,
            "total_fp": 447434,
            "total_tn": 19580035,
            "total_fn": 873262
        }
    }
}
