# Supplementary material for: Tree ring segmentation performance in highly disturbed trees using deep learning
Source: PLoS One. 2026 Jun 18;21(6):e0321841. doi: 10.1371/journal.pone.0321841 (PMC13278439; doi:10.1371/journal.pone.0321841)
Supplement: S4 Appendix — In this folder, the instance and pixel metrics are provided using the following codes: Models: m0 - CU-Net. m1 - CAU-Net. m2 - CARU-Net. m3 - TLU-Net. m4 - FTU-Net. Datasets: d0C - 512px Data. d1C - 512px GData. d2C - 512px CLData. d7C - 512px BData. d10C - 1024px Data. d11C - 256px Data. d14C - 128px Data. (ZIP) [file pone.0321841.s012.zip › raw_metrics/first_group/m3_d0C/test_def_instance_evaluation_results.json]

{
    "partition_2_fold_1": {
        "left_pt3_02_c1": {
            "precision": 0.5824175824175825,
            "recall": 0.7910447761194029,
            "dice_score": 0.6708860759493671,
            "tp": 53,
            "fp": 38,
            "fn": 14
        },
        "left_pt4_51_c": {
            "precision": 0.8230088495575221,
            "recall": 0.9029126213592233,
            "dice_score": 0.861111111111111,
            "tp": 93,
            "fp": 20,
            "fn": 10
        },
        "left_pt4_80_c": {
            "precision": 0.5,
            "recall": 0.5730337078651685,
            "dice_score": 0.5340314136125655,
            "tp": 51,
            "fp": 51,
            "fn": 38
        },
        "left_pt5_401_c1": {
            "precision": 0.8376068376068376,
            "recall": 0.9607843137254902,
            "dice_score": 0.8949771689497716,
            "tp": 98,
            "fp": 19,
            "fn": 4
        },
        "left_pt5_64_c": {
            "precision": 0.5961538461538461,
            "recall": 0.8157894736842105,
            "dice_score": 0.6888888888888889,
            "tp": 124,
            "fp": 84,
            "fn": 28
        },
        "left_ptc_01_c3": {
            "precision": 0.6548672566371682,
            "recall": 0.8554913294797688,
            "dice_score": 0.7418546365914789,
            "tp": 148,
            "fp": 78,
            "fn": 25
        },
        "right_pt3_02_c1": {
            "precision": 0.53125,
            "recall": 0.68,
            "dice_score": 0.5964912280701754,
            "tp": 17,
            "fp": 15,
            "fn": 8
        },
        "right_pt4_80_c": {
            "precision": 0.2727272727272727,
            "recall": 0.19480519480519481,
            "dice_score": 0.22727272727272727,
            "tp": 15,
            "fp": 40,
            "fn": 62
        },
        "right_pt5_401_c1": {
            "precision": 0.8454545454545455,
            "recall": 0.9029126213592233,
            "dice_score": 0.8732394366197184,
            "tp": 93,
            "fp": 17,
            "fn": 10
        },
        "right_pt5_64_c": {
            "precision": 0.6129032258064516,
            "recall": 0.76,
            "dice_score": 0.6785714285714285,
            "tp": 19,
            "fp": 12,
            "fn": 6
        },
        "right_ptc_01_c3": {
            "precision": 0.13333333333333333,
            "recall": 0.3333333333333333,
            "dice_score": 0.19047619047619044,
            "tp": 2,
            "fp": 13,
            "fn": 4
        }
    },
    "partition_2_fold_2": {
        "left_pt3_02_c1": {
            "precision": 0.5842696629213483,
            "recall": 0.7761194029850746,
            "dice_score": 0.6666666666666666,
            "tp": 52,
            "fp": 37,
            "fn": 15
        },
        "left_pt4_51_c": {
            "precision": 0.8378378378378378,
            "recall": 0.9029126213592233,
            "dice_score": 0.869158878504673,
            "tp": 93,
            "fp": 18,
            "fn": 10
        },
        "left_pt4_80_c": {
            "precision": 0.48936170212765956,
            "recall": 0.5168539325842697,
            "dice_score": 0.5027322404371584,
            "tp": 46,
            "fp": 48,
            "fn": 43
        },
        "left_pt5_401_c1": {
            "precision": 0.8448275862068966,
            "recall": 0.9607843137254902,
            "dice_score": 0.8990825688073395,
            "tp": 98,
            "fp": 18,
            "fn": 4
        },
        "left_pt5_64_c": {
            "precision": 0.6307692307692307,
            "recall": 0.8092105263157895,
            "dice_score": 0.7089337175792507,
            "tp": 123,
            "fp": 72,
            "fn": 29
        },
        "left_ptc_01_c3": {
            "precision": 0.6170212765957447,
            "recall": 0.838150289017341,
            "dice_score": 0.7107843137254902,
            "tp": 145,
            "fp": 90,
            "fn": 28
        },
        "right_pt3_02_c1": {
            "precision": 0.5666666666666667,
            "recall": 0.68,
            "dice_score": 0.6181818181818183,
            "tp": 17,
            "fp": 13,
            "fn": 8
        },
        "right_pt4_80_c": {
            "precision": 0.22857142857142856,
            "recall": 0.2077922077922078,
            "dice_score": 0.21768707482993196,
            "tp": 16,
            "fp": 54,
            "fn": 61
        },
        "right_pt5_401_c1": {
            "precision": 0.8518518518518519,
            "recall": 0.8932038834951457,
            "dice_score": 0.8720379146919431,
            "tp": 92,
            "fp": 16,
            "fn": 11
        },
        "right_pt5_64_c": {
            "precision": 0.59375,
            "recall": 0.76,
            "dice_score": 0.6666666666666666,
            "tp": 19,
            "fp": 13,
            "fn": 6
        },
        "right_ptc_01_c3": {
            "precision": 0.25,
            "recall": 0.5,
            "dice_score": 0.3333333333333333,
            "tp": 3,
            "fp": 9,
            "fn": 3
        }
    },
    "partition_2_fold_3": {
        "left_pt3_02_c1": {
            "precision": 0.5483870967741935,
            "recall": 0.7611940298507462,
            "dice_score": 0.6375,
            "tp": 51,
            "fp": 42,
            "fn": 16
        },
        "left_pt4_51_c": {
            "precision": 0.7796610169491526,
            "recall": 0.8932038834951457,
            "dice_score": 0.8325791855203619,
            "tp": 92,
            "fp": 26,
            "fn": 11
        },
        "left_pt4_80_c": {
            "precision": 0.49019607843137253,
            "recall": 0.5617977528089888,
            "dice_score": 0.5235602094240838,
            "tp": 50,
            "fp": 52,
            "fn": 39
        },
        "left_pt5_401_c1": {
            "precision": 0.8909090909090909,
            "recall": 0.9607843137254902,
            "dice_score": 0.9245283018867925,
            "tp": 98,
            "fp": 12,
            "fn": 4
        },
        "left_pt5_64_c": {
            "precision": 0.6787564766839378,
            "recall": 0.8618421052631579,
            "dice_score": 0.7594202898550725,
            "tp": 131,
            "fp": 62,
            "fn": 21
        },
        "left_ptc_01_c3": {
            "precision": 0.5756302521008403,
            "recall": 0.791907514450867,
            "dice_score": 0.6666666666666665,
            "tp": 137,
            "fp": 101,
            "fn": 36
        },
        "right_pt3_02_c1": {
            "precision": 0.4594594594594595,
            "recall": 0.68,
            "dice_score": 0.5483870967741935,
            "tp": 17,
            "fp": 20,
            "fn": 8
        },
        "right_pt4_80_c": {
            "precision": 0.19736842105263158,
            "recall": 0.19480519480519481,
            "dice_score": 0.19607843137254902,
            "tp": 15,
            "fp": 61,
            "fn": 62
        },
        "right_pt5_401_c1": {
            "precision": 0.8518518518518519,
            "recall": 0.8932038834951457,
            "dice_score": 0.8720379146919431,
            "tp": 92,
            "fp": 16,
            "fn": 11
        },
        "right_pt5_64_c": {
            "precision": 0.6363636363636364,
            "recall": 0.84,
            "dice_score": 0.7241379310344828,
            "tp": 21,
            "fp": 12,
            "fn": 4
        },
        "right_ptc_01_c3": {
            "precision": 0.3076923076923077,
            "recall": 0.6666666666666666,
            "dice_score": 0.42105263157894735,
            "tp": 4,
            "fp": 9,
            "fn": 2
        }
    }
}
