# Supplementary material for: Tree ring segmentation performance in highly disturbed trees using deep learning
Source: PLoS One. 2026 Jun 18;21(6):e0321841. doi: 10.1371/journal.pone.0321841 (PMC13278439; doi:10.1371/journal.pone.0321841)
Supplement: S4 Appendix — In this folder, the instance and pixel metrics are provided using the following codes: Models: m0 - CU-Net. m1 - CAU-Net. m2 - CARU-Net. m3 - TLU-Net. m4 - FTU-Net. Datasets: d0C - 512px Data. d1C - 512px GData. d2C - 512px CLData. d7C - 512px BData. d10C - 1024px Data. d11C - 256px Data. d14C - 128px Data. (ZIP) [file pone.0321841.s012.zip › raw_metrics/first_group/m3_d0C/test_def_instance_evaluation_results_directory_metrics.json]

{
    "directory_metrics": {
        "partition_2_fold_1": {
            "total_tp": 713,
            "total_fp": 387,
            "total_fn": 209,
            "precision": 0.6481818181818182,
            "recall": 0.7733188720173536,
            "dice_score": 0.705242334322453
        },
        "partition_2_fold_2": {
            "total_tp": 704,
            "total_fp": 388,
            "total_fn": 218,
            "precision": 0.6446886446886447,
            "recall": 0.7635574837310195,
            "dice_score": 0.6991062562065541
        },
        "partition_2_fold_3": {
            "total_tp": 708,
            "total_fp": 413,
            "total_fn": 214,
            "precision": 0.631578947368421,
            "recall": 0.7678958785249458,
            "dice_score": 0.6930983847283407
        }
    },
    "overall_metrics": {
        "mean_total_tp": 708.333,
        "mean_total_fp": 396.0,
        "mean_total_fn": 213.667,
        "mean_precision": 0.641,
        "mean_recall": 0.768,
        "mean_dice_score": 0.699,
        "std_total_tp": 3.6818,
        "std_total_fp": 12.0277,
        "std_total_fn": 3.6818,
        "std_precision": 0.0071,
        "std_recall": 0.004,
        "std_dice_score": 0.005
    }
}
