# Supplementary material for: Tree ring segmentation performance in highly disturbed trees using deep learning
Source: PLoS One. 2026 Jun 18;21(6):e0321841. doi: 10.1371/journal.pone.0321841 (PMC13278439; doi:10.1371/journal.pone.0321841)
Supplement: S4 Appendix — In this folder, the instance and pixel metrics are provided using the following codes: Models: m0 - CU-Net. m1 - CAU-Net. m2 - CARU-Net. m3 - TLU-Net. m4 - FTU-Net. Datasets: d0C - 512px Data. d1C - 512px GData. d2C - 512px CLData. d7C - 512px BData. d10C - 1024px Data. d11C - 256px Data. d14C - 128px Data. (ZIP) [file pone.0321841.s012.zip › raw_metrics/first_group/m3_d0C/test_def_instance_evaluation_results_individuals.json]

{
    "partition_2_fold_1": {
        "pt3_02_c1": {
            "precision": 0.5691056910569106,
            "recall": 0.7608695652173914,
            "dice_score": 0.6511627906976745,
            "tp": 70,
            "fp": 53,
            "fn": 22
        },
        "pt4_51_c": {
            "precision": 0.8230088495575221,
            "recall": 0.9029126213592233,
            "dice_score": 0.861111111111111,
            "tp": 93,
            "fp": 20,
            "fn": 10
        },
        "pt4_80_c": {
            "precision": 0.42038216560509556,
            "recall": 0.39759036144578314,
            "dice_score": 0.4086687306501548,
            "tp": 66,
            "fp": 91,
            "fn": 100
        },
        "pt5_401_c1": {
            "precision": 0.8414096916299559,
            "recall": 0.9317073170731708,
            "dice_score": 0.8842592592592593,
            "tp": 191,
            "fp": 36,
            "fn": 14
        },
        "pt5_64_c": {
            "precision": 0.5983263598326359,
            "recall": 0.807909604519774,
            "dice_score": 0.6874999999999999,
            "tp": 143,
            "fp": 96,
            "fn": 34
        },
        "ptc_01_c3": {
            "precision": 0.6224066390041494,
            "recall": 0.8379888268156425,
            "dice_score": 0.7142857142857143,
            "tp": 150,
            "fp": 91,
            "fn": 29
        }
    },
    "partition_2_fold_2": {
        "pt3_02_c1": {
            "precision": 0.5798319327731093,
            "recall": 0.75,
            "dice_score": 0.6540284360189573,
            "tp": 69,
            "fp": 50,
            "fn": 23
        },
        "pt4_51_c": {
            "precision": 0.8378378378378378,
            "recall": 0.9029126213592233,
            "dice_score": 0.869158878504673,
            "tp": 93,
            "fp": 18,
            "fn": 10
        },
        "pt4_80_c": {
            "precision": 0.3780487804878049,
            "recall": 0.37349397590361444,
            "dice_score": 0.37575757575757573,
            "tp": 62,
            "fp": 102,
            "fn": 104
        },
        "pt5_401_c1": {
            "precision": 0.8482142857142857,
            "recall": 0.926829268292683,
            "dice_score": 0.8857808857808859,
            "tp": 190,
            "fp": 34,
            "fn": 15
        },
        "pt5_64_c": {
            "precision": 0.6255506607929515,
            "recall": 0.8022598870056498,
            "dice_score": 0.702970297029703,
            "tp": 142,
            "fp": 85,
            "fn": 35
        },
        "ptc_01_c3": {
            "precision": 0.5991902834008097,
            "recall": 0.8268156424581006,
            "dice_score": 0.6948356807511736,
            "tp": 148,
            "fp": 99,
            "fn": 31
        }
    },
    "partition_2_fold_3": {
        "pt3_02_c1": {
            "precision": 0.5230769230769231,
            "recall": 0.7391304347826086,
            "dice_score": 0.6126126126126126,
            "tp": 68,
            "fp": 62,
            "fn": 24
        },
        "pt4_51_c": {
            "precision": 0.7796610169491526,
            "recall": 0.8932038834951457,
            "dice_score": 0.8325791855203619,
            "tp": 92,
            "fp": 26,
            "fn": 11
        },
        "pt4_80_c": {
            "precision": 0.3651685393258427,
            "recall": 0.39156626506024095,
            "dice_score": 0.37790697674418605,
            "tp": 65,
            "fp": 113,
            "fn": 101
        },
        "pt5_401_c1": {
            "precision": 0.8715596330275229,
            "recall": 0.926829268292683,
            "dice_score": 0.8983451536643026,
            "tp": 190,
            "fp": 28,
            "fn": 15
        },
        "pt5_64_c": {
            "precision": 0.672566371681416,
            "recall": 0.8587570621468926,
            "dice_score": 0.7543424317617866,
            "tp": 152,
            "fp": 74,
            "fn": 25
        },
        "ptc_01_c3": {
            "precision": 0.5617529880478087,
            "recall": 0.7877094972067039,
            "dice_score": 0.6558139534883721,
            "tp": 141,
            "fp": 110,
            "fn": 38
        }
    }
}
