# Supplementary material for: Tree ring segmentation performance in highly disturbed trees using deep learning
Source: PLoS One. 2026 Jun 18;21(6):e0321841. doi: 10.1371/journal.pone.0321841 (PMC13278439; doi:10.1371/journal.pone.0321841)
Supplement: S4 Appendix — In this folder, the instance and pixel metrics are provided using the following codes: Models: m0 - CU-Net. m1 - CAU-Net. m2 - CARU-Net. m3 - TLU-Net. m4 - FTU-Net. Datasets: d0C - 512px Data. d1C - 512px GData. d2C - 512px CLData. d7C - 512px BData. d10C - 1024px Data. d11C - 256px Data. d14C - 128px Data. (ZIP) [file pone.0321841.s012.zip › raw_metrics/first_group/m3_d0C/test_def_pixel_evaluation_results.json]

{
    "partition_2_fold_1": {
        "left_pt3_02_c1": {
            "precision": 0.790436946545149,
            "recall": 0.6905307083546263,
            "dice_score": 0.7371139846324707,
            "tp": 244577,
            "fp": 64843,
            "fn": 109610,
            "tn": 3611946
        },
        "left_pt4_51_c": {
            "precision": 0.6983835641465223,
            "recall": 0.8886257909831302,
            "dice_score": 0.78210206523782,
            "tp": 328748,
            "fp": 141979,
            "fn": 41203,
            "tn": 1745478
        },
        "left_pt4_80_c": {
            "precision": 0.5925100621462828,
            "recall": 0.8581383272751637,
            "dice_score": 0.7010045953681426,
            "tp": 153690,
            "fp": 105698,
            "fn": 25407,
            "tn": 1702277
        },
        "left_pt5_401_c1": {
            "precision": 0.8328830541149638,
            "recall": 0.8502350850082635,
            "dice_score": 0.8414696245698678,
            "tp": 490788,
            "fp": 98476,
            "fn": 86450,
            "tn": 4821630
        },
        "left_pt5_64_c": {
            "precision": 0.8835369785755096,
            "recall": 0.6968858582978539,
            "dice_score": 0.7791894818105864,
            "tp": 576818,
            "fp": 76033,
            "fn": 250890,
            "tn": 12541891
        },
        "left_ptc_01_c3": {
            "precision": 0.7171543826932805,
            "recall": 0.819664010073212,
            "dice_score": 0.7649903722219034,
            "tp": 732987,
            "fp": 289090,
            "fn": 161266,
            "tn": 9623441
        },
        "right_pt3_02_c1": {
            "precision": 0.7773106915251554,
            "recall": 0.6852018563104086,
            "dice_score": 0.7283557731538147,
            "tp": 98186,
            "fp": 28129,
            "fn": 45109,
            "tn": 2014304
        },
        "right_pt4_80_c": {
            "precision": 0.5633307194667713,
            "recall": 0.2760348123457027,
            "dice_score": 0.3705153083920547,
            "tp": 57471,
            "fp": 44549,
            "fn": 150731,
            "tn": 3101873
        },
        "right_pt5_401_c1": {
            "precision": 0.8562299761847505,
            "recall": 0.768872960062415,
            "dice_score": 0.810203540464483,
            "tp": 441503,
            "fp": 74133,
            "fn": 132718,
            "tn": 4668254
        },
        "right_pt5_64_c": {
            "precision": 0.8944249111473191,
            "recall": 0.6880075639860448,
            "dice_score": 0.7777533815274355,
            "tp": 93869,
            "fp": 11080,
            "fn": 42567,
            "tn": 4235716
        },
        "right_ptc_01_c3": {
            "precision": 0.7423212107303757,
            "recall": 0.7517644612430124,
            "dice_score": 0.7470129933270939,
            "tp": 61459,
            "fp": 21334,
            "fn": 20294,
            "tn": 1840465
        }
    },
    "partition_2_fold_2": {
        "left_pt3_02_c1": {
            "precision": 0.7813857842521663,
            "recall": 0.7026994214920367,
            "dice_score": 0.739956623017153,
            "tp": 248887,
            "fp": 69633,
            "fn": 105300,
            "tn": 3607156
        },
        "left_pt4_51_c": {
            "precision": 0.6781327377282788,
            "recall": 0.9068660444220992,
            "dice_score": 0.775994985462931,
            "tp": 335496,
            "fp": 159239,
            "fn": 34455,
            "tn": 1728218
        },
        "left_pt4_80_c": {
            "precision": 0.5651803681824951,
            "recall": 0.8264236698548831,
            "dice_score": 0.671280653456635,
            "tp": 148010,
            "fp": 113871,
            "fn": 31087,
            "tn": 1694104
        },
        "left_pt5_401_c1": {
            "precision": 0.7993864573037689,
            "recall": 0.8911159694961177,
            "dice_score": 0.8427625143973118,
            "tp": 514386,
            "fp": 129090,
            "fn": 62852,
            "tn": 4791016
        },
        "left_pt5_64_c": {
            "precision": 0.8451183214393265,
            "recall": 0.7289623877019432,
            "dice_score": 0.7827546146895572,
            "tp": 603368,
            "fp": 110577,
            "fn": 224340,
            "tn": 12507347
        },
        "left_ptc_01_c3": {
            "precision": 0.7054047806984312,
            "recall": 0.8224641125050741,
            "dice_score": 0.7594501327892348,
            "tp": 735491,
            "fp": 307160,
            "fn": 158762,
            "tn": 9605371
        },
        "right_pt3_02_c1": {
            "precision": 0.7214286216670535,
            "recall": 0.7158100422205939,
            "dice_score": 0.7186083496220321,
            "tp": 102572,
            "fp": 39607,
            "fn": 40723,
            "tn": 2002826
        },
        "right_pt4_80_c": {
            "precision": 0.522101297943937,
            "recall": 0.3182053966820684,
            "dice_score": 0.3954162252495561,
            "tp": 66251,
            "fp": 60642,
            "fn": 141951,
            "tn": 3085780
        },
        "right_pt5_401_c1": {
            "precision": 0.8373899090096826,
            "recall": 0.7997495737703776,
            "dice_score": 0.8181370370139431,
            "tp": 459233,
            "fp": 89177,
            "fn": 114988,
            "tn": 4653210
        },
        "right_pt5_64_c": {
            "precision": 0.843035201820374,
            "recall": 0.7277478084962913,
            "dice_score": 0.7811607543250961,
            "tp": 99291,
            "fp": 18487,
            "fn": 37145,
            "tn": 4228309
        },
        "right_ptc_01_c3": {
            "precision": 0.7134161831502576,
            "recall": 0.8587819407238878,
            "dice_score": 0.7793787882151817,
            "tp": 70208,
            "fp": 28203,
            "fn": 11545,
            "tn": 1833596
        }
    },
    "partition_2_fold_3": {
        "left_pt3_02_c1": {
            "precision": 0.7699777328128127,
            "recall": 0.6843814143376239,
            "dice_score": 0.7246606875934231,
            "tp": 242399,
            "fp": 72414,
            "fn": 111788,
            "tn": 3604375
        },
        "left_pt4_51_c": {
            "precision": 0.6865592929838514,
            "recall": 0.8727101697251798,
            "dice_score": 0.7685230698552384,
            "tp": 322860,
            "fp": 147398,
            "fn": 47091,
            "tn": 1740059
        },
        "left_pt4_80_c": {
            "precision": 0.5933456917373044,
            "recall": 0.8614158807796892,
            "dice_score": 0.7026820220036483,
            "tp": 154277,
            "fp": 105735,
            "fn": 24820,
            "tn": 1702240
        },
        "left_pt5_401_c1": {
            "precision": 0.8138840936320421,
            "recall": 0.87556432528697,
            "dice_score": 0.8435982647622895,
            "tp": 505409,
            "fp": 115575,
            "fn": 71829,
            "tn": 4804531
        },
        "left_pt5_64_c": {
            "precision": 0.8794300445304881,
            "recall": 0.7332114707118935,
            "dice_score": 0.7996919219105059,
            "tp": 606885,
            "fp": 83204,
            "fn": 220823,
            "tn": 12534720
        },
        "left_ptc_01_c3": {
            "precision": 0.722212398248189,
            "recall": 0.8220861434068435,
            "dice_score": 0.768919725275616,
            "tp": 735153,
            "fp": 282765,
            "fn": 159100,
            "tn": 9629766
        },
        "right_pt3_02_c1": {
            "precision": 0.7489333246109452,
            "recall": 0.7190481175198018,
            "dice_score": 0.73368651912615,
            "tp": 103036,
            "fp": 34541,
            "fn": 40259,
            "tn": 2007892
        },
        "right_pt4_80_c": {
            "precision": 0.5192867304707708,
            "recall": 0.30855611377412323,
            "dice_score": 0.38710027296227334,
            "tp": 64242,
            "fp": 59470,
            "fn": 143960,
            "tn": 3086952
        },
        "right_pt5_401_c1": {
            "precision": 0.840421026037332,
            "recall": 0.7878534571184266,
            "dice_score": 0.8132886901417946,
            "tp": 452402,
            "fp": 85902,
            "fn": 121819,
            "tn": 4656485
        },
        "right_pt5_64_c": {
            "precision": 0.8739659885681826,
            "recall": 0.7217156762144888,
            "dice_score": 0.7905774295073543,
            "tp": 98468,
            "fp": 14200,
            "fn": 37968,
            "tn": 4232596
        },
        "right_ptc_01_c3": {
            "precision": 0.7743319486638973,
            "recall": 0.7638374126943354,
            "dice_score": 0.7690488799123142,
            "tp": 62446,
            "fp": 18199,
            "fn": 19307,
            "tn": 1843600
        }
    }
}
