# Supplementary material for: Tree ring segmentation performance in highly disturbed trees using deep learning
Source: PLoS One. 2026 Jun 18;21(6):e0321841. doi: 10.1371/journal.pone.0321841 (PMC13278439; doi:10.1371/journal.pone.0321841)
Supplement: S4 Appendix — In this folder, the instance and pixel metrics are provided using the following codes: Models: m0 - CU-Net. m1 - CAU-Net. m2 - CARU-Net. m3 - TLU-Net. m4 - FTU-Net. Datasets: d0C - 512px Data. d1C - 512px GData. d2C - 512px CLData. d7C - 512px BData. d10C - 1024px Data. d11C - 256px Data. d14C - 128px Data. (ZIP) [file pone.0321841.s012.zip › raw_metrics/first_group/m3_d0C/test_def_pixel_evaluation_results_directory_metrics.json]

{
    "directory_metrics": {
        "partition_2_fold_1": {
            "total_tp": 3280096,
            "total_fp": 955344,
            "total_fn": 1066245,
            "precision": 0.7744404359405398,
            "recall": 0.7546798559984134,
            "dice_score": 0.764432464543199
        },
        "partition_2_fold_2": {
            "total_tp": 3383193,
            "total_fp": 1125686,
            "total_fn": 963148,
            "precision": 0.7503401621556045,
            "recall": 0.7784002681796021,
            "dice_score": 0.7641126928523514
        },
        "partition_2_fold_3": {
            "total_tp": 3347577,
            "total_fp": 1019403,
            "total_fn": 998764,
            "precision": 0.7665656815465149,
            "recall": 0.7702057891914141,
            "dice_score": 0.7683814242583281
        }
    },
    "overall_metrics": {
        "mean_total_tp": 3336955.333,
        "mean_total_fp": 1033477.667,
        "mean_total_fn": 1009385.667,
        "mean_precision": 0.764,
        "mean_recall": 0.768,
        "mean_dice_score": 0.766,
        "std_total_tp": 42754.0462,
        "std_total_fp": 70250.3686,
        "std_total_fn": 42754.0462,
        "std_precision": 0.01,
        "std_recall": 0.0098,
        "std_dice_score": 0.0019
    }
}
