# Supplementary material for: Tree ring segmentation performance in highly disturbed trees using deep learning
Source: PLoS One. 2026 Jun 18;21(6):e0321841. doi: 10.1371/journal.pone.0321841 (PMC13278439; doi:10.1371/journal.pone.0321841)
Supplement: S4 Appendix — In this folder, the instance and pixel metrics are provided using the following codes: Models: m0 - CU-Net. m1 - CAU-Net. m2 - CARU-Net. m3 - TLU-Net. m4 - FTU-Net. Datasets: d0C - 512px Data. d1C - 512px GData. d2C - 512px CLData. d7C - 512px BData. d10C - 1024px Data. d11C - 256px Data. d14C - 128px Data. (ZIP) [file pone.0321841.s012.zip › raw_metrics/first_group/m3_d0C/test_def_pixel_evaluation_results_individuals.json]

{
    "partition_2_fold_1": {
        "pt3_02_c1": {
            "precision": 0.786631783079165,
            "recall": 0.6889957827619894,
            "dice_score": 0.7345837034687537,
            "tp": 342763,
            "fp": 92972,
            "fn": 154719
        },
        "pt4_51_c": {
            "precision": 0.6983835641465223,
            "recall": 0.8886257909831302,
            "dice_score": 0.78210206523782,
            "tp": 328748,
            "fp": 141979,
            "fn": 41203,
            "tn": 1745478
        },
        "pt4_80_c": {
            "precision": 0.5842731760226669,
            "recall": 0.545214420899615,
            "dice_score": 0.5640684540147214,
            "tp": 211161,
            "fp": 150247,
            "fn": 176138
        },
        "pt5_401_c1": {
            "precision": 0.8437786224997738,
            "recall": 0.8096606131872693,
            "dice_score": 0.8263676126006545,
            "tp": 932291,
            "fp": 172609,
            "fn": 219168
        },
        "pt5_64_c": {
            "precision": 0.885044866719451,
            "recall": 0.6956294910303855,
            "dice_score": 0.7789881668625693,
            "tp": 670687,
            "fp": 87113,
            "fn": 293457
        },
        "ptc_01_c3": {
            "precision": 0.7190402490790772,
            "recall": 0.8139765534228273,
            "dice_score": 0.763568804676492,
            "tp": 794446,
            "fp": 310424,
            "fn": 181560
        }
    },
    "partition_2_fold_2": {
        "pt3_02_c1": {
            "precision": 0.7628820553116026,
            "recall": 0.7064758121901898,
            "dice_score": 0.7335962620840948,
            "tp": 351459,
            "fp": 109240,
            "fn": 146023
        },
        "pt4_51_c": {
            "precision": 0.6781327377282788,
            "recall": 0.9068660444220992,
            "dice_score": 0.775994985462931,
            "tp": 335496,
            "fp": 159239,
            "fn": 34455,
            "tn": 1728218
        },
        "pt4_80_c": {
            "precision": 0.551119673640727,
            "recall": 0.5532185727306294,
            "dice_score": 0.5521671286077469,
            "tp": 214261,
            "fp": 174513,
            "fn": 173038
        },
        "pt5_401_c1": {
            "precision": 0.8168725868077987,
            "recall": 0.8455524686506424,
            "dice_score": 0.8309651374424166,
            "tp": 973619,
            "fp": 218267,
            "fn": 177840
        },
        "pt5_64_c": {
            "precision": 0.8448233366156761,
            "recall": 0.7287905126205214,
            "dice_score": 0.7825289957441168,
            "tp": 702659,
            "fp": 129064,
            "fn": 261485
        },
        "ptc_01_c3": {
            "precision": 0.7060957248598235,
            "recall": 0.8255061956586333,
            "dice_score": 0.7611460756102308,
            "tp": 805699,
            "fp": 335363,
            "fn": 170307
        }
    },
    "partition_2_fold_3": {
        "pt3_02_c1": {
            "precision": 0.7635778863370101,
            "recall": 0.6943668313627428,
            "dice_score": 0.7273295770377484,
            "tp": 345435,
            "fp": 106955,
            "fn": 152047
        },
        "pt4_51_c": {
            "precision": 0.6865592929838514,
            "recall": 0.8727101697251798,
            "dice_score": 0.7685230698552384,
            "tp": 322860,
            "fp": 147398,
            "fn": 47091,
            "tn": 1740059
        },
        "pt4_80_c": {
            "precision": 0.569469201822143,
            "recall": 0.5642126625681967,
            "dice_score": 0.5668287457053811,
            "tp": 218519,
            "fp": 165205,
            "fn": 168780
        },
        "pt5_401_c1": {
            "precision": 0.826206257633996,
            "recall": 0.8318237991973662,
            "dice_score": 0.8290055120703391,
            "tp": 957811,
            "fp": 201477,
            "fn": 193648
        },
        "pt5_64_c": {
            "precision": 0.8786631570948619,
            "recall": 0.7315847010405084,
            "dice_score": 0.7984069282885685,
            "tp": 705353,
            "fp": 97404,
            "fn": 258791
        },
        "ptc_01_c3": {
            "precision": 0.7260384702561437,
            "recall": 0.817207066350002,
            "dice_score": 0.7689298355465642,
            "tp": 797599,
            "fp": 300964,
            "fn": 178407
        }
    }
}
