# Supplementary material for: Tree ring segmentation performance in highly disturbed trees using deep learning
Source: PLoS One. 2026 Jun 18;21(6):e0321841. doi: 10.1371/journal.pone.0321841 (PMC13278439; doi:10.1371/journal.pone.0321841)
Supplement: S4 Appendix — In this folder, the instance and pixel metrics are provided using the following codes: Models: m0 - CU-Net. m1 - CAU-Net. m2 - CARU-Net. m3 - TLU-Net. m4 - FTU-Net. Datasets: d0C - 512px Data. d1C - 512px GData. d2C - 512px CLData. d7C - 512px BData. d10C - 1024px Data. d11C - 256px Data. d14C - 128px Data. (ZIP) [file pone.0321841.s012.zip › raw_metrics/first_group/m3_d0C/test_instance_evaluation_results.json]

{
    "partition_2_fold_1": {
        "left_pt1_08_c": {
            "precision": 0.7065217391304348,
            "recall": 0.8024691358024691,
            "dice_score": 0.7514450867052024,
            "tp": 65,
            "fp": 27,
            "fn": 16
        },
        "left_pt3_5_c": {
            "precision": 0.11764705882352941,
            "recall": 0.26666666666666666,
            "dice_score": 0.163265306122449,
            "tp": 12,
            "fp": 90,
            "fn": 33
        },
        "left_pt4_4_cd": {
            "precision": 0.47058823529411764,
            "recall": 0.7441860465116279,
            "dice_score": 0.5765765765765766,
            "tp": 32,
            "fp": 36,
            "fn": 11
        },
        "left_pt5_24_cd": {
            "precision": 0.6818181818181818,
            "recall": 0.7627118644067796,
            "dice_score": 0.7199999999999999,
            "tp": 45,
            "fp": 21,
            "fn": 14
        },
        "left_pt5_37_dc": {
            "precision": 0.8731343283582089,
            "recall": 0.8666666666666667,
            "dice_score": 0.8698884758364313,
            "tp": 117,
            "fp": 17,
            "fn": 18
        },
        "left_pt5_414_cd": {
            "precision": 0.272,
            "recall": 0.17708333333333334,
            "dice_score": 0.21451104100946372,
            "tp": 34,
            "fp": 91,
            "fn": 158
        },
        "right_pt1_08_c": {
            "precision": 0.4745762711864407,
            "recall": 0.7777777777777778,
            "dice_score": 0.5894736842105264,
            "tp": 28,
            "fp": 31,
            "fn": 8
        },
        "right_pt3_5_c": {
            "precision": 0.4727272727272727,
            "recall": 0.7428571428571429,
            "dice_score": 0.5777777777777778,
            "tp": 26,
            "fp": 29,
            "fn": 9
        },
        "right_pt4_4_cd": {
            "precision": 0.6,
            "recall": 0.75,
            "dice_score": 0.6666666666666665,
            "tp": 39,
            "fp": 26,
            "fn": 13
        },
        "right_pt5_24_cd": {
            "precision": 0.6447368421052632,
            "recall": 0.8305084745762712,
            "dice_score": 0.7259259259259259,
            "tp": 49,
            "fp": 27,
            "fn": 10
        },
        "right_pt5_37_dc": {
            "precision": 0.6392405063291139,
            "recall": 0.7481481481481481,
            "dice_score": 0.6894197952218429,
            "tp": 101,
            "fp": 57,
            "fn": 34
        },
        "right_pt5_414_cd": {
            "precision": 0.24375,
            "recall": 0.29770992366412213,
            "dice_score": 0.26804123711340205,
            "tp": 39,
            "fp": 121,
            "fn": 92
        }
    },
    "partition_2_fold_2": {
        "left_pt1_06_c": {
            "precision": 0.46875,
            "recall": 0.6097560975609756,
            "dice_score": 0.5300353356890459,
            "tp": 75,
            "fp": 85,
            "fn": 48
        },
        "left_pt3_04_c1": {
            "precision": 0.4172661870503597,
            "recall": 0.5225225225225225,
            "dice_score": 0.46399999999999997,
            "tp": 58,
            "fp": 81,
            "fn": 53
        },
        "left_pt4_117_cd": {
            "precision": 0.5791505791505791,
            "recall": 0.7614213197969543,
            "dice_score": 0.6578947368421052,
            "tp": 150,
            "fp": 109,
            "fn": 47
        },
        "left_pt5_373_c": {
            "precision": 0.6766467065868264,
            "recall": 0.8692307692307693,
            "dice_score": 0.760942760942761,
            "tp": 113,
            "fp": 54,
            "fn": 17
        },
        "left_pt5_418_c": {
            "precision": 0.8427672955974843,
            "recall": 0.9178082191780822,
            "dice_score": 0.878688524590164,
            "tp": 134,
            "fp": 25,
            "fn": 12
        },
        "right_pt1_06_c": {
            "precision": 0.4634146341463415,
            "recall": 0.6551724137931034,
            "dice_score": 0.5428571428571429,
            "tp": 19,
            "fp": 22,
            "fn": 10
        },
        "right_pt3_04_c1": {
            "precision": 0.6953125,
            "recall": 0.7542372881355932,
            "dice_score": 0.7235772357723577,
            "tp": 89,
            "fp": 39,
            "fn": 29
        },
        "right_pt4_117_cd": {
            "precision": 0.6551724137931034,
            "recall": 0.8636363636363636,
            "dice_score": 0.7450980392156864,
            "tp": 171,
            "fp": 90,
            "fn": 27
        },
        "right_pt5_373_c": {
            "precision": 0.75,
            "recall": 0.8931297709923665,
            "dice_score": 0.8153310104529616,
            "tp": 117,
            "fp": 39,
            "fn": 14
        },
        "right_pt5_379_d": {
            "precision": 0.030737704918032786,
            "recall": 0.04716981132075472,
            "dice_score": 0.03722084367245658,
            "tp": 15,
            "fp": 473,
            "fn": 303
        },
        "right_pt5_418_c": {
            "precision": 0.8627450980392157,
            "recall": 0.9263157894736842,
            "dice_score": 0.8934010152284264,
            "tp": 88,
            "fp": 14,
            "fn": 7
        }
    },
    "partition_2_fold_3": {
        "left_pt1_06_c2": {
            "precision": 0.2972972972972973,
            "recall": 0.6111111111111112,
            "dice_score": 0.39999999999999997,
            "tp": 11,
            "fp": 26,
            "fn": 7
        },
        "left_pt1_09_c1": {
            "precision": 0.711864406779661,
            "recall": 0.7777777777777778,
            "dice_score": 0.7433628318584071,
            "tp": 42,
            "fp": 17,
            "fn": 12
        },
        "left_pt2_1_c1": {
            "precision": 0.0,
            "recall": 0.0,
            "dice_score": 0,
            "tp": 0,
            "fp": 6,
            "fn": 2
        },
        "left_pt3_12a_b2": {
            "precision": 0.7741935483870968,
            "recall": 0.8571428571428571,
            "dice_score": 0.8135593220338982,
            "tp": 24,
            "fp": 7,
            "fn": 4
        },
        "left_pt5_44_cd": {
            "precision": 0.8418079096045198,
            "recall": 0.93125,
            "dice_score": 0.884272997032641,
            "tp": 149,
            "fp": 28,
            "fn": 11
        },
        "left_pt5_70_c1": {
            "precision": 0.6179245283018868,
            "recall": 0.8343949044585988,
            "dice_score": 0.7100271002710028,
            "tp": 131,
            "fp": 81,
            "fn": 26
        },
        "right_pt1_06_c2": {
            "precision": 0.6115107913669064,
            "recall": 0.7589285714285714,
            "dice_score": 0.6772908366533864,
            "tp": 85,
            "fp": 54,
            "fn": 27
        },
        "right_pt1_09_c1": {
            "precision": 0.7049180327868853,
            "recall": 0.8431372549019608,
            "dice_score": 0.7678571428571429,
            "tp": 43,
            "fp": 18,
            "fn": 8
        },
        "right_pt2_1_c1": {
            "precision": 0.6731517509727627,
            "recall": 0.8826530612244898,
            "dice_score": 0.7637969094922737,
            "tp": 173,
            "fp": 84,
            "fn": 23
        },
        "right_pt3_12a_b2": {
            "precision": 0.5945945945945946,
            "recall": 0.6666666666666666,
            "dice_score": 0.6285714285714286,
            "tp": 22,
            "fp": 15,
            "fn": 11
        },
        "right_pt5_44_cd": {
            "precision": 0.8128654970760234,
            "recall": 0.8742138364779874,
            "dice_score": 0.8424242424242424,
            "tp": 139,
            "fp": 32,
            "fn": 20
        },
        "right_pt5_70_c1": {
            "precision": 0.5062240663900415,
            "recall": 0.7770700636942676,
            "dice_score": 0.6130653266331658,
            "tp": 122,
            "fp": 119,
            "fn": 35
        }
    }
}
