# Supplementary material for: Tree ring segmentation performance in highly disturbed trees using deep learning
Source: PLoS One. 2026 Jun 18;21(6):e0321841. doi: 10.1371/journal.pone.0321841 (PMC13278439; doi:10.1371/journal.pone.0321841)
Supplement: S4 Appendix — In this folder, the instance and pixel metrics are provided using the following codes: Models: m0 - CU-Net. m1 - CAU-Net. m2 - CARU-Net. m3 - TLU-Net. m4 - FTU-Net. Datasets: d0C - 512px Data. d1C - 512px GData. d2C - 512px CLData. d7C - 512px BData. d10C - 1024px Data. d11C - 256px Data. d14C - 128px Data. (ZIP) [file pone.0321841.s012.zip › raw_metrics/first_group/m3_d0C/test_instance_evaluation_results_directory_metrics.json]

{
    "directory_metrics": {
        "partition_2_fold_1": {
            "total_tp": 587,
            "total_fp": 573,
            "total_fn": 416,
            "precision": 0.5060344827586207,
            "recall": 0.5852442671984048,
            "dice_score": 0.5427646786870088
        },
        "partition_2_fold_2": {
            "total_tp": 1029,
            "total_fp": 1031,
            "total_fn": 567,
            "precision": 0.4995145631067961,
            "recall": 0.6447368421052632,
            "dice_score": 0.562910284463895
        },
        "partition_2_fold_3": {
            "total_tp": 941,
            "total_fp": 487,
            "total_fn": 186,
            "precision": 0.6589635854341737,
            "recall": 0.8349600709849158,
            "dice_score": 0.7365949119373777
        }
    },
    "overall_metrics": {
        "mean_total_tp": 852.333,
        "mean_total_fp": 697.0,
        "mean_total_fn": 389.667,
        "mean_precision": 0.555,
        "mean_recall": 0.688,
        "mean_dice_score": 0.614,
        "std_total_tp": 191.0276,
        "std_total_fp": 238.7691,
        "std_total_fn": 156.6532,
        "std_precision": 0.0737,
        "std_recall": 0.1065,
        "std_dice_score": 0.087
    }
}
