# Supplementary material for: Tree ring segmentation performance in highly disturbed trees using deep learning
Source: PLoS One. 2026 Jun 18;21(6):e0321841. doi: 10.1371/journal.pone.0321841 (PMC13278439; doi:10.1371/journal.pone.0321841)
Supplement: S4 Appendix — In this folder, the instance and pixel metrics are provided using the following codes: Models: m0 - CU-Net. m1 - CAU-Net. m2 - CARU-Net. m3 - TLU-Net. m4 - FTU-Net. Datasets: d0C - 512px Data. d1C - 512px GData. d2C - 512px CLData. d7C - 512px BData. d10C - 1024px Data. d11C - 256px Data. d14C - 128px Data. (ZIP) [file pone.0321841.s012.zip › raw_metrics/first_group/m3_d0C/test_instance_evaluation_results_individuals.json]

{
    "partition_2_fold_1": {
        "pt1_08_c": {
            "precision": 0.6158940397350994,
            "recall": 0.7948717948717948,
            "dice_score": 0.6940298507462687,
            "tp": 93,
            "fp": 58,
            "fn": 24
        },
        "pt3_5_c": {
            "precision": 0.24203821656050956,
            "recall": 0.475,
            "dice_score": 0.32067510548523204,
            "tp": 38,
            "fp": 119,
            "fn": 42
        },
        "pt4_4_cd": {
            "precision": 0.5338345864661654,
            "recall": 0.7473684210526316,
            "dice_score": 0.6228070175438597,
            "tp": 71,
            "fp": 62,
            "fn": 24
        },
        "pt5_24_cd": {
            "precision": 0.6619718309859155,
            "recall": 0.7966101694915254,
            "dice_score": 0.7230769230769231,
            "tp": 94,
            "fp": 48,
            "fn": 24
        },
        "pt5_37_dc": {
            "precision": 0.7465753424657534,
            "recall": 0.8074074074074075,
            "dice_score": 0.7758007117437722,
            "tp": 218,
            "fp": 74,
            "fn": 52
        },
        "pt5_414_cd": {
            "precision": 0.256140350877193,
            "recall": 0.2260061919504644,
            "dice_score": 0.24013157894736845,
            "tp": 73,
            "fp": 212,
            "fn": 250
        }
    },
    "partition_2_fold_2": {
        "pt1_06_c": {
            "precision": 0.46766169154228854,
            "recall": 0.618421052631579,
            "dice_score": 0.5325779036827195,
            "tp": 94,
            "fp": 107,
            "fn": 58
        },
        "pt3_04_c1": {
            "precision": 0.550561797752809,
            "recall": 0.6419213973799127,
            "dice_score": 0.592741935483871,
            "tp": 147,
            "fp": 120,
            "fn": 82
        },
        "pt4_117_cd": {
            "precision": 0.6173076923076923,
            "recall": 0.8126582278481013,
            "dice_score": 0.7016393442622951,
            "tp": 321,
            "fp": 199,
            "fn": 74
        },
        "pt5_373_c": {
            "precision": 0.7120743034055728,
            "recall": 0.8812260536398467,
            "dice_score": 0.7876712328767123,
            "tp": 230,
            "fp": 93,
            "fn": 31
        },
        "pt5_418_c": {
            "precision": 0.8505747126436781,
            "recall": 0.921161825726141,
            "dice_score": 0.8844621513944222,
            "tp": 222,
            "fp": 39,
            "fn": 19
        },
        "pt5_379_d": {
            "precision": 0.030737704918032786,
            "recall": 0.04716981132075472,
            "dice_score": 0.03722084367245658,
            "tp": 15,
            "fp": 473,
            "fn": 303
        }
    },
    "partition_2_fold_3": {
        "pt1_06_c2": {
            "precision": 0.5454545454545454,
            "recall": 0.7384615384615385,
            "dice_score": 0.6274509803921569,
            "tp": 96,
            "fp": 80,
            "fn": 34
        },
        "pt1_09_c1": {
            "precision": 0.7083333333333334,
            "recall": 0.8095238095238095,
            "dice_score": 0.7555555555555556,
            "tp": 85,
            "fp": 35,
            "fn": 20
        },
        "pt2_1_c1": {
            "precision": 0.6577946768060836,
            "recall": 0.8737373737373737,
            "dice_score": 0.7505422993492408,
            "tp": 173,
            "fp": 90,
            "fn": 25
        },
        "pt3_12a_b2": {
            "precision": 0.6764705882352942,
            "recall": 0.7540983606557377,
            "dice_score": 0.7131782945736433,
            "tp": 46,
            "fp": 22,
            "fn": 15
        },
        "pt5_44_cd": {
            "precision": 0.8275862068965517,
            "recall": 0.9028213166144201,
            "dice_score": 0.8635682158920539,
            "tp": 288,
            "fp": 60,
            "fn": 31
        },
        "pt5_70_c1": {
            "precision": 0.5584988962472406,
            "recall": 0.8057324840764332,
            "dice_score": 0.6597131681877445,
            "tp": 253,
            "fp": 200,
            "fn": 61
        }
    }
}
