# Supplementary material for: Tree ring segmentation performance in highly disturbed trees using deep learning
Source: PLoS One. 2026 Jun 18;21(6):e0321841. doi: 10.1371/journal.pone.0321841 (PMC13278439; doi:10.1371/journal.pone.0321841)
Supplement: S4 Appendix — In this folder, the instance and pixel metrics are provided using the following codes: Models: m0 - CU-Net. m1 - CAU-Net. m2 - CARU-Net. m3 - TLU-Net. m4 - FTU-Net. Datasets: d0C - 512px Data. d1C - 512px GData. d2C - 512px CLData. d7C - 512px BData. d10C - 1024px Data. d11C - 256px Data. d14C - 128px Data. (ZIP) [file pone.0321841.s012.zip › raw_metrics/first_group/m3_d0C/test_pixel_evaluation_results.json]

{
    "partition_2_fold_1": {
        "left_pt1_08_c": {
            "precision": 0.7577938419819068,
            "recall": 0.8769212741999097,
            "dice_score": 0.8130169408890555,
            "tp": 306833,
            "fp": 98070,
            "fn": 43065,
            "tn": 4815904
        },
        "left_pt3_5_c": {
            "precision": 0.8068672890413671,
            "recall": 0.4024222456672898,
            "dice_score": 0.5370117529210777,
            "tp": 195675,
            "fp": 46837,
            "fn": 290568,
            "tn": 7271336
        },
        "left_pt4_4_cd": {
            "precision": 0.8196245502070745,
            "recall": 0.7196733160949946,
            "dice_score": 0.7664038662217443,
            "tp": 193156,
            "fp": 42508,
            "fn": 75238,
            "tn": 5033866
        },
        "left_pt5_24_cd": {
            "precision": 0.6546920915467279,
            "recall": 0.769877263165329,
            "dice_score": 0.7076279634807365,
            "tp": 152612,
            "fp": 80493,
            "fn": 45617,
            "tn": 7974718
        },
        "left_pt5_37_dc": {
            "precision": 0.6151652435036958,
            "recall": 0.9271055702615775,
            "dice_score": 0.7395888177267895,
            "tp": 260576,
            "fp": 163011,
            "fn": 20488,
            "tn": 4680533
        },
        "left_pt5_414_cd": {
            "precision": 0.47642423957098406,
            "recall": 0.8395263773143784,
            "dice_score": 0.6078810417042098,
            "tp": 222634,
            "fp": 244668,
            "fn": 42556,
            "tn": 3443806
        },
        "right_pt1_08_c": {
            "precision": 0.7430834490784188,
            "recall": 0.7853110866780771,
            "dice_score": 0.7636139193594162,
            "tp": 138565,
            "fp": 47908,
            "fn": 37881,
            "tn": 3210142
        },
        "right_pt3_5_c": {
            "precision": 0.838195374828553,
            "recall": 0.6617407274344331,
            "dice_score": 0.7395888614646775,
            "tp": 263392,
            "fp": 50845,
            "fn": 134637,
            "tn": 2861206
        },
        "right_pt4_4_cd": {
            "precision": 0.858972826690115,
            "recall": 0.6790221352409233,
            "dice_score": 0.7584700565738344,
            "tp": 201235,
            "fp": 33039,
            "fn": 95125,
            "tn": 4053833
        },
        "right_pt5_24_cd": {
            "precision": 0.7259827439449045,
            "recall": 0.7948173524443903,
            "dice_score": 0.7588422486723673,
            "tp": 150110,
            "fp": 56658,
            "fn": 38751,
            "tn": 5492977
        },
        "right_pt5_37_dc": {
            "precision": 0.5834326390957759,
            "recall": 0.8678129857224866,
            "dice_score": 0.6977597890295928,
            "tp": 258505,
            "fp": 184571,
            "fn": 39376,
            "tn": 5892972
        },
        "right_pt5_414_cd": {
            "precision": 0.46111131761430985,
            "recall": 0.747773874546654,
            "dice_score": 0.5704544961021476,
            "tp": 223295,
            "fp": 260959,
            "fn": 75318,
            "tn": 3608620
        }
    },
    "partition_2_fold_2": {
        "left_pt1_06_c": {
            "precision": 0.7716572647960291,
            "recall": 0.7223267604029203,
            "dice_score": 0.7461775799741478,
            "tp": 380417,
            "fp": 112570,
            "fn": 146238,
            "tn": 3747079
        },
        "left_pt3_04_c1": {
            "precision": 0.585105626710584,
            "recall": 0.8710341695291933,
            "dice_score": 0.6999973422397832,
            "tp": 395068,
            "fp": 280140,
            "fn": 58494,
            "tn": 3715066
        },
        "left_pt4_117_cd": {
            "precision": 0.7601155057752887,
            "recall": 0.8006140697468465,
            "dice_score": 0.7798393496231988,
            "tp": 998959,
            "fp": 315261,
            "fn": 248782,
            "tn": 5187206
        },
        "left_pt5_373_c": {
            "precision": 0.7936463150124763,
            "recall": 0.806879993691821,
            "dice_score": 0.8002084441451262,
            "tp": 593503,
            "fp": 154315,
            "fn": 142050,
            "tn": 3932660
        },
        "left_pt5_418_c": {
            "precision": 0.7377227640704004,
            "recall": 0.8964939887676918,
            "dice_score": 0.8093957208768423,
            "tp": 400506,
            "fp": 142389,
            "fn": 46241,
            "tn": 6151856
        },
        "right_pt1_06_c": {
            "precision": 0.7975622555099704,
            "recall": 0.8072767657745747,
            "dice_score": 0.8023901084067744,
            "tp": 133748,
            "fp": 33948,
            "fn": 31930,
            "tn": 2119222
        },
        "right_pt3_04_c1": {
            "precision": 0.6379796341651773,
            "recall": 0.9061957650192944,
            "dice_score": 0.7487937483712973,
            "tp": 462622,
            "fp": 262514,
            "fn": 47888,
            "tn": 4773472
        },
        "right_pt4_117_cd": {
            "precision": 0.7683934430481526,
            "recall": 0.8370915297004768,
            "dice_score": 0.8012727039752897,
            "tp": 1185001,
            "fp": 357179,
            "fn": 230616,
            "tn": 8433924
        },
        "right_pt5_373_c": {
            "precision": 0.7590877587713571,
            "recall": 0.8235819781333522,
            "dice_score": 0.7900207900207901,
            "tp": 604580,
            "fp": 191876,
            "fn": 129506,
            "tn": 3792630
        },
        "right_pt5_379_d": {
            "precision": 0.27592448926816654,
            "recall": 0.45175955990562733,
            "dice_score": 0.34259793376122555,
            "tp": 309430,
            "fp": 812000,
            "fn": 375514,
            "tn": 6602896
        },
        "right_pt5_418_c": {
            "precision": 0.7268592296487816,
            "recall": 0.9066585915932541,
            "dice_score": 0.8068637597584888,
            "tp": 244019,
            "fp": 91698,
            "fn": 25122,
            "tn": 3935353
        }
    },
    "partition_2_fold_3": {
        "left_pt1_06_c2": {
            "precision": 0.7293202842204048,
            "recall": 0.6099748833871547,
            "dice_score": 0.6643301134490213,
            "tp": 81600,
            "fp": 30285,
            "fn": 52176,
            "tn": 2587427
        },
        "left_pt1_09_c1": {
            "precision": 0.6499901875578233,
            "recall": 0.8215627214741318,
            "dice_score": 0.7257743899575827,
            "tp": 139107,
            "fp": 74907,
            "fn": 30213,
            "tn": 6287869
        },
        "left_pt2_1_c1": {
            "precision": 0.5175,
            "recall": 0.1483941884916842,
            "dice_score": 0.23064923488337544,
            "tp": 3105,
            "fp": 2895,
            "fn": 17819,
            "tn": 455925
        },
        "left_pt3_12a_b2": {
            "precision": 0.8109715514446132,
            "recall": 0.7639153464670091,
            "dice_score": 0.7867404504008576,
            "tp": 95041,
            "fp": 22153,
            "fn": 29372,
            "tn": 2309498
        },
        "left_pt5_44_cd": {
            "precision": 0.7772940461412668,
            "recall": 0.8346698414048216,
            "dice_score": 0.8049608347061603,
            "tp": 392612,
            "fp": 112489,
            "fn": 77768,
            "tn": 4493611
        },
        "left_pt5_70_c1": {
            "precision": 0.7416265588093364,
            "recall": 0.7952668785331171,
            "dice_score": 0.7675106472982353,
            "tp": 467201,
            "fp": 162767,
            "fn": 120276,
            "tn": 6231388
        },
        "right_pt1_06_c2": {
            "precision": 0.7143329526876597,
            "recall": 0.7813831125649274,
            "dice_score": 0.7463551658576573,
            "tp": 347803,
            "fp": 139089,
            "fn": 97309,
            "tn": 3650551
        },
        "right_pt1_09_c1": {
            "precision": 0.6595752250168985,
            "recall": 0.8258509548384634,
            "dice_score": 0.7334067983385607,
            "tp": 129780,
            "fp": 66983,
            "fn": 27367,
            "tn": 6185086
        },
        "right_pt2_1_c1": {
            "precision": 0.7606404865493376,
            "recall": 0.8912587566989607,
            "dice_score": 0.8207855256399017,
            "tp": 1231159,
            "fp": 387423,
            "fn": 150212,
            "tn": 19956902
        },
        "right_pt3_12a_b2": {
            "precision": 0.7669705767223383,
            "recall": 0.7233648166379523,
            "dice_score": 0.7445297656744775,
            "tp": 94049,
            "fp": 28575,
            "fn": 35967,
            "tn": 2954369
        },
        "right_pt5_44_cd": {
            "precision": 0.7414928369017633,
            "recall": 0.8355126758127355,
            "dice_score": 0.785700061617892,
            "tp": 376797,
            "fp": 131363,
            "fn": 74180,
            "tn": 4993340
        },
        "right_pt5_70_c1": {
            "precision": 0.7713524714850724,
            "recall": 0.742637184085596,
            "dice_score": 0.7567225116148106,
            "tp": 537500,
            "fp": 159328,
            "fn": 186272,
            "tn": 6156900
        }
    }
}
