# Supplementary material for: Tree ring segmentation performance in highly disturbed trees using deep learning
Source: PLoS One. 2026 Jun 18;21(6):e0321841. doi: 10.1371/journal.pone.0321841 (PMC13278439; doi:10.1371/journal.pone.0321841)
Supplement: S4 Appendix — In this folder, the instance and pixel metrics are provided using the following codes: Models: m0 - CU-Net. m1 - CAU-Net. m2 - CARU-Net. m3 - TLU-Net. m4 - FTU-Net. Datasets: d0C - 512px Data. d1C - 512px GData. d2C - 512px CLData. d7C - 512px BData. d10C - 1024px Data. d11C - 256px Data. d14C - 128px Data. (ZIP) [file pone.0321841.s012.zip › raw_metrics/first_group/m3_d0C/test_pixel_evaluation_results_directory_metrics.json]

{
    "directory_metrics": {
        "partition_2_fold_1": {
            "total_tp": 2566588,
            "total_fp": 1309567,
            "total_fn": 938620,
            "precision": 0.6621479275209583,
            "recall": 0.7322213118308528,
            "dice_score": 0.6954238668386855
        },
        "partition_2_fold_2": {
            "total_tp": 5707853,
            "total_fp": 2753890,
            "total_fn": 1482381,
            "precision": 0.6745481397863301,
            "recall": 0.7938341088760116,
            "dice_score": 0.7293459477994377
        },
        "partition_2_fold_3": {
            "total_tp": 3895754,
            "total_fp": 1318257,
            "total_fn": 898931,
            "precision": 0.7471702687240207,
            "recall": 0.8125151078746571,
            "dice_score": 0.7784738391494755
        }
    },
    "overall_metrics": {
        "mean_total_tp": 4056731.667,
        "mean_total_fp": 1793904.667,
        "mean_total_fn": 1106644.0,
        "mean_precision": 0.695,
        "mean_recall": 0.78,
        "mean_dice_score": 0.734,
        "std_total_tp": 1287457.9105,
        "std_total_fp": 678821.4096,
        "std_total_fn": 266179.7939,
        "std_precision": 0.0375,
        "std_recall": 0.0343,
        "std_dice_score": 0.0341
    }
}
