# Supplementary material for: Tree ring segmentation performance in highly disturbed trees using deep learning
Source: PLoS One. 2026 Jun 18;21(6):e0321841. doi: 10.1371/journal.pone.0321841 (PMC13278439; doi:10.1371/journal.pone.0321841)
Supplement: S4 Appendix — In this folder, the instance and pixel metrics are provided using the following codes: Models: m0 - CU-Net. m1 - CAU-Net. m2 - CARU-Net. m3 - TLU-Net. m4 - FTU-Net. Datasets: d0C - 512px Data. d1C - 512px GData. d2C - 512px CLData. d7C - 512px BData. d10C - 1024px Data. d11C - 256px Data. d14C - 128px Data. (ZIP) [file pone.0321841.s012.zip › raw_metrics/first_group/m3_d0C/test_pixel_evaluation_results_individuals.json]

{
    "partition_2_fold_1": {
        "pt1_08_c": {
            "precision": 0.753155352939585,
            "recall": 0.8462108430988099,
            "dice_score": 0.7969759868303332,
            "tp": 445398,
            "fp": 145978,
            "fn": 80946
        },
        "pt3_5_c": {
            "precision": 0.8245493031868939,
            "recall": 0.5191468236017877,
            "dice_score": 0.6371413046721734,
            "tp": 459067,
            "fp": 97682,
            "fn": 425205
        },
        "pt4_4_cd": {
            "precision": 0.8392404955547328,
            "recall": 0.6983412246748142,
            "dice_score": 0.7623350716928323,
            "tp": 394391,
            "fp": 75547,
            "fn": 170363
        },
        "pt5_24_cd": {
            "precision": 0.6882031859195722,
            "recall": 0.7820455191299182,
            "dice_score": 0.732129490678543,
            "tp": 302722,
            "fp": 137151,
            "fn": 84368
        },
        "pt5_37_dc": {
            "precision": 0.598942149370632,
            "recall": 0.8965981224468645,
            "dice_score": 0.7181490417872618,
            "tp": 519081,
            "fp": 347582,
            "fn": 59864
        },
        "pt5_414_cd": {
            "precision": 0.46863137850005676,
            "recall": 0.7909305200575378,
            "dice_score": 0.5885456845539572,
            "tp": 445929,
            "fp": 505627,
            "fn": 117874
        }
    },
    "partition_2_fold_2": {
        "pt1_06_c": {
            "precision": 0.7782325260374491,
            "recall": 0.7426556295886517,
            "dice_score": 0.7600279671489473,
            "tp": 514165,
            "fp": 146518,
            "fn": 178168
        },
        "pt3_04_c1": {
            "precision": 0.612485217917883,
            "recall": 0.8896534698653212,
            "dice_score": 0.7254983894543092,
            "tp": 857690,
            "fp": 542654,
            "fn": 106382
        },
        "pt4_117_cd": {
            "precision": 0.764584792045932,
            "recall": 0.8200024180001336,
            "dice_score": 0.791324547199352,
            "tp": 2183960,
            "fp": 672440,
            "fn": 479398
        },
        "pt5_373_c": {
            "precision": 0.77582281382708,
            "recall": 0.8152226499160679,
            "dice_score": 0.7950348931770759,
            "tp": 1198083,
            "fp": 346191,
            "fn": 271556
        },
        "pt5_418_c": {
            "precision": 0.7335718155454285,
            "recall": 0.9003154124667546,
            "dice_score": 0.8084352461586706,
            "tp": 644525,
            "fp": 234087,
            "fn": 71363
        },
        "pt5_379_d": {
            "precision": 0.27592448926816654,
            "recall": 0.45175955990562733,
            "dice_score": 0.34259793376122555,
            "tp": 309430,
            "fp": 812000,
            "fn": 375514,
            "tn": 6602896
        }
    },
    "partition_2_fold_3": {
        "pt1_06_c2": {
            "precision": 0.7171334236284961,
            "recall": 0.741772156272025,
            "dice_score": 0.7292447342835188,
            "tp": 429403,
            "fp": 169374,
            "fn": 149485
        },
        "pt1_09_c1": {
            "precision": 0.6545814395645326,
            "recall": 0.8236268903135692,
            "dice_score": 0.7294382863746603,
            "tp": 268887,
            "fp": 141890,
            "fn": 57580
        },
        "pt2_1_c1": {
            "precision": 0.7597425060723312,
            "recall": 0.8801742857244731,
            "dice_score": 0.8155362771595939,
            "tp": 1234264,
            "fp": 390318,
            "fn": 168031
        },
        "pt3_12a_b2": {
            "precision": 0.7884729253016871,
            "recall": 0.7431935824925617,
            "dice_score": 0.7651639767160954,
            "tp": 189090,
            "fp": 50728,
            "fn": 65339
        },
        "pt5_44_cd": {
            "precision": 0.7593394002137652,
            "recall": 0.8350823839185029,
            "dice_score": 0.7954118073955685,
            "tp": 769409,
            "fp": 243852,
            "fn": 151948
        },
        "pt5_70_c1": {
            "precision": 0.7572384903180293,
            "recall": 0.766216790251127,
            "dice_score": 0.7617011840207427,
            "tp": 1004701,
            "fp": 322095,
            "fn": 306548
        }
    }
}
