# Supplementary material for: Tree ring segmentation performance in highly disturbed trees using deep learning
Source: PLoS One. 2026 Jun 18;21(6):e0321841. doi: 10.1371/journal.pone.0321841 (PMC13278439; doi:10.1371/journal.pone.0321841)
Supplement: S4 Appendix — In this folder, the instance and pixel metrics are provided using the following codes: Models: m0 - CU-Net. m1 - CAU-Net. m2 - CARU-Net. m3 - TLU-Net. m4 - FTU-Net. Datasets: d0C - 512px Data. d1C - 512px GData. d2C - 512px CLData. d7C - 512px BData. d10C - 1024px Data. d11C - 256px Data. d14C - 128px Data. (ZIP) [file pone.0321841.s012.zip › raw_metrics/first_group/m3_d10C/colored_images_instance_evaluation_results_directory_metrics.json]

{
    "directory_metrics": {
        "partition_2_fold_1": {
            "total_tp": 189,
            "total_fp": 657,
            "total_fn": 250,
            "precision": 0.22340425531914893,
            "recall": 0.4305239179954442,
            "dice_score": 0.2941634241245136
        },
        "partition_2_fold_2": {
            "total_tp": 207,
            "total_fp": 546,
            "total_fn": 232,
            "precision": 0.2749003984063745,
            "recall": 0.4715261958997722,
            "dice_score": 0.34731543624161065
        },
        "partition_2_fold_3": {
            "total_tp": 196,
            "total_fp": 547,
            "total_fn": 243,
            "precision": 0.26379542395693134,
            "recall": 0.44646924829157175,
            "dice_score": 0.3316412859560068
        }
    },
    "overall_metrics": {
        "mean_total_tp": 197.333,
        "mean_total_fp": 583.333,
        "mean_total_fn": 241.667,
        "mean_precision": 0.254,
        "mean_recall": 0.45,
        "mean_dice_score": 0.324,
        "std_total_tp": 7.4087,
        "std_total_fp": 52.0918,
        "std_total_fn": 7.4087,
        "std_precision": 0.0221,
        "std_recall": 0.0169,
        "std_dice_score": 0.0223
    }
}
