# Supplementary material for: Tree ring segmentation performance in highly disturbed trees using deep learning
Source: PLoS One. 2026 Jun 18;21(6):e0321841. doi: 10.1371/journal.pone.0321841 (PMC13278439; doi:10.1371/journal.pone.0321841)
Supplement: S4 Appendix — In this folder, the instance and pixel metrics are provided using the following codes: Models: m0 - CU-Net. m1 - CAU-Net. m2 - CARU-Net. m3 - TLU-Net. m4 - FTU-Net. Datasets: d0C - 512px Data. d1C - 512px GData. d2C - 512px CLData. d7C - 512px BData. d10C - 1024px Data. d11C - 256px Data. d14C - 128px Data. (ZIP) [file pone.0321841.s012.zip › raw_metrics/first_group/m3_d10C/colored_images_instance_evaluation_results_individuals.json]

{
    "partition_2_fold_1": {
        "pt5_359_a1": {
            "precision": 0.2196969696969697,
            "recall": 0.46524064171123,
            "dice_score": 0.2984562607204117,
            "tp": 87,
            "fp": 309,
            "fn": 100
        },
        "ptc_01_a1": {
            "precision": 0.14349775784753363,
            "recall": 0.36363636363636365,
            "dice_score": 0.2057877813504823,
            "tp": 32,
            "fp": 191,
            "fn": 56
        },
        "ptc_01_a2": {
            "precision": 0.30837004405286345,
            "recall": 0.4268292682926829,
            "dice_score": 0.35805626598465473,
            "tp": 70,
            "fp": 157,
            "fn": 94
        }
    },
    "partition_2_fold_2": {
        "pt5_359_a1": {
            "precision": 0.25287356321839083,
            "recall": 0.47058823529411764,
            "dice_score": 0.32897196261682243,
            "tp": 88,
            "fp": 260,
            "fn": 99
        },
        "ptc_01_a1": {
            "precision": 0.20603015075376885,
            "recall": 0.4659090909090909,
            "dice_score": 0.2857142857142857,
            "tp": 41,
            "fp": 158,
            "fn": 47
        },
        "ptc_01_a2": {
            "precision": 0.3786407766990291,
            "recall": 0.47560975609756095,
            "dice_score": 0.4216216216216216,
            "tp": 78,
            "fp": 128,
            "fn": 86
        }
    },
    "partition_2_fold_3": {
        "pt5_359_a1": {
            "precision": 0.22252747252747251,
            "recall": 0.43315508021390375,
            "dice_score": 0.294010889292196,
            "tp": 81,
            "fp": 283,
            "fn": 106
        },
        "ptc_01_a1": {
            "precision": 0.2469879518072289,
            "recall": 0.4659090909090909,
            "dice_score": 0.3228346456692913,
            "tp": 41,
            "fp": 125,
            "fn": 47
        },
        "ptc_01_a2": {
            "precision": 0.3474178403755869,
            "recall": 0.45121951219512196,
            "dice_score": 0.3925729442970822,
            "tp": 74,
            "fp": 139,
            "fn": 90
        }
    }
}
