# Supplementary material for: Tree ring segmentation performance in highly disturbed trees using deep learning
Source: PLoS One. 2026 Jun 18;21(6):e0321841. doi: 10.1371/journal.pone.0321841 (PMC13278439; doi:10.1371/journal.pone.0321841)
Supplement: S4 Appendix — In this folder, the instance and pixel metrics are provided using the following codes: Models: m0 - CU-Net. m1 - CAU-Net. m2 - CARU-Net. m3 - TLU-Net. m4 - FTU-Net. Datasets: d0C - 512px Data. d1C - 512px GData. d2C - 512px CLData. d7C - 512px BData. d10C - 1024px Data. d11C - 256px Data. d14C - 128px Data. (ZIP) [file pone.0321841.s012.zip › raw_metrics/first_group/m3_d10C/colored_images_pixel_evaluation_results.json]

{
    "partition_2_fold_1": {
        "left_pt5_359_a1": {
            "precision": 0.646490666228294,
            "recall": 0.6197551286600366,
            "dice_score": 0.6328406501222199,
            "tp": 1250589,
            "fp": 683838,
            "fn": 767287,
            "tn": 13453934
        },
        "left_ptc_01_a1": {
            "precision": 0.6334378100499737,
            "recall": 0.6756894088083369,
            "dice_score": 0.6538817820360947,
            "tp": 1316470,
            "fp": 761824,
            "fn": 631866,
            "tn": 19903856
        },
        "right_pt5_359_a1": {
            "precision": 0.6580696825230772,
            "recall": 0.7168540423355505,
            "dice_score": 0.6862052105525279,
            "tp": 1056802,
            "fp": 549110,
            "fn": 417420,
            "tn": 7949404
        },
        "right_ptc_01_a2": {
            "precision": 0.5622767535438641,
            "recall": 0.6563356271002508,
            "dice_score": 0.6056762125558623,
            "tp": 1697089,
            "fp": 1321156,
            "fn": 888614,
            "tn": 35486421
        }
    },
    "partition_2_fold_2": {
        "left_pt5_359_a1": {
            "precision": 0.7069457738863918,
            "recall": 0.587075717239315,
            "dice_score": 0.6414587394411956,
            "tp": 1184646,
            "fp": 491078,
            "fn": 833230,
            "tn": 13646694
        },
        "left_ptc_01_a1": {
            "precision": 0.6483717701862453,
            "recall": 0.6875236098906965,
            "dice_score": 0.6673739675093329,
            "tp": 1339527,
            "fp": 726459,
            "fn": 608809,
            "tn": 19939221
        },
        "right_pt5_359_a1": {
            "precision": 0.6793923482108948,
            "recall": 0.6977354835296177,
            "dice_score": 0.6884417519703023,
            "tp": 1028617,
            "fp": 485408,
            "fn": 445605,
            "tn": 8013106
        },
        "right_ptc_01_a2": {
            "precision": 0.5563249933670658,
            "recall": 0.685237244958141,
            "dice_score": 0.6140885957846783,
            "tp": 1771820,
            "fp": 1413045,
            "fn": 813883,
            "tn": 35394532
        }
    },
    "partition_2_fold_3": {
        "left_pt5_359_a1": {
            "precision": 0.7522603373576416,
            "recall": 0.5796887420237914,
            "dice_score": 0.6547950749585134,
            "tp": 1169740,
            "fp": 385227,
            "fn": 848136,
            "tn": 13752545
        },
        "left_ptc_01_a1": {
            "precision": 0.7012007859048429,
            "recall": 0.6532056072463888,
            "dice_score": 0.6763528103155889,
            "tp": 1272664,
            "fp": 542314,
            "fn": 675672,
            "tn": 20123366
        },
        "right_pt5_359_a1": {
            "precision": 0.7069520664884955,
            "recall": 0.6080929466525394,
            "dice_score": 0.653806616438591,
            "tp": 896464,
            "fp": 371605,
            "fn": 577758,
            "tn": 8126909
        },
        "right_ptc_01_a2": {
            "precision": 0.6066434586436921,
            "recall": 0.6514367659394756,
            "dice_score": 0.6282426908158749,
            "tp": 1684422,
            "fp": 1092204,
            "fn": 901281,
            "tn": 35715373
        }
    }
}
