# Supplementary material for: Tree ring segmentation performance in highly disturbed trees using deep learning
Source: PLoS One. 2026 Jun 18;21(6):e0321841. doi: 10.1371/journal.pone.0321841 (PMC13278439; doi:10.1371/journal.pone.0321841)
Supplement: S4 Appendix — In this folder, the instance and pixel metrics are provided using the following codes: Models: m0 - CU-Net. m1 - CAU-Net. m2 - CARU-Net. m3 - TLU-Net. m4 - FTU-Net. Datasets: d0C - 512px Data. d1C - 512px GData. d2C - 512px CLData. d7C - 512px BData. d10C - 1024px Data. d11C - 256px Data. d14C - 128px Data. (ZIP) [file pone.0321841.s012.zip › raw_metrics/first_group/m3_d10C/colored_images_pixel_evaluation_results_directory_metrics.json]

{
    "directory_metrics": {
        "partition_2_fold_1": {
            "total_tp": 5320950,
            "total_fp": 3315928,
            "total_fn": 2705187,
            "precision": 0.6160733079707738,
            "recall": 0.6629528003322146,
            "dice_score": 0.6386539290758606
        },
        "partition_2_fold_2": {
            "total_tp": 5324610,
            "total_fp": 3115990,
            "total_fn": 2701527,
            "precision": 0.6308331161291851,
            "recall": 0.6634088104900278,
            "dice_score": 0.6467110029145422
        },
        "partition_2_fold_3": {
            "total_tp": 5023290,
            "total_fp": 2391350,
            "total_fn": 3002847,
            "precision": 0.6774826559347453,
            "recall": 0.6258664660221972,
            "dice_score": 0.6506524898326035
        }
    },
    "overall_metrics": {
        "mean_total_tp": 5222950.0,
        "mean_total_fp": 2941089.333,
        "mean_total_fn": 2803187.0,
        "mean_precision": 0.641,
        "mean_recall": 0.651,
        "mean_dice_score": 0.645,
        "std_total_tp": 141188.8466,
        "std_total_fp": 397201.7136,
        "std_total_fn": 141188.8466,
        "std_precision": 0.0262,
        "std_recall": 0.0176,
        "std_dice_score": 0.005
    }
}
