# Supplementary material for: Tree ring segmentation performance in highly disturbed trees using deep learning
Source: PLoS One. 2026 Jun 18;21(6):e0321841. doi: 10.1371/journal.pone.0321841 (PMC13278439; doi:10.1371/journal.pone.0321841)
Supplement: S4 Appendix — In this folder, the instance and pixel metrics are provided using the following codes: Models: m0 - CU-Net. m1 - CAU-Net. m2 - CARU-Net. m3 - TLU-Net. m4 - FTU-Net. Datasets: d0C - 512px Data. d1C - 512px GData. d2C - 512px CLData. d7C - 512px BData. d10C - 1024px Data. d11C - 256px Data. d14C - 128px Data. (ZIP) [file pone.0321841.s012.zip › raw_metrics/first_group/m3_d10C/colored_images_pixel_evaluation_results_individuals.json]

{
    "partition_2_fold_1": {
        "pt5_359_a1": {
            "precision": 0.6517429545588713,
            "recall": 0.660746347897453,
            "dice_score": 0.6562137705606179,
            "tp": 2307391,
            "fp": 1232948,
            "fn": 1184707
        },
        "ptc_01_a1": {
            "precision": 0.6334378100499737,
            "recall": 0.6756894088083369,
            "dice_score": 0.6538817820360947,
            "tp": 1316470,
            "fp": 761824,
            "fn": 631866,
            "tn": 19903856
        },
        "ptc_01_a2": {
            "precision": 0.5622767535438641,
            "recall": 0.6563356271002508,
            "dice_score": 0.6056762125558623,
            "tp": 1697089,
            "fp": 1321156,
            "fn": 888614,
            "tn": 35486421
        }
    },
    "partition_2_fold_2": {
        "pt5_359_a1": {
            "precision": 0.6938674485045688,
            "recall": 0.6337917778939767,
            "dice_score": 0.6624704217262084,
            "tp": 2213263,
            "fp": 976486,
            "fn": 1278835
        },
        "ptc_01_a1": {
            "precision": 0.6483717701862453,
            "recall": 0.6875236098906965,
            "dice_score": 0.6673739675093329,
            "tp": 1339527,
            "fp": 726459,
            "fn": 608809,
            "tn": 19939221
        },
        "ptc_01_a2": {
            "precision": 0.5563249933670658,
            "recall": 0.685237244958141,
            "dice_score": 0.6140885957846783,
            "tp": 1771820,
            "fp": 1413045,
            "fn": 813883,
            "tn": 35394532
        }
    },
    "partition_2_fold_3": {
        "pt5_359_a1": {
            "precision": 0.7319084843409719,
            "recall": 0.5916798440364502,
            "dice_score": 0.6543658456020093,
            "tp": 2066204,
            "fp": 756832,
            "fn": 1425894
        },
        "ptc_01_a1": {
            "precision": 0.7012007859048429,
            "recall": 0.6532056072463888,
            "dice_score": 0.6763528103155889,
            "tp": 1272664,
            "fp": 542314,
            "fn": 675672,
            "tn": 20123366
        },
        "ptc_01_a2": {
            "precision": 0.6066434586436921,
            "recall": 0.6514367659394756,
            "dice_score": 0.6282426908158749,
            "tp": 1684422,
            "fp": 1092204,
            "fn": 901281,
            "tn": 35715373
        }
    }
}
