# Supplementary material for: Tree ring segmentation performance in highly disturbed trees using deep learning
Source: PLoS One. 2026 Jun 18;21(6):e0321841. doi: 10.1371/journal.pone.0321841 (PMC13278439; doi:10.1371/journal.pone.0321841)
Supplement: S4 Appendix — In this folder, the instance and pixel metrics are provided using the following codes: Models: m0 - CU-Net. m1 - CAU-Net. m2 - CARU-Net. m3 - TLU-Net. m4 - FTU-Net. Datasets: d0C - 512px Data. d1C - 512px GData. d2C - 512px CLData. d7C - 512px BData. d10C - 1024px Data. d11C - 256px Data. d14C - 128px Data. (ZIP) [file pone.0321841.s012.zip › raw_metrics/first_group/m3_d10C/test_def_instance_evaluation_results.json]

{
    "partition_2_fold_1": {
        "left_pt3_02_c1": {
            "precision": 0.49473684210526314,
            "recall": 0.7014925373134329,
            "dice_score": 0.5802469135802469,
            "tp": 47,
            "fp": 48,
            "fn": 20
        },
        "left_pt4_51_c": {
            "precision": 0.8545454545454545,
            "recall": 0.912621359223301,
            "dice_score": 0.8826291079812206,
            "tp": 94,
            "fp": 16,
            "fn": 9
        },
        "left_pt4_80_c": {
            "precision": 0.4519230769230769,
            "recall": 0.5164835164835165,
            "dice_score": 0.48205128205128206,
            "tp": 47,
            "fp": 57,
            "fn": 44
        },
        "left_pt5_401_c1": {
            "precision": 0.7804878048780488,
            "recall": 0.9411764705882353,
            "dice_score": 0.8533333333333334,
            "tp": 96,
            "fp": 27,
            "fn": 6
        },
        "left_pt5_64_c": {
            "precision": 0.45454545454545453,
            "recall": 0.6907894736842105,
            "dice_score": 0.5483028720626633,
            "tp": 105,
            "fp": 126,
            "fn": 47
        },
        "left_ptc_01_c3": {
            "precision": 0.46440677966101696,
            "recall": 0.791907514450867,
            "dice_score": 0.5854700854700855,
            "tp": 137,
            "fp": 158,
            "fn": 36
        },
        "right_pt3_02_c1": {
            "precision": 0.45714285714285713,
            "recall": 0.64,
            "dice_score": 0.5333333333333333,
            "tp": 16,
            "fp": 19,
            "fn": 9
        },
        "right_pt4_80_c": {
            "precision": 0.23214285714285715,
            "recall": 0.16666666666666666,
            "dice_score": 0.19402985074626866,
            "tp": 13,
            "fp": 43,
            "fn": 65
        },
        "right_pt5_401_c1": {
            "precision": 0.782608695652174,
            "recall": 0.8737864077669902,
            "dice_score": 0.8256880733944955,
            "tp": 90,
            "fp": 25,
            "fn": 13
        },
        "right_pt5_64_c": {
            "precision": 0.4594594594594595,
            "recall": 0.68,
            "dice_score": 0.5483870967741935,
            "tp": 17,
            "fp": 20,
            "fn": 8
        },
        "right_ptc_01_c3": {
            "precision": 0.027777777777777776,
            "recall": 0.16666666666666666,
            "dice_score": 0.04761904761904762,
            "tp": 1,
            "fp": 35,
            "fn": 5
        }
    },
    "partition_2_fold_2": {
        "left_pt3_02_c1": {
            "precision": 0.5368421052631579,
            "recall": 0.7611940298507462,
            "dice_score": 0.6296296296296295,
            "tp": 51,
            "fp": 44,
            "fn": 16
        },
        "left_pt4_51_c": {
            "precision": 0.8648648648648649,
            "recall": 0.9320388349514563,
            "dice_score": 0.8971962616822431,
            "tp": 96,
            "fp": 15,
            "fn": 7
        },
        "left_pt4_80_c": {
            "precision": 0.4351851851851852,
            "recall": 0.5164835164835165,
            "dice_score": 0.4723618090452261,
            "tp": 47,
            "fp": 61,
            "fn": 44
        },
        "left_pt5_401_c1": {
            "precision": 0.7661290322580645,
            "recall": 0.9313725490196079,
            "dice_score": 0.8407079646017699,
            "tp": 95,
            "fp": 29,
            "fn": 7
        },
        "left_pt5_64_c": {
            "precision": 0.3795918367346939,
            "recall": 0.6118421052631579,
            "dice_score": 0.46851385390428213,
            "tp": 93,
            "fp": 152,
            "fn": 59
        },
        "left_ptc_01_c3": {
            "precision": 0.43812709030100333,
            "recall": 0.7572254335260116,
            "dice_score": 0.5550847457627119,
            "tp": 131,
            "fp": 168,
            "fn": 42
        },
        "right_pt3_02_c1": {
            "precision": 0.40540540540540543,
            "recall": 0.6,
            "dice_score": 0.48387096774193555,
            "tp": 15,
            "fp": 22,
            "fn": 10
        },
        "right_pt4_80_c": {
            "precision": 0.25806451612903225,
            "recall": 0.20512820512820512,
            "dice_score": 0.2285714285714286,
            "tp": 16,
            "fp": 46,
            "fn": 62
        },
        "right_pt5_401_c1": {
            "precision": 0.7235772357723578,
            "recall": 0.8640776699029126,
            "dice_score": 0.7876106194690266,
            "tp": 89,
            "fp": 34,
            "fn": 14
        },
        "right_pt5_64_c": {
            "precision": 0.37209302325581395,
            "recall": 0.64,
            "dice_score": 0.4705882352941177,
            "tp": 16,
            "fp": 27,
            "fn": 9
        },
        "right_ptc_01_c3": {
            "precision": 0.023809523809523808,
            "recall": 0.16666666666666666,
            "dice_score": 0.041666666666666664,
            "tp": 1,
            "fp": 41,
            "fn": 5
        }
    },
    "partition_2_fold_3": {
        "left_pt3_02_c1": {
            "precision": 0.5154639175257731,
            "recall": 0.746268656716418,
            "dice_score": 0.6097560975609757,
            "tp": 50,
            "fp": 47,
            "fn": 17
        },
        "left_pt4_51_c": {
            "precision": 0.8103448275862069,
            "recall": 0.912621359223301,
            "dice_score": 0.8584474885844748,
            "tp": 94,
            "fp": 22,
            "fn": 9
        },
        "left_pt4_80_c": {
            "precision": 0.42727272727272725,
            "recall": 0.5164835164835165,
            "dice_score": 0.4676616915422886,
            "tp": 47,
            "fp": 63,
            "fn": 44
        },
        "left_pt5_401_c1": {
            "precision": 0.7153846153846154,
            "recall": 0.9117647058823529,
            "dice_score": 0.8017241379310345,
            "tp": 93,
            "fp": 37,
            "fn": 9
        },
        "left_pt5_64_c": {
            "precision": 0.49159663865546216,
            "recall": 0.7697368421052632,
            "dice_score": 0.6000000000000001,
            "tp": 117,
            "fp": 121,
            "fn": 35
        },
        "left_ptc_01_c3": {
            "precision": 0.4025157232704403,
            "recall": 0.7398843930635838,
            "dice_score": 0.5213849287169042,
            "tp": 128,
            "fp": 190,
            "fn": 45
        },
        "right_pt3_02_c1": {
            "precision": 0.32653061224489793,
            "recall": 0.64,
            "dice_score": 0.43243243243243235,
            "tp": 16,
            "fp": 33,
            "fn": 9
        },
        "right_pt4_80_c": {
            "precision": 0.22058823529411764,
            "recall": 0.19230769230769232,
            "dice_score": 0.20547945205479454,
            "tp": 15,
            "fp": 53,
            "fn": 63
        },
        "right_pt5_401_c1": {
            "precision": 0.743801652892562,
            "recall": 0.8737864077669902,
            "dice_score": 0.8035714285714285,
            "tp": 90,
            "fp": 31,
            "fn": 13
        },
        "right_pt5_64_c": {
            "precision": 0.46153846153846156,
            "recall": 0.72,
            "dice_score": 0.5625,
            "tp": 18,
            "fp": 21,
            "fn": 7
        },
        "right_ptc_01_c3": {
            "precision": 0.0,
            "recall": 0.0,
            "dice_score": 0,
            "tp": 0,
            "fp": 20,
            "fn": 6
        }
    }
}
