# Supplementary material for: Tree ring segmentation performance in highly disturbed trees using deep learning
Source: PLoS One. 2026 Jun 18;21(6):e0321841. doi: 10.1371/journal.pone.0321841 (PMC13278439; doi:10.1371/journal.pone.0321841)
Supplement: S4 Appendix — In this folder, the instance and pixel metrics are provided using the following codes: Models: m0 - CU-Net. m1 - CAU-Net. m2 - CARU-Net. m3 - TLU-Net. m4 - FTU-Net. Datasets: d0C - 512px Data. d1C - 512px GData. d2C - 512px CLData. d7C - 512px BData. d10C - 1024px Data. d11C - 256px Data. d14C - 128px Data. (ZIP) [file pone.0321841.s012.zip › raw_metrics/first_group/m3_d10C/test_def_instance_evaluation_results_directory_metrics.json]

{
    "directory_metrics": {
        "partition_2_fold_1": {
            "total_tp": 663,
            "total_fp": 574,
            "total_fn": 262,
            "precision": 0.5359741309620049,
            "recall": 0.7167567567567568,
            "dice_score": 0.6133209990749305
        },
        "partition_2_fold_2": {
            "total_tp": 650,
            "total_fp": 639,
            "total_fn": 275,
            "precision": 0.504266873545384,
            "recall": 0.7027027027027027,
            "dice_score": 0.5871725383920506
        },
        "partition_2_fold_3": {
            "total_tp": 668,
            "total_fp": 638,
            "total_fn": 257,
            "precision": 0.5114854517611026,
            "recall": 0.7221621621621621,
            "dice_score": 0.5988346033168983
        }
    },
    "overall_metrics": {
        "mean_total_tp": 660.333,
        "mean_total_fp": 617.0,
        "mean_total_fn": 264.667,
        "mean_precision": 0.517,
        "mean_recall": 0.714,
        "mean_dice_score": 0.6,
        "std_total_tp": 7.5865,
        "std_total_fp": 30.4083,
        "std_total_fn": 7.5865,
        "std_precision": 0.0136,
        "std_recall": 0.0082,
        "std_dice_score": 0.0107
    }
}
