# Supplementary material for: Tree ring segmentation performance in highly disturbed trees using deep learning
Source: PLoS One. 2026 Jun 18;21(6):e0321841. doi: 10.1371/journal.pone.0321841 (PMC13278439; doi:10.1371/journal.pone.0321841)
Supplement: S4 Appendix — In this folder, the instance and pixel metrics are provided using the following codes: Models: m0 - CU-Net. m1 - CAU-Net. m2 - CARU-Net. m3 - TLU-Net. m4 - FTU-Net. Datasets: d0C - 512px Data. d1C - 512px GData. d2C - 512px CLData. d7C - 512px BData. d10C - 1024px Data. d11C - 256px Data. d14C - 128px Data. (ZIP) [file pone.0321841.s012.zip › raw_metrics/first_group/m3_d10C/test_def_instance_evaluation_results_individuals.json]

{
    "partition_2_fold_1": {
        "pt3_02_c1": {
            "precision": 0.4846153846153846,
            "recall": 0.6847826086956522,
            "dice_score": 0.5675675675675677,
            "tp": 63,
            "fp": 67,
            "fn": 29
        },
        "pt4_51_c": {
            "precision": 0.8545454545454545,
            "recall": 0.912621359223301,
            "dice_score": 0.8826291079812206,
            "tp": 94,
            "fp": 16,
            "fn": 9
        },
        "pt4_80_c": {
            "precision": 0.375,
            "recall": 0.35502958579881655,
            "dice_score": 0.36474164133738596,
            "tp": 60,
            "fp": 100,
            "fn": 109
        },
        "pt5_401_c1": {
            "precision": 0.7815126050420168,
            "recall": 0.9073170731707317,
            "dice_score": 0.8397291196388262,
            "tp": 186,
            "fp": 52,
            "fn": 19
        },
        "pt5_64_c": {
            "precision": 0.4552238805970149,
            "recall": 0.6892655367231638,
            "dice_score": 0.5483146067415731,
            "tp": 122,
            "fp": 146,
            "fn": 55
        },
        "ptc_01_c3": {
            "precision": 0.4169184290030212,
            "recall": 0.770949720670391,
            "dice_score": 0.5411764705882353,
            "tp": 138,
            "fp": 193,
            "fn": 41
        }
    },
    "partition_2_fold_2": {
        "pt3_02_c1": {
            "precision": 0.5,
            "recall": 0.717391304347826,
            "dice_score": 0.5892857142857142,
            "tp": 66,
            "fp": 66,
            "fn": 26
        },
        "pt4_51_c": {
            "precision": 0.8648648648648649,
            "recall": 0.9320388349514563,
            "dice_score": 0.8971962616822431,
            "tp": 96,
            "fp": 15,
            "fn": 7
        },
        "pt4_80_c": {
            "precision": 0.37058823529411766,
            "recall": 0.3727810650887574,
            "dice_score": 0.37168141592920356,
            "tp": 63,
            "fp": 107,
            "fn": 106
        },
        "pt5_401_c1": {
            "precision": 0.7449392712550608,
            "recall": 0.8975609756097561,
            "dice_score": 0.8141592920353983,
            "tp": 184,
            "fp": 63,
            "fn": 21
        },
        "pt5_64_c": {
            "precision": 0.3784722222222222,
            "recall": 0.615819209039548,
            "dice_score": 0.46881720430107526,
            "tp": 109,
            "fp": 179,
            "fn": 68
        },
        "ptc_01_c3": {
            "precision": 0.3870967741935484,
            "recall": 0.7374301675977654,
            "dice_score": 0.5076923076923077,
            "tp": 132,
            "fp": 209,
            "fn": 47
        }
    },
    "partition_2_fold_3": {
        "pt3_02_c1": {
            "precision": 0.4520547945205479,
            "recall": 0.717391304347826,
            "dice_score": 0.5546218487394958,
            "tp": 66,
            "fp": 80,
            "fn": 26
        },
        "pt4_51_c": {
            "precision": 0.8103448275862069,
            "recall": 0.912621359223301,
            "dice_score": 0.8584474885844748,
            "tp": 94,
            "fp": 22,
            "fn": 9
        },
        "pt4_80_c": {
            "precision": 0.34831460674157305,
            "recall": 0.3668639053254438,
            "dice_score": 0.3573487031700288,
            "tp": 62,
            "fp": 116,
            "fn": 107
        },
        "pt5_401_c1": {
            "precision": 0.7290836653386454,
            "recall": 0.8926829268292683,
            "dice_score": 0.8026315789473684,
            "tp": 183,
            "fp": 68,
            "fn": 22
        },
        "pt5_64_c": {
            "precision": 0.48736462093862815,
            "recall": 0.7627118644067796,
            "dice_score": 0.5947136563876652,
            "tp": 135,
            "fp": 142,
            "fn": 42
        },
        "ptc_01_c3": {
            "precision": 0.378698224852071,
            "recall": 0.7150837988826816,
            "dice_score": 0.4951644100580271,
            "tp": 128,
            "fp": 210,
            "fn": 51
        }
    }
}
