# Supplementary material for: Tree ring segmentation performance in highly disturbed trees using deep learning
Source: PLoS One. 2026 Jun 18;21(6):e0321841. doi: 10.1371/journal.pone.0321841 (PMC13278439; doi:10.1371/journal.pone.0321841)
Supplement: S4 Appendix — In this folder, the instance and pixel metrics are provided using the following codes: Models: m0 - CU-Net. m1 - CAU-Net. m2 - CARU-Net. m3 - TLU-Net. m4 - FTU-Net. Datasets: d0C - 512px Data. d1C - 512px GData. d2C - 512px CLData. d7C - 512px BData. d10C - 1024px Data. d11C - 256px Data. d14C - 128px Data. (ZIP) [file pone.0321841.s012.zip › raw_metrics/first_group/m3_d10C/test_def_pixel_evaluation_results.json]

{
    "partition_2_fold_1": {
        "left_pt3_02_c1": {
            "precision": 0.7788954628519121,
            "recall": 0.6579623559492077,
            "dice_score": 0.7133397432514195,
            "tp": 932584,
            "fp": 264732,
            "fn": 484798,
            "tn": 14441790
        },
        "left_pt4_51_c": {
            "precision": 0.699525133194348,
            "recall": 0.8966161316595848,
            "dice_score": 0.7859022665901308,
            "tp": 1328734,
            "fp": 570746,
            "fn": 153209,
            "tn": 6976943
        },
        "left_pt4_80_c": {
            "precision": 0.5897412352777892,
            "recall": 0.7809674493234507,
            "dice_score": 0.6720154522253465,
            "tp": 558758,
            "fp": 388705,
            "fn": 156711,
            "tn": 6845138
        },
        "left_pt5_401_c1": {
            "precision": 0.8008982439877652,
            "recall": 0.8742751323897294,
            "dice_score": 0.8359796402773253,
            "tp": 2018286,
            "fp": 501742,
            "fn": 290239,
            "tn": 19179109
        },
        "left_pt5_64_c": {
            "precision": 0.8814087448169826,
            "recall": 0.68331575162266,
            "dice_score": 0.7698230331560916,
            "tp": 2263247,
            "fp": 304514,
            "fn": 1048907,
            "tn": 50165860
        },
        "left_ptc_01_c3": {
            "precision": 0.6864831873184916,
            "recall": 0.8075045954918749,
            "dice_score": 0.7420921842410465,
            "tp": 2888343,
            "fp": 1319106,
            "fn": 688532,
            "tn": 38332179
        },
        "right_pt3_02_c1": {
            "precision": 0.7624366411174145,
            "recall": 0.6249864816307166,
            "dice_score": 0.6869030593269404,
            "tp": 358301,
            "fp": 111641,
            "fn": 214993,
            "tn": 8059001
        },
        "right_pt4_80_c": {
            "precision": 0.5715048012369793,
            "recall": 0.2769916795076751,
            "dice_score": 0.3731354892654415,
            "tp": 230269,
            "fp": 172648,
            "fn": 601052,
            "tn": 12415551
        },
        "right_pt5_401_c1": {
            "precision": 0.826367237809993,
            "recall": 0.7953682135583738,
            "dice_score": 0.8105714568002105,
            "tp": 1825413,
            "fp": 383548,
            "fn": 469641,
            "tn": 18588854
        },
        "right_pt5_64_c": {
            "precision": 0.8799991425447842,
            "recall": 0.6769907612698948,
            "dice_score": 0.7652603115391268,
            "tp": 369465,
            "fp": 50382,
            "fn": 176281,
            "tn": 16937824
        },
        "right_ptc_01_c3": {
            "precision": 0.5975887504611944,
            "recall": 0.6592474033088302,
            "dice_score": 0.6269056325383163,
            "tp": 215417,
            "fp": 145060,
            "fn": 111345,
            "tn": 7303410
        }
    },
    "partition_2_fold_2": {
        "left_pt3_02_c1": {
            "precision": 0.8013378355200355,
            "recall": 0.6526582107011377,
            "dice_score": 0.7193963412168363,
            "tp": 925066,
            "fp": 229336,
            "fn": 492316,
            "tn": 14477186
        },
        "left_pt4_51_c": {
            "precision": 0.7260835854818439,
            "recall": 0.8752117996441159,
            "dice_score": 0.7937035570631205,
            "tp": 1297014,
            "fp": 489301,
            "fn": 184929,
            "tn": 7058388
        },
        "left_pt4_80_c": {
            "precision": 0.6123704717764079,
            "recall": 0.7621308540272185,
            "dice_score": 0.6790920050413721,
            "tp": 545281,
            "fp": 345162,
            "fn": 170188,
            "tn": 6888681
        },
        "left_pt5_401_c1": {
            "precision": 0.7846298959528148,
            "recall": 0.8756201470636013,
            "dice_score": 0.8276316543699178,
            "tp": 2021391,
            "fp": 554844,
            "fn": 287134,
            "tn": 19126007
        },
        "left_pt5_64_c": {
            "precision": 0.907489249375781,
            "recall": 0.6159266749070242,
            "dice_score": 0.7338072642834391,
            "tp": 2040044,
            "fp": 207965,
            "fn": 1272110,
            "tn": 50262409
        },
        "left_ptc_01_c3": {
            "precision": 0.6862540940326605,
            "recall": 0.8022941813734056,
            "dice_score": 0.7397511732508474,
            "tp": 2869706,
            "fp": 1311990,
            "fn": 707169,
            "tn": 38339295
        },
        "right_pt3_02_c1": {
            "precision": 0.8073410917534183,
            "recall": 0.5507087114115968,
            "dice_score": 0.6547768296464054,
            "tp": 315718,
            "fp": 75341,
            "fn": 257576,
            "tn": 8095301
        },
        "right_pt4_80_c": {
            "precision": 0.5784992068821222,
            "recall": 0.28603150888766193,
            "dice_score": 0.3827949615126731,
            "tp": 237784,
            "fp": 173252,
            "fn": 593537,
            "tn": 12414947
        },
        "right_pt5_401_c1": {
            "precision": 0.8182728116552127,
            "recall": 0.7893544117044741,
            "dice_score": 0.8035535159799325,
            "tp": 1811611,
            "fp": 402334,
            "fn": 483443,
            "tn": 18570068
        },
        "right_pt5_64_c": {
            "precision": 0.86641841990939,
            "recall": 0.639519116951842,
            "dice_score": 0.7358753324737948,
            "tp": 349015,
            "fp": 53810,
            "fn": 196731,
            "tn": 16934396
        },
        "right_ptc_01_c3": {
            "precision": 0.557066342806613,
            "recall": 0.609223226690986,
            "dice_score": 0.5819785475605086,
            "tp": 199071,
            "fp": 158285,
            "fn": 127691,
            "tn": 7290185
        }
    },
    "partition_2_fold_3": {
        "left_pt3_02_c1": {
            "precision": 0.7519286469799649,
            "recall": 0.6901406960156119,
            "dice_score": 0.7197109657748573,
            "tp": 978193,
            "fp": 322719,
            "fn": 439189,
            "tn": 14383803
        },
        "left_pt4_51_c": {
            "precision": 0.6964481668813954,
            "recall": 0.8856548463739834,
            "dice_score": 0.7797377150273088,
            "tp": 1312490,
            "fp": 572058,
            "fn": 169453,
            "tn": 6975631
        },
        "left_pt4_80_c": {
            "precision": 0.6164078073604464,
            "recall": 0.7645502460623731,
            "dice_score": 0.6825330278846682,
            "tp": 547012,
            "fp": 340407,
            "fn": 168457,
            "tn": 6893436
        },
        "left_pt5_401_c1": {
            "precision": 0.8124905613977467,
            "recall": 0.8529766842464344,
            "dice_score": 0.8322415308438166,
            "tp": 1969118,
            "fp": 454440,
            "fn": 339407,
            "tn": 19226411
        },
        "left_pt5_64_c": {
            "precision": 0.8786724621780233,
            "recall": 0.6944314787295518,
            "dice_score": 0.7757628741012362,
            "tp": 2300064,
            "fp": 317594,
            "fn": 1012090,
            "tn": 50152780
        },
        "left_ptc_01_c3": {
            "precision": 0.6952396036348591,
            "recall": 0.7756091560370435,
            "dice_score": 0.7332286187453385,
            "tp": 2774257,
            "fp": 1216104,
            "fn": 802618,
            "tn": 38435181
        },
        "right_pt3_02_c1": {
            "precision": 0.7297692953101792,
            "recall": 0.6538931159230691,
            "dice_score": 0.689750786812281,
            "tp": 374873,
            "fp": 138814,
            "fn": 198421,
            "tn": 8031828
        },
        "right_pt4_80_c": {
            "precision": 0.570413383440417,
            "recall": 0.2830037975703729,
            "dice_score": 0.37831240638349023,
            "tp": 235267,
            "fp": 177183,
            "fn": 596054,
            "tn": 12411016
        },
        "right_pt5_401_c1": {
            "precision": 0.8296691139495123,
            "recall": 0.772801424280213,
            "dice_score": 0.8002262227545169,
            "tp": 1773621,
            "fp": 364124,
            "fn": 521433,
            "tn": 18608278
        },
        "right_pt5_64_c": {
            "precision": 0.8383295312805915,
            "recall": 0.6982863823097192,
            "dice_score": 0.7619263739284733,
            "tp": 381087,
            "fp": 73492,
            "fn": 164659,
            "tn": 16914714
        },
        "right_ptc_01_c3": {
            "precision": 0.7622263113142371,
            "recall": 0.7023001450597071,
            "dice_score": 0.7310371849883887,
            "tp": 229485,
            "fp": 71587,
            "fn": 97277,
            "tn": 7376883
        }
    }
}
