# Supplementary material for: Tree ring segmentation performance in highly disturbed trees using deep learning
Source: PLoS One. 2026 Jun 18;21(6):e0321841. doi: 10.1371/journal.pone.0321841 (PMC13278439; doi:10.1371/journal.pone.0321841)
Supplement: S4 Appendix — In this folder, the instance and pixel metrics are provided using the following codes: Models: m0 - CU-Net. m1 - CAU-Net. m2 - CARU-Net. m3 - TLU-Net. m4 - FTU-Net. Datasets: d0C - 512px Data. d1C - 512px GData. d2C - 512px CLData. d7C - 512px BData. d10C - 1024px Data. d11C - 256px Data. d14C - 128px Data. (ZIP) [file pone.0321841.s012.zip › raw_metrics/first_group/m3_d10C/test_def_pixel_evaluation_results_directory_metrics.json]

{
    "directory_metrics": {
        "partition_2_fold_1": {
            "total_tp": 12988817,
            "total_fp": 4212824,
            "total_fn": 4395708,
            "precision": 0.7550917380498756,
            "recall": 0.7471482252175426,
            "dice_score": 0.7510989798637987
        },
        "partition_2_fold_2": {
            "total_tp": 12611701,
            "total_fp": 4001620,
            "total_fn": 4772824,
            "precision": 0.7591318436572676,
            "recall": 0.7254555991607479,
            "dice_score": 0.7419117669984152
        },
        "partition_2_fold_3": {
            "total_tp": 12875467,
            "total_fp": 4048522,
            "total_fn": 4509058,
            "precision": 0.7607820473057504,
            "recall": 0.7406280585750833,
            "dice_score": 0.7505697856806038
        }
    },
    "overall_metrics": {
        "mean_total_tp": 12825328.333,
        "mean_total_fp": 4087655.333,
        "mean_total_fn": 4559196.667,
        "mean_precision": 0.758,
        "mean_recall": 0.738,
        "mean_dice_score": 0.748,
        "std_total_tp": 157986.3576,
        "std_total_fp": 90555.124,
        "std_total_fn": 157986.3576,
        "std_precision": 0.0024,
        "std_recall": 0.0091,
        "std_dice_score": 0.0042
    }
}
