# Supplementary material for: Tree ring segmentation performance in highly disturbed trees using deep learning
Source: PLoS One. 2026 Jun 18;21(6):e0321841. doi: 10.1371/journal.pone.0321841 (PMC13278439; doi:10.1371/journal.pone.0321841)
Supplement: S4 Appendix — In this folder, the instance and pixel metrics are provided using the following codes: Models: m0 - CU-Net. m1 - CAU-Net. m2 - CARU-Net. m3 - TLU-Net. m4 - FTU-Net. Datasets: d0C - 512px Data. d1C - 512px GData. d2C - 512px CLData. d7C - 512px BData. d10C - 1024px Data. d11C - 256px Data. d14C - 128px Data. (ZIP) [file pone.0321841.s012.zip › raw_metrics/first_group/m3_d10C/test_def_pixel_evaluation_results_individuals.json]

{
    "partition_2_fold_1": {
        "pt3_02_c1": {
            "precision": 0.7742562938669361,
            "recall": 0.6484656468455942,
            "dice_score": 0.7058000499735644,
            "tp": 1290885,
            "fp": 376373,
            "fn": 699791
        },
        "pt4_51_c": {
            "precision": 0.699525133194348,
            "recall": 0.8966161316595848,
            "dice_score": 0.7859022665901308,
            "tp": 1328734,
            "fp": 570746,
            "fn": 153209,
            "tn": 6976943
        },
        "pt4_80_c": {
            "precision": 0.584299974821902,
            "recall": 0.5101060906781141,
            "dice_score": 0.5446880921727065,
            "tp": 789027,
            "fp": 561353,
            "fn": 757763
        },
        "pt5_401_c1": {
            "precision": 0.8127950815702891,
            "recall": 0.8349371217481008,
            "dice_score": 0.8237173305353896,
            "tp": 3843699,
            "fp": 885290,
            "fn": 759880
        },
        "pt5_64_c": {
            "precision": 0.8812106541420427,
            "recall": 0.6824210062469219,
            "dice_score": 0.7691794385456858,
            "tp": 2632712,
            "fp": 354896,
            "fn": 1225188
        },
        "ptc_01_c3": {
            "precision": 0.6794680999648418,
            "recall": 0.7950944209207977,
            "dice_score": 0.7327479002398967,
            "tp": 3103760,
            "fp": 1464166,
            "fn": 799877
        }
    },
    "partition_2_fold_2": {
        "pt3_02_c1": {
            "precision": 0.8028568821859626,
            "recall": 0.623297814410783,
            "dice_score": 0.7017737152152194,
            "tp": 1240784,
            "fp": 304677,
            "fn": 749892
        },
        "pt4_51_c": {
            "precision": 0.7260835854818439,
            "recall": 0.8752117996441159,
            "dice_score": 0.7937035570631205,
            "tp": 1297014,
            "fp": 489301,
            "fn": 184929,
            "tn": 7058388
        },
        "pt4_80_c": {
            "precision": 0.6016731733666083,
            "recall": 0.506251656656689,
            "dice_score": 0.5498532617530156,
            "tp": 783065,
            "fp": 518414,
            "fn": 763725
        },
        "pt5_401_c1": {
            "precision": 0.8001791164423884,
            "recall": 0.8326134948482474,
            "dice_score": 0.8160741615789803,
            "tp": 3833002,
            "fp": 957178,
            "fn": 770577
        },
        "pt5_64_c": {
            "precision": 0.9012480600444992,
            "recall": 0.6192641074159517,
            "dice_score": 0.7341086607625998,
            "tp": 2389059,
            "fp": 261775,
            "fn": 1468841
        },
        "ptc_01_c3": {
            "precision": 0.6760832438139065,
            "recall": 0.7861327782270738,
            "dice_score": 0.7269667282544696,
            "tp": 3068777,
            "fp": 1470275,
            "fn": 834860
        }
    },
    "partition_2_fold_3": {
        "pt3_02_c1": {
            "precision": 0.7456556517445452,
            "recall": 0.6797017696501088,
            "dice_score": 0.711152807615744,
            "tp": 1353066,
            "fp": 461533,
            "fn": 637610
        },
        "pt4_51_c": {
            "precision": 0.6964481668813954,
            "recall": 0.8856548463739834,
            "dice_score": 0.7797377150273088,
            "tp": 1312490,
            "fp": 572058,
            "fn": 169453,
            "tn": 6975631
        },
        "pt4_80_c": {
            "precision": 0.6018137212288315,
            "recall": 0.5057435075220295,
            "dice_score": 0.5496120188614091,
            "tp": 782279,
            "fp": 517590,
            "fn": 764511
        },
        "pt5_401_c1": {
            "precision": 0.8205416303192311,
            "recall": 0.8130063587482695,
            "dice_score": 0.8167566150878975,
            "tp": 3742739,
            "fp": 818564,
            "fn": 860840
        },
        "pt5_64_c": {
            "precision": 0.872703180125752,
            "recall": 0.6949768008502035,
            "dice_score": 0.7737656557150313,
            "tp": 2681151,
            "fp": 391086,
            "fn": 1176749
        },
        "ptc_01_c3": {
            "precision": 0.6999391578524004,
            "recall": 0.7694726738167509,
            "dice_score": 0.7330607304147493,
            "tp": 3003742,
            "fp": 1287691,
            "fn": 899895
        }
    }
}
