# Supplementary material for: Tree ring segmentation performance in highly disturbed trees using deep learning
Source: PLoS One. 2026 Jun 18;21(6):e0321841. doi: 10.1371/journal.pone.0321841 (PMC13278439; doi:10.1371/journal.pone.0321841)
Supplement: S4 Appendix — In this folder, the instance and pixel metrics are provided using the following codes: Models: m0 - CU-Net. m1 - CAU-Net. m2 - CARU-Net. m3 - TLU-Net. m4 - FTU-Net. Datasets: d0C - 512px Data. d1C - 512px GData. d2C - 512px CLData. d7C - 512px BData. d10C - 1024px Data. d11C - 256px Data. d14C - 128px Data. (ZIP) [file pone.0321841.s012.zip › raw_metrics/first_group/m3_d10C/test_instance_evaluation_results.json]

{
    "partition_2_fold_1": {
        "left_pt1_08_c": {
            "precision": 0.5446428571428571,
            "recall": 0.7439024390243902,
            "dice_score": 0.6288659793814433,
            "tp": 61,
            "fp": 51,
            "fn": 21
        },
        "left_pt3_5_c": {
            "precision": 0.06837606837606838,
            "recall": 0.17777777777777778,
            "dice_score": 0.09876543209876544,
            "tp": 8,
            "fp": 109,
            "fn": 37
        },
        "left_pt4_4_cd": {
            "precision": 0.34523809523809523,
            "recall": 0.6744186046511628,
            "dice_score": 0.45669291338582674,
            "tp": 29,
            "fp": 55,
            "fn": 14
        },
        "left_pt5_24_cd": {
            "precision": 0.631578947368421,
            "recall": 0.8135593220338984,
            "dice_score": 0.7111111111111111,
            "tp": 48,
            "fp": 28,
            "fn": 11
        },
        "left_pt5_37_dc": {
            "precision": 0.8541666666666666,
            "recall": 0.9111111111111111,
            "dice_score": 0.8817204301075269,
            "tp": 123,
            "fp": 21,
            "fn": 12
        },
        "left_pt5_414_cd": {
            "precision": 0.2682926829268293,
            "recall": 0.1506849315068493,
            "dice_score": 0.19298245614035087,
            "tp": 33,
            "fp": 90,
            "fn": 186
        },
        "right_pt1_08_c": {
            "precision": 0.2894736842105263,
            "recall": 0.6111111111111112,
            "dice_score": 0.3928571428571429,
            "tp": 22,
            "fp": 54,
            "fn": 14
        },
        "right_pt3_5_c": {
            "precision": 0.2602739726027397,
            "recall": 0.5428571428571428,
            "dice_score": 0.3518518518518518,
            "tp": 19,
            "fp": 54,
            "fn": 16
        },
        "right_pt4_4_cd": {
            "precision": 0.6229508196721312,
            "recall": 0.6909090909090909,
            "dice_score": 0.6551724137931035,
            "tp": 38,
            "fp": 23,
            "fn": 17
        },
        "right_pt5_24_cd": {
            "precision": 0.7361111111111112,
            "recall": 0.8983050847457628,
            "dice_score": 0.8091603053435116,
            "tp": 53,
            "fp": 19,
            "fn": 6
        },
        "right_pt5_37_dc": {
            "precision": 0.5135135135135135,
            "recall": 0.7037037037037037,
            "dice_score": 0.59375,
            "tp": 95,
            "fp": 90,
            "fn": 40
        },
        "right_pt5_414_cd": {
            "precision": 0.18877551020408162,
            "recall": 0.2846153846153846,
            "dice_score": 0.2269938650306748,
            "tp": 37,
            "fp": 159,
            "fn": 93
        }
    },
    "partition_2_fold_2": {
        "left_pt1_06_c": {
            "precision": 0.29545454545454547,
            "recall": 0.5118110236220472,
            "dice_score": 0.37463976945244964,
            "tp": 65,
            "fp": 155,
            "fn": 62
        },
        "left_pt3_04_c1": {
            "precision": 0.24064171122994651,
            "recall": 0.4017857142857143,
            "dice_score": 0.3010033444816054,
            "tp": 45,
            "fp": 142,
            "fn": 67
        },
        "left_pt4_117_cd": {
            "precision": 0.42207792207792205,
            "recall": 0.6598984771573604,
            "dice_score": 0.5148514851485148,
            "tp": 130,
            "fp": 178,
            "fn": 67
        },
        "left_pt5_373_c": {
            "precision": 0.5463917525773195,
            "recall": 0.8153846153846154,
            "dice_score": 0.6543209876543209,
            "tp": 106,
            "fp": 88,
            "fn": 24
        },
        "left_pt5_418_c": {
            "precision": 0.7976190476190477,
            "recall": 0.9178082191780822,
            "dice_score": 0.8535031847133758,
            "tp": 134,
            "fp": 34,
            "fn": 12
        },
        "right_pt1_06_c": {
            "precision": 0.37254901960784315,
            "recall": 0.6551724137931034,
            "dice_score": 0.47500000000000003,
            "tp": 19,
            "fp": 32,
            "fn": 10
        },
        "right_pt3_04_c1": {
            "precision": 0.6546762589928058,
            "recall": 0.7711864406779662,
            "dice_score": 0.7081712062256811,
            "tp": 91,
            "fp": 48,
            "fn": 27
        },
        "right_pt4_117_cd": {
            "precision": 0.5371621621621622,
            "recall": 0.803030303030303,
            "dice_score": 0.6437246963562754,
            "tp": 159,
            "fp": 137,
            "fn": 39
        },
        "right_pt5_373_c": {
            "precision": 0.49767441860465117,
            "recall": 0.816793893129771,
            "dice_score": 0.6184971098265896,
            "tp": 107,
            "fp": 108,
            "fn": 24
        },
        "right_pt5_379_d": {
            "precision": 0.027985074626865673,
            "recall": 0.046012269938650305,
            "dice_score": 0.034802784222737825,
            "tp": 15,
            "fp": 521,
            "fn": 311
        },
        "right_pt5_418_c": {
            "precision": 0.6776859504132231,
            "recall": 0.8631578947368421,
            "dice_score": 0.7592592592592592,
            "tp": 82,
            "fp": 39,
            "fn": 13
        }
    },
    "partition_2_fold_3": {
        "left_pt1_06_c2": {
            "precision": 0.07407407407407407,
            "recall": 0.2222222222222222,
            "dice_score": 0.1111111111111111,
            "tp": 4,
            "fp": 50,
            "fn": 14
        },
        "left_pt1_09_c1": {
            "precision": 0.6417910447761194,
            "recall": 0.7962962962962963,
            "dice_score": 0.7107438016528925,
            "tp": 43,
            "fp": 24,
            "fn": 11
        },
        "left_pt2_1_c1": {
            "precision": 0.0,
            "recall": 0.0,
            "dice_score": 0,
            "tp": 0,
            "fp": 11,
            "fn": 2
        },
        "left_pt3_12a_b2": {
            "precision": 0.7272727272727273,
            "recall": 0.8571428571428571,
            "dice_score": 0.7868852459016394,
            "tp": 24,
            "fp": 9,
            "fn": 4
        },
        "left_pt5_44_cd": {
            "precision": 0.7382198952879581,
            "recall": 0.88125,
            "dice_score": 0.8034188034188033,
            "tp": 141,
            "fp": 50,
            "fn": 19
        },
        "left_pt5_70_c1": {
            "precision": 0.4979757085020243,
            "recall": 0.7834394904458599,
            "dice_score": 0.6089108910891089,
            "tp": 123,
            "fp": 124,
            "fn": 34
        },
        "right_pt1_06_c2": {
            "precision": 0.291005291005291,
            "recall": 0.48672566371681414,
            "dice_score": 0.36423841059602646,
            "tp": 55,
            "fp": 134,
            "fn": 58
        },
        "right_pt1_09_c1": {
            "precision": 0.6268656716417911,
            "recall": 0.8076923076923077,
            "dice_score": 0.7058823529411765,
            "tp": 42,
            "fp": 25,
            "fn": 10
        },
        "right_pt2_1_c1": {
            "precision": 0.540453074433657,
            "recall": 0.8520408163265306,
            "dice_score": 0.6613861386138614,
            "tp": 167,
            "fp": 142,
            "fn": 29
        },
        "right_pt3_12a_b2": {
            "precision": 0.5384615384615384,
            "recall": 0.6363636363636364,
            "dice_score": 0.5833333333333334,
            "tp": 21,
            "fp": 18,
            "fn": 12
        },
        "right_pt5_44_cd": {
            "precision": 0.7058823529411765,
            "recall": 0.8301886792452831,
            "dice_score": 0.763005780346821,
            "tp": 132,
            "fp": 55,
            "fn": 27
        },
        "right_pt5_70_c1": {
            "precision": 0.42857142857142855,
            "recall": 0.7261146496815286,
            "dice_score": 0.5390070921985816,
            "tp": 114,
            "fp": 152,
            "fn": 43
        }
    }
}
