# Supplementary material for: Tree ring segmentation performance in highly disturbed trees using deep learning
Source: PLoS One. 2026 Jun 18;21(6):e0321841. doi: 10.1371/journal.pone.0321841 (PMC13278439; doi:10.1371/journal.pone.0321841)
Supplement: S4 Appendix — In this folder, the instance and pixel metrics are provided using the following codes: Models: m0 - CU-Net. m1 - CAU-Net. m2 - CARU-Net. m3 - TLU-Net. m4 - FTU-Net. Datasets: d0C - 512px Data. d1C - 512px GData. d2C - 512px CLData. d7C - 512px BData. d10C - 1024px Data. d11C - 256px Data. d14C - 128px Data. (ZIP) [file pone.0321841.s012.zip › raw_metrics/first_group/m3_d10C/test_instance_evaluation_results_directory_metrics.json]

{
    "directory_metrics": {
        "partition_2_fold_1": {
            "total_tp": 566,
            "total_fp": 753,
            "total_fn": 467,
            "precision": 0.4291129643669447,
            "recall": 0.547918683446273,
            "dice_score": 0.48129251700680276
        },
        "partition_2_fold_2": {
            "total_tp": 953,
            "total_fp": 1482,
            "total_fn": 656,
            "precision": 0.39137577002053386,
            "recall": 0.5922933499067744,
            "dice_score": 0.4713155291790307
        },
        "partition_2_fold_3": {
            "total_tp": 866,
            "total_fp": 794,
            "total_fn": 263,
            "precision": 0.5216867469879518,
            "recall": 0.7670504871567759,
            "dice_score": 0.621011115095016
        }
    },
    "overall_metrics": {
        "mean_total_tp": 795.0,
        "mean_total_fp": 1009.667,
        "mean_total_fn": 462.0,
        "mean_precision": 0.447,
        "mean_recall": 0.636,
        "mean_dice_score": 0.525,
        "std_total_tp": 165.777,
        "std_total_fp": 334.4093,
        "std_total_fn": 160.4805,
        "std_precision": 0.0547,
        "std_recall": 0.0946,
        "std_dice_score": 0.0683
    }
}
