# Supplementary material for: Tree ring segmentation performance in highly disturbed trees using deep learning
Source: PLoS One. 2026 Jun 18;21(6):e0321841. doi: 10.1371/journal.pone.0321841 (PMC13278439; doi:10.1371/journal.pone.0321841)
Supplement: S4 Appendix — In this folder, the instance and pixel metrics are provided using the following codes: Models: m0 - CU-Net. m1 - CAU-Net. m2 - CARU-Net. m3 - TLU-Net. m4 - FTU-Net. Datasets: d0C - 512px Data. d1C - 512px GData. d2C - 512px CLData. d7C - 512px BData. d10C - 1024px Data. d11C - 256px Data. d14C - 128px Data. (ZIP) [file pone.0321841.s012.zip › raw_metrics/first_group/m3_d10C/test_instance_evaluation_results_individuals.json]

{
    "partition_2_fold_1": {
        "pt1_08_c": {
            "precision": 0.44148936170212766,
            "recall": 0.7033898305084746,
            "dice_score": 0.5424836601307189,
            "tp": 83,
            "fp": 105,
            "fn": 35
        },
        "pt3_5_c": {
            "precision": 0.14210526315789473,
            "recall": 0.3375,
            "dice_score": 0.19999999999999998,
            "tp": 27,
            "fp": 163,
            "fn": 53
        },
        "pt4_4_cd": {
            "precision": 0.46206896551724136,
            "recall": 0.6836734693877551,
            "dice_score": 0.5514403292181069,
            "tp": 67,
            "fp": 78,
            "fn": 31
        },
        "pt5_24_cd": {
            "precision": 0.6824324324324325,
            "recall": 0.8559322033898306,
            "dice_score": 0.7593984962406016,
            "tp": 101,
            "fp": 47,
            "fn": 17
        },
        "pt5_37_dc": {
            "precision": 0.662613981762918,
            "recall": 0.8074074074074075,
            "dice_score": 0.7278797996661103,
            "tp": 218,
            "fp": 111,
            "fn": 52
        },
        "pt5_414_cd": {
            "precision": 0.219435736677116,
            "recall": 0.20057306590257878,
            "dice_score": 0.2095808383233533,
            "tp": 70,
            "fp": 249,
            "fn": 279
        }
    },
    "partition_2_fold_2": {
        "pt1_06_c": {
            "precision": 0.30996309963099633,
            "recall": 0.5384615384615384,
            "dice_score": 0.39344262295081966,
            "tp": 84,
            "fp": 187,
            "fn": 72
        },
        "pt3_04_c1": {
            "precision": 0.4171779141104294,
            "recall": 0.591304347826087,
            "dice_score": 0.4892086330935252,
            "tp": 136,
            "fp": 190,
            "fn": 94
        },
        "pt4_117_cd": {
            "precision": 0.478476821192053,
            "recall": 0.7316455696202532,
            "dice_score": 0.5785785785785785,
            "tp": 289,
            "fp": 315,
            "fn": 106
        },
        "pt5_373_c": {
            "precision": 0.5207823960880196,
            "recall": 0.8160919540229885,
            "dice_score": 0.6358208955223881,
            "tp": 213,
            "fp": 196,
            "fn": 48
        },
        "pt5_418_c": {
            "precision": 0.7474048442906575,
            "recall": 0.8962655601659751,
            "dice_score": 0.8150943396226416,
            "tp": 216,
            "fp": 73,
            "fn": 25
        },
        "pt5_379_d": {
            "precision": 0.027985074626865673,
            "recall": 0.046012269938650305,
            "dice_score": 0.034802784222737825,
            "tp": 15,
            "fp": 521,
            "fn": 311
        }
    },
    "partition_2_fold_3": {
        "pt1_06_c2": {
            "precision": 0.24279835390946503,
            "recall": 0.45038167938931295,
            "dice_score": 0.3155080213903743,
            "tp": 59,
            "fp": 184,
            "fn": 72
        },
        "pt1_09_c1": {
            "precision": 0.6343283582089553,
            "recall": 0.8018867924528302,
            "dice_score": 0.7083333333333335,
            "tp": 85,
            "fp": 49,
            "fn": 21
        },
        "pt2_1_c1": {
            "precision": 0.521875,
            "recall": 0.8434343434343434,
            "dice_score": 0.6447876447876447,
            "tp": 167,
            "fp": 153,
            "fn": 31
        },
        "pt3_12a_b2": {
            "precision": 0.625,
            "recall": 0.7377049180327869,
            "dice_score": 0.6766917293233082,
            "tp": 45,
            "fp": 27,
            "fn": 16
        },
        "pt5_44_cd": {
            "precision": 0.7222222222222222,
            "recall": 0.8557993730407524,
            "dice_score": 0.7833572453371592,
            "tp": 273,
            "fp": 105,
            "fn": 46
        },
        "pt5_70_c1": {
            "precision": 0.4619883040935672,
            "recall": 0.7547770700636943,
            "dice_score": 0.5731559854897219,
            "tp": 237,
            "fp": 276,
            "fn": 77
        }
    }
}
