# Supplementary material for: Tree ring segmentation performance in highly disturbed trees using deep learning
Source: PLoS One. 2026 Jun 18;21(6):e0321841. doi: 10.1371/journal.pone.0321841 (PMC13278439; doi:10.1371/journal.pone.0321841)
Supplement: S4 Appendix — In this folder, the instance and pixel metrics are provided using the following codes: Models: m0 - CU-Net. m1 - CAU-Net. m2 - CARU-Net. m3 - TLU-Net. m4 - FTU-Net. Datasets: d0C - 512px Data. d1C - 512px GData. d2C - 512px CLData. d7C - 512px BData. d10C - 1024px Data. d11C - 256px Data. d14C - 128px Data. (ZIP) [file pone.0321841.s012.zip › raw_metrics/first_group/m3_d10C/test_pixel_evaluation_results.json]

{
    "partition_2_fold_1": {
        "left_pt1_08_c": {
            "precision": 0.7373917344242074,
            "recall": 0.8842566424736734,
            "dice_score": 0.8041737636331616,
            "tp": 1237465,
            "fp": 440700,
            "fn": 161976,
            "tn": 19216371
        },
        "left_pt3_5_c": {
            "precision": 0.7930108880013131,
            "recall": 0.3725315115250961,
            "dice_score": 0.5069254364028721,
            "tp": 724693,
            "fp": 189157,
            "fn": 1220627,
            "tn": 29083187
        },
        "left_pt4_4_cd": {
            "precision": 0.7973198924844258,
            "recall": 0.706534491450638,
            "dice_score": 0.7491869037026204,
            "tp": 758197,
            "fp": 192735,
            "fn": 314924,
            "tn": 20114240
        },
        "left_pt5_24_cd": {
            "precision": 0.6723755421235963,
            "recall": 0.8045166733293567,
            "dice_score": 0.7325346138565658,
            "tp": 637960,
            "fp": 310855,
            "fn": 155013,
            "tn": 31909932
        },
        "left_pt5_37_dc": {
            "precision": 0.6312041652352185,
            "recall": 0.9049527995746717,
            "dice_score": 0.7436869923035446,
            "tp": 1017871,
            "fp": 594715,
            "fn": 106907,
            "tn": 18779963
        },
        "left_pt5_414_cd": {
            "precision": 0.45976199271702417,
            "recall": 0.8478661325991318,
            "dice_score": 0.5962193916359887,
            "tp": 899831,
            "fp": 1057336,
            "fn": 161458,
            "tn": 13696031
        },
        "right_pt1_08_c": {
            "precision": 0.6855871197558673,
            "recall": 0.7703473838218028,
            "dice_score": 0.7255000040016326,
            "tp": 543903,
            "fp": 249436,
            "fn": 162146,
            "tn": 12783523
        },
        "right_pt3_5_c": {
            "precision": 0.8348552515003642,
            "recall": 0.6386707806418706,
            "dice_score": 0.723703068107364,
            "tp": 1016746,
            "fp": 201125,
            "fn": 575226,
            "tn": 11447223
        },
        "right_pt4_4_cd": {
            "precision": 0.8452252196890555,
            "recall": 0.6960820864049664,
            "dice_score": 0.7634378064349017,
            "tp": 825261,
            "fp": 151119,
            "fn": 360319,
            "tn": 16196229
        },
        "right_pt5_24_cd": {
            "precision": 0.7287317956904179,
            "recall": 0.8239685803738491,
            "dice_score": 0.7734294554501563,
            "tp": 622678,
            "fp": 231790,
            "fn": 133028,
            "tn": 21967512
        },
        "right_pt5_37_dc": {
            "precision": 0.5976598666395325,
            "recall": 0.8204288211863638,
            "dice_score": 0.6915468462120213,
            "tp": 977961,
            "fp": 658356,
            "fn": 214051,
            "tn": 23651328
        },
        "right_pt5_414_cd": {
            "precision": 0.4271941489361702,
            "recall": 0.7612846298426893,
            "dice_score": 0.547281693793454,
            "tp": 908495,
            "fp": 1218161,
            "fn": 284876,
            "tn": 14262260
        }
    },
    "partition_2_fold_2": {
        "left_pt1_06_c": {
            "precision": 0.7598747325698036,
            "recall": 0.6632761197323567,
            "dice_score": 0.7082970344096059,
            "tp": 1397611,
            "fp": 441654,
            "fn": 709522,
            "tn": 14997453
        },
        "left_pt3_04_c1": {
            "precision": 0.5963999599340877,
            "recall": 0.8368491457162904,
            "dice_score": 0.696455061452268,
            "tp": 1518318,
            "fp": 1027487,
            "fn": 296009,
            "tn": 14954282
        },
        "left_pt4_117_cd": {
            "precision": 0.7607757438788935,
            "recall": 0.7533494684935548,
            "dice_score": 0.7570443944935423,
            "tp": 3759473,
            "fp": 1182158,
            "fn": 1230871,
            "tn": 20829354
        },
        "left_pt5_373_c": {
            "precision": 0.7866419855395792,
            "recall": 0.7522811784848421,
            "dice_score": 0.7690779809692693,
            "tp": 2213631,
            "fp": 600395,
            "fn": 728927,
            "tn": 15747159
        },
        "left_pt5_418_c": {
            "precision": 0.7728458688513198,
            "recall": 0.8589593402195723,
            "dice_score": 0.8136304185202681,
            "tp": 1534664,
            "fp": 451067,
            "fn": 251991,
            "tn": 24727270
        },
        "right_pt1_06_c": {
            "precision": 0.792616899097621,
            "recall": 0.7575148548140754,
            "dice_score": 0.7746684418637102,
            "tp": 502424,
            "fp": 131456,
            "fn": 160829,
            "tn": 8481707
        },
        "right_pt3_04_c1": {
            "precision": 0.6605485823029075,
            "recall": 0.8727642302293942,
            "dice_score": 0.75197072671767,
            "tp": 1782744,
            "fp": 916140,
            "fn": 259897,
            "tn": 19227203
        },
        "right_pt4_117_cd": {
            "precision": 0.7599966357650082,
            "recall": 0.8330943378831073,
            "dice_score": 0.79486847209504,
            "tp": 4716891,
            "fp": 1489572,
            "fn": 945002,
            "tn": 33676439
        },
        "right_pt5_373_c": {
            "precision": 0.7493476359783227,
            "recall": 0.7995422471300203,
            "dice_score": 0.7736316174385752,
            "tp": 2347871,
            "fp": 785349,
            "fn": 588648,
            "tn": 15152500
        },
        "right_pt5_379_d": {
            "precision": 0.3204900891345093,
            "recall": 0.48517380043595626,
            "dice_score": 0.3860006550134661,
            "tp": 1329465,
            "fp": 2818760,
            "fn": 1410718,
            "tn": 26841441
        },
        "right_pt5_418_c": {
            "precision": 0.7586624255961082,
            "recall": 0.8440383426959767,
            "dice_score": 0.7990763953376352,
            "tp": 908257,
            "fp": 288925,
            "fn": 167828,
            "tn": 15819758
        }
    },
    "partition_2_fold_3": {
        "left_pt1_06_c2": {
            "precision": 0.6785093055996583,
            "recall": 0.45082311557225996,
            "dice_score": 0.541714154947905,
            "tp": 241455,
            "fp": 114406,
            "fn": 294132,
            "tn": 10356983
        },
        "left_pt1_09_c1": {
            "precision": 0.6519940363932316,
            "recall": 0.8083806893621541,
            "dice_score": 0.7218139006438228,
            "tp": 547956,
            "fp": 292475,
            "fn": 129888,
            "tn": 25159089
        },
        "left_pt2_1_c1": {
            "precision": 0.3828945326643563,
            "recall": 0.17682256831645327,
            "dice_score": 0.24192362370704446,
            "tp": 14805,
            "fp": 23861,
            "fn": 68923,
            "tn": 1811387
        },
        "left_pt3_12a_b2": {
            "precision": 0.825169839424544,
            "recall": 0.7299367714049282,
            "dice_score": 0.7746373197256291,
            "tp": 363418,
            "fp": 76998,
            "fn": 134458,
            "tn": 9249382
        },
        "left_pt5_44_cd": {
            "precision": 0.833278350306884,
            "recall": 0.7879352638951774,
            "dice_score": 0.8099727156193997,
            "tp": 1482683,
            "fp": 296654,
            "fn": 399049,
            "tn": 18127534
        },
        "left_pt5_70_c1": {
            "precision": 0.7252432405886884,
            "recall": 0.7734058062340546,
            "dice_score": 0.7485506154926156,
            "tp": 1816458,
            "fp": 688161,
            "fn": 532190,
            "tn": 24889719
        },
        "right_pt1_06_c2": {
            "precision": 0.7065335283331632,
            "recall": 0.7038277702832157,
            "dice_score": 0.7051780538290623,
            "tp": 1252679,
            "fp": 520314,
            "fn": 527130,
            "tn": 14639909
        },
        "right_pt1_09_c1": {
            "precision": 0.672567027306623,
            "recall": 0.7942565084738213,
            "dice_score": 0.728364013519802,
            "tp": 499303,
            "fp": 243081,
            "fn": 129339,
            "tn": 24765141
        },
        "right_pt2_1_c1": {
            "precision": 0.7235858565832362,
            "recall": 0.8945674325247849,
            "dice_score": 0.8000432916855778,
            "tp": 4945328,
            "fp": 1889145,
            "fn": 582850,
            "tn": 79485461
        },
        "right_pt3_12a_b2": {
            "precision": 0.799251048878307,
            "recall": 0.6643379484992065,
            "dice_score": 0.725576378476554,
            "tp": 345760,
            "fp": 86845,
            "fn": 174698,
            "tn": 11844537
        },
        "right_pt5_44_cd": {
            "precision": 0.7919814418045619,
            "recall": 0.7725012479839726,
            "dice_score": 0.782120065843446,
            "tp": 1394296,
            "fp": 366220,
            "fn": 410615,
            "tn": 20132613
        },
        "right_pt5_70_c1": {
            "precision": 0.7594888046898923,
            "recall": 0.7113767646176622,
            "dice_score": 0.7346459117919012,
            "tp": 2058602,
            "fp": 651908,
            "fn": 835226,
            "tn": 24615288
        }
    }
}
