# Supplementary material for: Tree ring segmentation performance in highly disturbed trees using deep learning
Source: PLoS One. 2026 Jun 18;21(6):e0321841. doi: 10.1371/journal.pone.0321841 (PMC13278439; doi:10.1371/journal.pone.0321841)
Supplement: S4 Appendix — In this folder, the instance and pixel metrics are provided using the following codes: Models: m0 - CU-Net. m1 - CAU-Net. m2 - CARU-Net. m3 - TLU-Net. m4 - FTU-Net. Datasets: d0C - 512px Data. d1C - 512px GData. d2C - 512px CLData. d7C - 512px BData. d10C - 1024px Data. d11C - 256px Data. d14C - 128px Data. (ZIP) [file pone.0321841.s012.zip › raw_metrics/first_group/m3_d10C/test_pixel_evaluation_results_directory_metrics.json]

{
    "directory_metrics": {
        "partition_2_fold_1": {
            "total_tp": 10171061,
            "total_fp": 5495485,
            "total_fn": 3850551,
            "precision": 0.6492216599625725,
            "recall": 0.7253845706185565,
            "dice_score": 0.6851931332351439
        },
        "partition_2_fold_2": {
            "total_tp": 22011349,
            "total_fp": 10132963,
            "total_fn": 6750242,
            "precision": 0.6847665303895756,
            "recall": 0.7653035953400492,
            "dice_score": 0.7227985438455777
        },
        "partition_2_fold_3": {
            "total_tp": 14962743,
            "total_fp": 5250068,
            "total_fn": 4218498,
            "precision": 0.7402603724934647,
            "recall": 0.780071685664134,
            "dice_score": 0.7596447808923031
        }
    },
    "overall_metrics": {
        "mean_total_tp": 15715051.0,
        "mean_total_fp": 6959505.333,
        "mean_total_fn": 4939763.667,
        "mean_precision": 0.691,
        "mean_recall": 0.757,
        "mean_dice_score": 0.723,
        "std_total_tp": 4862960.722,
        "std_total_fp": 2246209.0356,
        "std_total_fn": 1288984.1207,
        "std_precision": 0.0375,
        "std_recall": 0.0231,
        "std_dice_score": 0.0304
    }
}
