# Supplementary material for: Tree ring segmentation performance in highly disturbed trees using deep learning
Source: PLoS One. 2026 Jun 18;21(6):e0321841. doi: 10.1371/journal.pone.0321841 (PMC13278439; doi:10.1371/journal.pone.0321841)
Supplement: S4 Appendix — In this folder, the instance and pixel metrics are provided using the following codes: Models: m0 - CU-Net. m1 - CAU-Net. m2 - CARU-Net. m3 - TLU-Net. m4 - FTU-Net. Datasets: d0C - 512px Data. d1C - 512px GData. d2C - 512px CLData. d7C - 512px BData. d10C - 1024px Data. d11C - 256px Data. d14C - 128px Data. (ZIP) [file pone.0321841.s012.zip › raw_metrics/first_group/m3_d10C/test_pixel_evaluation_results_individuals.json]

{
    "partition_2_fold_1": {
        "pt1_08_c": {
            "precision": 0.7207627420388557,
            "recall": 0.8460586371818437,
            "dice_score": 0.77840084562051,
            "tp": 1781368,
            "fp": 690136,
            "fn": 324122
        },
        "pt3_5_c": {
            "precision": 0.8169169417573876,
            "recall": 0.4923085230170424,
            "dice_score": 0.6143711436188275,
            "tp": 1741439,
            "fp": 390282,
            "fn": 1795853
        },
        "pt4_4_cd": {
            "precision": 0.8215888242277327,
            "recall": 0.701048080290397,
            "dice_score": 0.7565471010242921,
            "tp": 1583458,
            "fp": 343854,
            "fn": 675243
        },
        "pt5_24_cd": {
            "precision": 0.6990794012919769,
            "recall": 0.8140085840900535,
            "dice_score": 0.7521791714822542,
            "tp": 1260638,
            "fp": 542645,
            "fn": 288041
        },
        "pt5_37_dc": {
            "precision": 0.6143095069320321,
            "recall": 0.861464353696278,
            "dice_score": 0.7171908331990284,
            "tp": 1995832,
            "fp": 1253071,
            "fn": 320958
        },
        "pt5_414_cd": {
            "precision": 0.4428022468162797,
            "recall": 0.8020393318726549,
            "dice_score": 0.5705863690097457,
            "tp": 1808326,
            "fp": 2275497,
            "fn": 446334
        }
    },
    "partition_2_fold_2": {
        "pt1_06_c": {
            "precision": 0.7682667211182522,
            "recall": 0.6858376413972638,
            "dice_score": 0.72471584510514,
            "tp": 1900035,
            "fp": 573110,
            "fn": 870351
        },
        "pt3_04_c1": {
            "precision": 0.6294104378734373,
            "recall": 0.8558696883147592,
            "dice_score": 0.7253760496577711,
            "tp": 3301062,
            "fp": 1943627,
            "fn": 555906
        },
        "pt4_117_cd": {
            "precision": 0.7603419920929981,
            "recall": 0.7957355811741703,
            "dice_score": 0.7776362661649494,
            "tp": 8476364,
            "fp": 2671730,
            "fn": 2175873
        },
        "pt5_373_c": {
            "precision": 0.7669940002481821,
            "recall": 0.7758874394739175,
            "dice_score": 0.7714150881892876,
            "tp": 4561502,
            "fp": 1385744,
            "fn": 1317575
        },
        "pt5_418_c": {
            "precision": 0.7675110818297578,
            "recall": 0.8533506361038725,
            "dice_score": 0.8081578615246359,
            "tp": 2442921,
            "fp": 739992,
            "fn": 419819
        },
        "pt5_379_d": {
            "precision": 0.3204900891345093,
            "recall": 0.48517380043595626,
            "dice_score": 0.3860006550134661,
            "tp": 1329465,
            "fp": 2818760,
            "fn": 1410718,
            "tn": 26841441
        }
    },
    "partition_2_fold_3": {
        "pt1_06_c2": {
            "precision": 0.7018489760218408,
            "recall": 0.6453038702666845,
            "dice_score": 0.672389717050121,
            "tp": 1494134,
            "fp": 634720,
            "fn": 821262
        },
        "pt1_09_c1": {
            "precision": 0.6616433379769587,
            "recall": 0.80158455582379,
            "dice_score": 0.724922048620064,
            "tp": 1047259,
            "fp": 535556,
            "fn": 259227
        },
        "pt2_1_c1": {
            "precision": 0.7216692402117868,
            "recall": 0.8838588885843776,
            "dice_score": 0.7945719058281328,
            "tp": 4960133,
            "fp": 1913006,
            "fn": 651773
        },
        "pt3_12a_b2": {
            "precision": 0.8123263930650008,
            "recall": 0.6964100187168454,
            "dice_score": 0.7499152723840844,
            "tp": 709178,
            "fp": 163843,
            "fn": 309156
        },
        "pt5_44_cd": {
            "precision": 0.812739681563048,
            "recall": 0.7803790602995734,
            "dice_score": 0.7962307043413572,
            "tp": 2876979,
            "fp": 662874,
            "fn": 809664
        },
        "pt5_70_c1": {
            "precision": 0.7430420225463262,
            "recall": 0.7391659971357046,
            "dice_score": 0.7410989418705334,
            "tp": 3875060,
            "fp": 1340069,
            "fn": 1367416
        }
    }
}
