# Supplementary material for: Tree ring segmentation performance in highly disturbed trees using deep learning
Source: PLoS One. 2026 Jun 18;21(6):e0321841. doi: 10.1371/journal.pone.0321841 (PMC13278439; doi:10.1371/journal.pone.0321841)
Supplement: S4 Appendix — In this folder, the instance and pixel metrics are provided using the following codes: Models: m0 - CU-Net. m1 - CAU-Net. m2 - CARU-Net. m3 - TLU-Net. m4 - FTU-Net. Datasets: d0C - 512px Data. d1C - 512px GData. d2C - 512px CLData. d7C - 512px BData. d10C - 1024px Data. d11C - 256px Data. d14C - 128px Data. (ZIP) [file pone.0321841.s012.zip › raw_metrics/first_group/m4_d0C/colored_images_instance_evaluation_results_directory_metrics.json]

{
    "directory_metrics": {
        "partition_2_fold_1": {
            "total_tp": 239,
            "total_fp": 327,
            "total_fn": 196,
            "precision": 0.42226148409893993,
            "recall": 0.5494252873563218,
            "dice_score": 0.4775224775224775
        },
        "partition_2_fold_2": {
            "total_tp": 237,
            "total_fp": 340,
            "total_fn": 198,
            "precision": 0.41074523396880414,
            "recall": 0.5448275862068965,
            "dice_score": 0.46837944664031617
        },
        "partition_2_fold_3": {
            "total_tp": 223,
            "total_fp": 359,
            "total_fn": 212,
            "precision": 0.38316151202749144,
            "recall": 0.5126436781609195,
            "dice_score": 0.43854473942969513
        }
    },
    "overall_metrics": {
        "mean_total_tp": 233.0,
        "mean_total_fp": 342.0,
        "mean_total_fn": 202.0,
        "mean_precision": 0.405,
        "mean_recall": 0.536,
        "mean_dice_score": 0.461,
        "std_total_tp": 7.1181,
        "std_total_fp": 13.1403,
        "std_total_fn": 7.1181,
        "std_precision": 0.0164,
        "std_recall": 0.0164,
        "std_dice_score": 0.0166
    }
}
