# Supplementary material for: Tree ring segmentation performance in highly disturbed trees using deep learning
Source: PLoS One. 2026 Jun 18;21(6):e0321841. doi: 10.1371/journal.pone.0321841 (PMC13278439; doi:10.1371/journal.pone.0321841)
Supplement: S4 Appendix — In this folder, the instance and pixel metrics are provided using the following codes: Models: m0 - CU-Net. m1 - CAU-Net. m2 - CARU-Net. m3 - TLU-Net. m4 - FTU-Net. Datasets: d0C - 512px Data. d1C - 512px GData. d2C - 512px CLData. d7C - 512px BData. d10C - 1024px Data. d11C - 256px Data. d14C - 128px Data. (ZIP) [file pone.0321841.s012.zip › raw_metrics/first_group/m4_d0C/colored_images_instance_evaluation_results_individuals.json]

{
    "partition_2_fold_1": {
        "pt5_359_a1": {
            "precision": 0.3727598566308244,
            "recall": 0.5561497326203209,
            "dice_score": 0.44635193133047213,
            "tp": 104,
            "fp": 175,
            "fn": 83
        },
        "ptc_01_a1": {
            "precision": 0.42276422764227645,
            "recall": 0.5909090909090909,
            "dice_score": 0.49289099526066354,
            "tp": 52,
            "fp": 71,
            "fn": 36
        },
        "ptc_01_a2": {
            "precision": 0.5060975609756098,
            "recall": 0.51875,
            "dice_score": 0.5123456790123457,
            "tp": 83,
            "fp": 81,
            "fn": 77
        }
    },
    "partition_2_fold_2": {
        "pt5_359_a1": {
            "precision": 0.3709090909090909,
            "recall": 0.5454545454545454,
            "dice_score": 0.4415584415584416,
            "tp": 102,
            "fp": 173,
            "fn": 85
        },
        "ptc_01_a1": {
            "precision": 0.32142857142857145,
            "recall": 0.5113636363636364,
            "dice_score": 0.39473684210526316,
            "tp": 45,
            "fp": 95,
            "fn": 43
        },
        "ptc_01_a2": {
            "precision": 0.5555555555555556,
            "recall": 0.5625,
            "dice_score": 0.5590062111801242,
            "tp": 90,
            "fp": 72,
            "fn": 70
        }
    },
    "partition_2_fold_3": {
        "pt5_359_a1": {
            "precision": 0.37857142857142856,
            "recall": 0.5668449197860963,
            "dice_score": 0.4539614561027837,
            "tp": 106,
            "fp": 174,
            "fn": 81
        },
        "ptc_01_a1": {
            "precision": 0.3006993006993007,
            "recall": 0.48863636363636365,
            "dice_score": 0.3722943722943723,
            "tp": 43,
            "fp": 100,
            "fn": 45
        },
        "ptc_01_a2": {
            "precision": 0.46540880503144655,
            "recall": 0.4625,
            "dice_score": 0.46394984326018807,
            "tp": 74,
            "fp": 85,
            "fn": 86
        }
    }
}
