# Supplementary material for: Tree ring segmentation performance in highly disturbed trees using deep learning
Source: PLoS One. 2026 Jun 18;21(6):e0321841. doi: 10.1371/journal.pone.0321841 (PMC13278439; doi:10.1371/journal.pone.0321841)
Supplement: S4 Appendix — In this folder, the instance and pixel metrics are provided using the following codes: Models: m0 - CU-Net. m1 - CAU-Net. m2 - CARU-Net. m3 - TLU-Net. m4 - FTU-Net. Datasets: d0C - 512px Data. d1C - 512px GData. d2C - 512px CLData. d7C - 512px BData. d10C - 1024px Data. d11C - 256px Data. d14C - 128px Data. (ZIP) [file pone.0321841.s012.zip › raw_metrics/first_group/m4_d0C/colored_images_pixel_evaluation_results.json]

{
    "partition_2_fold_1": {
        "left_pt5_359_a1": {
            "precision": 0.7225809870268701,
            "recall": 0.6218317287103272,
            "dice_score": 0.6684313217756949,
            "tp": 313637,
            "fp": 120414,
            "fn": 190739,
            "tn": 3413866
        },
        "left_ptc_01_a1": {
            "precision": 0.6676151603065621,
            "recall": 0.7387946422152522,
            "dice_score": 0.7014036770957652,
            "tp": 359677,
            "fp": 179072,
            "fn": 127166,
            "tn": 4987589
        },
        "right_pt5_359_a1": {
            "precision": 0.6874935721946609,
            "recall": 0.761899592944369,
            "dice_score": 0.7227867295161943,
            "tp": 280760,
            "fp": 127622,
            "fn": 87740,
            "tn": 1996806
        },
        "right_ptc_01_a2": {
            "precision": 0.5860606570131085,
            "recall": 0.6795998266844109,
            "dice_score": 0.6293737160365468,
            "tp": 439171,
            "fp": 310190,
            "fn": 207049,
            "tn": 8891910
        }
    },
    "partition_2_fold_2": {
        "left_pt5_359_a1": {
            "precision": 0.7096501017375426,
            "recall": 0.6064265547924564,
            "dice_score": 0.6539902735445329,
            "tp": 305867,
            "fp": 125144,
            "fn": 198509,
            "tn": 3409136
        },
        "left_ptc_01_a1": {
            "precision": 0.6890993338156514,
            "recall": 0.6769307559110432,
            "dice_score": 0.6829608460981319,
            "tp": 329559,
            "fp": 148687,
            "fn": 157284,
            "tn": 5017974
        },
        "right_pt5_359_a1": {
            "precision": 0.6837368490822979,
            "recall": 0.7698208955223881,
            "dice_score": 0.7242297946757383,
            "tp": 283679,
            "fp": 131216,
            "fn": 84821,
            "tn": 1993212
        },
        "right_ptc_01_a2": {
            "precision": 0.6239690151555676,
            "recall": 0.6678762650490545,
            "dice_score": 0.6451764800850279,
            "tp": 431595,
            "fp": 260098,
            "fn": 214625,
            "tn": 8942002
        }
    },
    "partition_2_fold_3": {
        "left_pt5_359_a1": {
            "precision": 0.7457185355373065,
            "recall": 0.5457000333084842,
            "dice_score": 0.6302195732637867,
            "tp": 275238,
            "fp": 93853,
            "fn": 229138,
            "tn": 3440427
        },
        "left_ptc_01_a1": {
            "precision": 0.6946236415523589,
            "recall": 0.6409520112233307,
            "dice_score": 0.6667093985592942,
            "tp": 312043,
            "fp": 137183,
            "fn": 174800,
            "tn": 5029478
        },
        "right_pt5_359_a1": {
            "precision": 0.7143999655322839,
            "recall": 0.7199484396200814,
            "dice_score": 0.7171634710256778,
            "tp": 265301,
            "fp": 106061,
            "fn": 103199,
            "tn": 2018367
        },
        "right_ptc_01_a2": {
            "precision": 0.648708365538586,
            "recall": 0.6156154250874315,
            "dice_score": 0.6317288010709232,
            "tp": 397823,
            "fp": 215431,
            "fn": 248397,
            "tn": 8986669
        }
    }
}
