# Supplementary material for: Tree ring segmentation performance in highly disturbed trees using deep learning
Source: PLoS One. 2026 Jun 18;21(6):e0321841. doi: 10.1371/journal.pone.0321841 (PMC13278439; doi:10.1371/journal.pone.0321841)
Supplement: S4 Appendix — In this folder, the instance and pixel metrics are provided using the following codes: Models: m0 - CU-Net. m1 - CAU-Net. m2 - CARU-Net. m3 - TLU-Net. m4 - FTU-Net. Datasets: d0C - 512px Data. d1C - 512px GData. d2C - 512px CLData. d7C - 512px BData. d10C - 1024px Data. d11C - 256px Data. d14C - 128px Data. (ZIP) [file pone.0321841.s012.zip › raw_metrics/first_group/m4_d0C/colored_images_pixel_evaluation_results_directory_metrics.json]

{
    "directory_metrics": {
        "partition_2_fold_1": {
            "total_tp": 1393245,
            "total_fp": 737298,
            "total_fn": 612694,
            "precision": 0.6539389254288696,
            "recall": 0.6945600040679203,
            "dice_score": 0.673637646676572
        },
        "partition_2_fold_2": {
            "total_tp": 1350700,
            "total_fp": 665145,
            "total_fn": 655239,
            "precision": 0.6700415954599684,
            "recall": 0.673350485732617,
            "dice_score": 0.6716919655555843
        },
        "partition_2_fold_3": {
            "total_tp": 1250405,
            "total_fp": 552528,
            "total_fn": 755534,
            "precision": 0.6935393605863335,
            "recall": 0.6233514578459265,
            "dice_score": 0.6565749649765075
        }
    },
    "overall_metrics": {
        "mean_total_tp": 1331450.0,
        "mean_total_fp": 651657.0,
        "mean_total_fn": 674489.0,
        "mean_precision": 0.673,
        "mean_recall": 0.664,
        "mean_dice_score": 0.667,
        "std_total_tp": 59881.7628,
        "std_total_fp": 76032.5932,
        "std_total_fn": 59881.7628,
        "std_precision": 0.0163,
        "std_recall": 0.0299,
        "std_dice_score": 0.0076
    }
}
