# Supplementary material for: Tree ring segmentation performance in highly disturbed trees using deep learning
Source: PLoS One. 2026 Jun 18;21(6):e0321841. doi: 10.1371/journal.pone.0321841 (PMC13278439; doi:10.1371/journal.pone.0321841)
Supplement: S4 Appendix — In this folder, the instance and pixel metrics are provided using the following codes: Models: m0 - CU-Net. m1 - CAU-Net. m2 - CARU-Net. m3 - TLU-Net. m4 - FTU-Net. Datasets: d0C - 512px Data. d1C - 512px GData. d2C - 512px CLData. d7C - 512px BData. d10C - 1024px Data. d11C - 256px Data. d14C - 128px Data. (ZIP) [file pone.0321841.s012.zip › raw_metrics/first_group/m4_d0C/test_def_instance_evaluation_results.json]

{
    "partition_2_fold_1": {
        "left_pt3_02_c1": {
            "precision": 0.550561797752809,
            "recall": 0.7313432835820896,
            "dice_score": 0.6282051282051283,
            "tp": 49,
            "fp": 40,
            "fn": 18
        },
        "left_pt4_51_c": {
            "precision": 0.8545454545454545,
            "recall": 0.912621359223301,
            "dice_score": 0.8826291079812206,
            "tp": 94,
            "fp": 16,
            "fn": 9
        },
        "left_pt4_80_c": {
            "precision": 0.49504950495049505,
            "recall": 0.5617977528089888,
            "dice_score": 0.5263157894736842,
            "tp": 50,
            "fp": 51,
            "fn": 39
        },
        "left_pt5_401_c1": {
            "precision": 0.8448275862068966,
            "recall": 0.9607843137254902,
            "dice_score": 0.8990825688073395,
            "tp": 98,
            "fp": 18,
            "fn": 4
        },
        "left_pt5_64_c": {
            "precision": 0.7219251336898396,
            "recall": 0.8881578947368421,
            "dice_score": 0.7964601769911505,
            "tp": 135,
            "fp": 52,
            "fn": 17
        },
        "left_ptc_01_c3": {
            "precision": 0.6816143497757847,
            "recall": 0.8786127167630058,
            "dice_score": 0.7676767676767676,
            "tp": 152,
            "fp": 71,
            "fn": 21
        },
        "right_pt3_02_c1": {
            "precision": 0.5142857142857142,
            "recall": 0.72,
            "dice_score": 0.6,
            "tp": 18,
            "fp": 17,
            "fn": 7
        },
        "right_pt4_80_c": {
            "precision": 0.2459016393442623,
            "recall": 0.19480519480519481,
            "dice_score": 0.21739130434782608,
            "tp": 15,
            "fp": 46,
            "fn": 62
        },
        "right_pt5_401_c1": {
            "precision": 0.8952380952380953,
            "recall": 0.912621359223301,
            "dice_score": 0.903846153846154,
            "tp": 94,
            "fp": 11,
            "fn": 9
        },
        "right_pt5_64_c": {
            "precision": 0.5405405405405406,
            "recall": 0.8,
            "dice_score": 0.6451612903225806,
            "tp": 20,
            "fp": 17,
            "fn": 5
        },
        "right_ptc_01_c3": {
            "precision": 0.5555555555555556,
            "recall": 0.8333333333333334,
            "dice_score": 0.6666666666666667,
            "tp": 5,
            "fp": 4,
            "fn": 1
        }
    },
    "partition_2_fold_2": {
        "left_pt3_02_c1": {
            "precision": 0.5434782608695652,
            "recall": 0.746268656716418,
            "dice_score": 0.6289308176100628,
            "tp": 50,
            "fp": 42,
            "fn": 17
        },
        "left_pt4_51_c": {
            "precision": 0.8363636363636363,
            "recall": 0.8932038834951457,
            "dice_score": 0.8638497652582159,
            "tp": 92,
            "fp": 18,
            "fn": 11
        },
        "left_pt4_80_c": {
            "precision": 0.4895833333333333,
            "recall": 0.5280898876404494,
            "dice_score": 0.5081081081081081,
            "tp": 47,
            "fp": 49,
            "fn": 42
        },
        "left_pt5_401_c1": {
            "precision": 0.8584070796460177,
            "recall": 0.9509803921568627,
            "dice_score": 0.9023255813953488,
            "tp": 97,
            "fp": 16,
            "fn": 5
        },
        "left_pt5_64_c": {
            "precision": 0.7043010752688172,
            "recall": 0.8618421052631579,
            "dice_score": 0.7751479289940829,
            "tp": 131,
            "fp": 55,
            "fn": 21
        },
        "left_ptc_01_c3": {
            "precision": 0.6517857142857143,
            "recall": 0.8439306358381503,
            "dice_score": 0.7355163727959698,
            "tp": 146,
            "fp": 78,
            "fn": 27
        },
        "right_pt3_02_c1": {
            "precision": 0.4473684210526316,
            "recall": 0.68,
            "dice_score": 0.5396825396825397,
            "tp": 17,
            "fp": 21,
            "fn": 8
        },
        "right_pt4_80_c": {
            "precision": 0.2909090909090909,
            "recall": 0.2077922077922078,
            "dice_score": 0.24242424242424243,
            "tp": 16,
            "fp": 39,
            "fn": 61
        },
        "right_pt5_401_c1": {
            "precision": 0.875,
            "recall": 0.883495145631068,
            "dice_score": 0.8792270531400966,
            "tp": 91,
            "fp": 13,
            "fn": 12
        },
        "right_pt5_64_c": {
            "precision": 0.5625,
            "recall": 0.72,
            "dice_score": 0.631578947368421,
            "tp": 18,
            "fp": 14,
            "fn": 7
        },
        "right_ptc_01_c3": {
            "precision": 0.3333333333333333,
            "recall": 0.6666666666666666,
            "dice_score": 0.4444444444444444,
            "tp": 4,
            "fp": 8,
            "fn": 2
        }
    },
    "partition_2_fold_3": {
        "left_pt3_02_c1": {
            "precision": 0.5714285714285714,
            "recall": 0.7761194029850746,
            "dice_score": 0.6582278481012658,
            "tp": 52,
            "fp": 39,
            "fn": 15
        },
        "left_pt4_51_c": {
            "precision": 0.8378378378378378,
            "recall": 0.9029126213592233,
            "dice_score": 0.869158878504673,
            "tp": 93,
            "fp": 18,
            "fn": 10
        },
        "left_pt4_80_c": {
            "precision": 0.4807692307692308,
            "recall": 0.5617977528089888,
            "dice_score": 0.5181347150259068,
            "tp": 50,
            "fp": 54,
            "fn": 39
        },
        "left_pt5_401_c1": {
            "precision": 0.8508771929824561,
            "recall": 0.9509803921568627,
            "dice_score": 0.8981481481481481,
            "tp": 97,
            "fp": 17,
            "fn": 5
        },
        "left_pt5_64_c": {
            "precision": 0.6804123711340206,
            "recall": 0.868421052631579,
            "dice_score": 0.7630057803468209,
            "tp": 132,
            "fp": 62,
            "fn": 20
        },
        "left_ptc_01_c3": {
            "precision": 0.669683257918552,
            "recall": 0.8554913294797688,
            "dice_score": 0.7512690355329948,
            "tp": 148,
            "fp": 73,
            "fn": 25
        },
        "right_pt3_02_c1": {
            "precision": 0.4857142857142857,
            "recall": 0.68,
            "dice_score": 0.5666666666666667,
            "tp": 17,
            "fp": 18,
            "fn": 8
        },
        "right_pt4_80_c": {
            "precision": 0.20270270270270271,
            "recall": 0.19480519480519481,
            "dice_score": 0.19867549668874174,
            "tp": 15,
            "fp": 59,
            "fn": 62
        },
        "right_pt5_401_c1": {
            "precision": 0.875,
            "recall": 0.883495145631068,
            "dice_score": 0.8792270531400966,
            "tp": 91,
            "fp": 13,
            "fn": 12
        },
        "right_pt5_64_c": {
            "precision": 0.5757575757575758,
            "recall": 0.76,
            "dice_score": 0.6551724137931034,
            "tp": 19,
            "fp": 14,
            "fn": 6
        },
        "right_ptc_01_c3": {
            "precision": 0.6,
            "recall": 1.0,
            "dice_score": 0.7499999999999999,
            "tp": 6,
            "fp": 4,
            "fn": 0
        }
    }
}
