# Supplementary material for: Tree ring segmentation performance in highly disturbed trees using deep learning
Source: PLoS One. 2026 Jun 18;21(6):e0321841. doi: 10.1371/journal.pone.0321841 (PMC13278439; doi:10.1371/journal.pone.0321841)
Supplement: S4 Appendix — In this folder, the instance and pixel metrics are provided using the following codes: Models: m0 - CU-Net. m1 - CAU-Net. m2 - CARU-Net. m3 - TLU-Net. m4 - FTU-Net. Datasets: d0C - 512px Data. d1C - 512px GData. d2C - 512px CLData. d7C - 512px BData. d10C - 1024px Data. d11C - 256px Data. d14C - 128px Data. (ZIP) [file pone.0321841.s012.zip › raw_metrics/first_group/m4_d0C/test_def_instance_evaluation_results_directory_metrics.json]

{
    "directory_metrics": {
        "partition_2_fold_1": {
            "total_tp": 730,
            "total_fp": 343,
            "total_fn": 192,
            "precision": 0.6803355079217148,
            "recall": 0.7917570498915402,
            "dice_score": 0.731829573934837
        },
        "partition_2_fold_2": {
            "total_tp": 709,
            "total_fp": 353,
            "total_fn": 213,
            "precision": 0.667608286252354,
            "recall": 0.7689804772234273,
            "dice_score": 0.714717741935484
        },
        "partition_2_fold_3": {
            "total_tp": 720,
            "total_fp": 371,
            "total_fn": 202,
            "precision": 0.6599450045829515,
            "recall": 0.7809110629067245,
            "dice_score": 0.7153502235469449
        }
    },
    "overall_metrics": {
        "mean_total_tp": 719.667,
        "mean_total_fp": 355.667,
        "mean_total_fn": 202.333,
        "mean_precision": 0.669,
        "mean_recall": 0.781,
        "mean_dice_score": 0.721,
        "std_total_tp": 8.5765,
        "std_total_fp": 11.5854,
        "std_total_fn": 8.5765,
        "std_precision": 0.0084,
        "std_recall": 0.0093,
        "std_dice_score": 0.0079
    }
}
