# Supplementary material for: Tree ring segmentation performance in highly disturbed trees using deep learning
Source: PLoS One. 2026 Jun 18;21(6):e0321841. doi: 10.1371/journal.pone.0321841 (PMC13278439; doi:10.1371/journal.pone.0321841)
Supplement: S4 Appendix — In this folder, the instance and pixel metrics are provided using the following codes: Models: m0 - CU-Net. m1 - CAU-Net. m2 - CARU-Net. m3 - TLU-Net. m4 - FTU-Net. Datasets: d0C - 512px Data. d1C - 512px GData. d2C - 512px CLData. d7C - 512px BData. d10C - 1024px Data. d11C - 256px Data. d14C - 128px Data. (ZIP) [file pone.0321841.s012.zip › raw_metrics/first_group/m4_d0C/test_def_instance_evaluation_results_individuals.json]

{
    "partition_2_fold_1": {
        "pt3_02_c1": {
            "precision": 0.5403225806451613,
            "recall": 0.7282608695652174,
            "dice_score": 0.6203703703703703,
            "tp": 67,
            "fp": 57,
            "fn": 25
        },
        "pt4_51_c": {
            "precision": 0.8545454545454545,
            "recall": 0.912621359223301,
            "dice_score": 0.8826291079812206,
            "tp": 94,
            "fp": 16,
            "fn": 9
        },
        "pt4_80_c": {
            "precision": 0.4012345679012346,
            "recall": 0.39156626506024095,
            "dice_score": 0.3963414634146341,
            "tp": 65,
            "fp": 97,
            "fn": 101
        },
        "pt5_401_c1": {
            "precision": 0.8687782805429864,
            "recall": 0.9365853658536586,
            "dice_score": 0.9014084507042255,
            "tp": 192,
            "fp": 29,
            "fn": 13
        },
        "pt5_64_c": {
            "precision": 0.6919642857142857,
            "recall": 0.8757062146892656,
            "dice_score": 0.773067331670823,
            "tp": 155,
            "fp": 69,
            "fn": 22
        },
        "ptc_01_c3": {
            "precision": 0.6767241379310345,
            "recall": 0.8770949720670391,
            "dice_score": 0.7639902676399026,
            "tp": 157,
            "fp": 75,
            "fn": 22
        }
    },
    "partition_2_fold_2": {
        "pt3_02_c1": {
            "precision": 0.5153846153846153,
            "recall": 0.7282608695652174,
            "dice_score": 0.6036036036036037,
            "tp": 67,
            "fp": 63,
            "fn": 25
        },
        "pt4_51_c": {
            "precision": 0.8363636363636363,
            "recall": 0.8932038834951457,
            "dice_score": 0.8638497652582159,
            "tp": 92,
            "fp": 18,
            "fn": 11
        },
        "pt4_80_c": {
            "precision": 0.41721854304635764,
            "recall": 0.3795180722891566,
            "dice_score": 0.3974763406940064,
            "tp": 63,
            "fp": 88,
            "fn": 103
        },
        "pt5_401_c1": {
            "precision": 0.8663594470046083,
            "recall": 0.9170731707317074,
            "dice_score": 0.8909952606635071,
            "tp": 188,
            "fp": 29,
            "fn": 17
        },
        "pt5_64_c": {
            "precision": 0.6834862385321101,
            "recall": 0.8418079096045198,
            "dice_score": 0.7544303797468355,
            "tp": 149,
            "fp": 69,
            "fn": 28
        },
        "ptc_01_c3": {
            "precision": 0.635593220338983,
            "recall": 0.8379888268156425,
            "dice_score": 0.7228915662650602,
            "tp": 150,
            "fp": 86,
            "fn": 29
        }
    },
    "partition_2_fold_3": {
        "pt3_02_c1": {
            "precision": 0.5476190476190477,
            "recall": 0.75,
            "dice_score": 0.6330275229357799,
            "tp": 69,
            "fp": 57,
            "fn": 23
        },
        "pt4_51_c": {
            "precision": 0.8378378378378378,
            "recall": 0.9029126213592233,
            "dice_score": 0.869158878504673,
            "tp": 93,
            "fp": 18,
            "fn": 10
        },
        "pt4_80_c": {
            "precision": 0.3651685393258427,
            "recall": 0.39156626506024095,
            "dice_score": 0.37790697674418605,
            "tp": 65,
            "fp": 113,
            "fn": 101
        },
        "pt5_401_c1": {
            "precision": 0.8623853211009175,
            "recall": 0.9170731707317074,
            "dice_score": 0.888888888888889,
            "tp": 188,
            "fp": 30,
            "fn": 17
        },
        "pt5_64_c": {
            "precision": 0.6651982378854625,
            "recall": 0.8531073446327684,
            "dice_score": 0.7475247524752475,
            "tp": 151,
            "fp": 76,
            "fn": 26
        },
        "ptc_01_c3": {
            "precision": 0.6666666666666666,
            "recall": 0.8603351955307262,
            "dice_score": 0.751219512195122,
            "tp": 154,
            "fp": 77,
            "fn": 25
        }
    }
}
