# Supplementary material for: Tree ring segmentation performance in highly disturbed trees using deep learning
Source: PLoS One. 2026 Jun 18;21(6):e0321841. doi: 10.1371/journal.pone.0321841 (PMC13278439; doi:10.1371/journal.pone.0321841)
Supplement: S4 Appendix — In this folder, the instance and pixel metrics are provided using the following codes: Models: m0 - CU-Net. m1 - CAU-Net. m2 - CARU-Net. m3 - TLU-Net. m4 - FTU-Net. Datasets: d0C - 512px Data. d1C - 512px GData. d2C - 512px CLData. d7C - 512px BData. d10C - 1024px Data. d11C - 256px Data. d14C - 128px Data. (ZIP) [file pone.0321841.s012.zip › raw_metrics/first_group/m4_d0C/test_def_pixel_evaluation_results.json]

{
    "partition_2_fold_1": {
        "left_pt3_02_c1": {
            "precision": 0.7712244751154855,
            "recall": 0.6962113233969626,
            "dice_score": 0.7318006184673643,
            "tp": 246589,
            "fp": 73148,
            "fn": 107598,
            "tn": 3603641
        },
        "left_pt4_51_c": {
            "precision": 0.6836690299216266,
            "recall": 0.9047414387310752,
            "dice_score": 0.7788209835607832,
            "tp": 334710,
            "fp": 154869,
            "fn": 35241,
            "tn": 1732588
        },
        "left_pt4_80_c": {
            "precision": 0.5693413173652695,
            "recall": 0.8494167964845866,
            "dice_score": 0.6817343607508005,
            "tp": 152128,
            "fp": 115072,
            "fn": 26969,
            "tn": 1692903
        },
        "left_pt5_401_c1": {
            "precision": 0.7981594234413345,
            "recall": 0.8902237898405857,
            "dice_score": 0.8416815581241841,
            "tp": 513871,
            "fp": 129949,
            "fn": 63367,
            "tn": 4790157
        },
        "left_pt5_64_c": {
            "precision": 0.8489659629186525,
            "recall": 0.7793026043000671,
            "dice_score": 0.8126440553903409,
            "tp": 645035,
            "fp": 114754,
            "fn": 182673,
            "tn": 12503170
        },
        "left_ptc_01_c3": {
            "precision": 0.7148004186408806,
            "recall": 0.8301800497174737,
            "dice_score": 0.7681819404693169,
            "tp": 742391,
            "fp": 296208,
            "fn": 151862,
            "tn": 9616323
        },
        "right_pt3_02_c1": {
            "precision": 0.7255257848819556,
            "recall": 0.7503960361492027,
            "dice_score": 0.7377513704880241,
            "tp": 107528,
            "fp": 40679,
            "fn": 35767,
            "tn": 2001754
        },
        "right_pt4_80_c": {
            "precision": 0.517245789810275,
            "recall": 0.29135166809156493,
            "dice_score": 0.3727452323820116,
            "tp": 60660,
            "fp": 56615,
            "fn": 147542,
            "tn": 3089807
        },
        "right_pt5_401_c1": {
            "precision": 0.8257000743441781,
            "recall": 0.8123544767606897,
            "dice_score": 0.818972910765028,
            "tp": 466471,
            "fp": 98469,
            "fn": 107750,
            "tn": 4643918
        },
        "right_pt5_64_c": {
            "precision": 0.8422802492295324,
            "recall": 0.7371588143891642,
            "dice_score": 0.7862212910992636,
            "tp": 100575,
            "fp": 18833,
            "fn": 35861,
            "tn": 4227963
        },
        "right_ptc_01_c3": {
            "precision": 0.7239100574308612,
            "recall": 0.8187100167577949,
            "dice_score": 0.7683971253415379,
            "tp": 66932,
            "fp": 25527,
            "fn": 14821,
            "tn": 1836272
        }
    },
    "partition_2_fold_2": {
        "left_pt3_02_c1": {
            "precision": 0.7701080267180586,
            "recall": 0.7119064223136365,
            "dice_score": 0.739864379128118,
            "tp": 252148,
            "fp": 75271,
            "fn": 102039,
            "tn": 3601518
        },
        "left_pt4_51_c": {
            "precision": 0.6694968497011254,
            "recall": 0.9073444861616808,
            "dice_score": 0.7704824337910234,
            "tp": 335673,
            "fp": 165708,
            "fn": 34278,
            "tn": 1721749
        },
        "left_pt4_80_c": {
            "precision": 0.5565785620149363,
            "recall": 0.8488975248049939,
            "dice_score": 0.6723389577165196,
            "tp": 152035,
            "fp": 121125,
            "fn": 27062,
            "tn": 1686850
        },
        "left_pt5_401_c1": {
            "precision": 0.7999313929862523,
            "recall": 0.8927946531586625,
            "dice_score": 0.8438157753623248,
            "tp": 515355,
            "fp": 128894,
            "fn": 61883,
            "tn": 4791212
        },
        "left_pt5_64_c": {
            "precision": 0.8665345943337928,
            "recall": 0.7572718881537933,
            "dice_score": 0.8082272062326851,
            "tp": 626800,
            "fp": 96541,
            "fn": 200908,
            "tn": 12521383
        },
        "left_ptc_01_c3": {
            "precision": 0.6978561628905899,
            "recall": 0.85207541937237,
            "dice_score": 0.767293330184827,
            "tp": 761971,
            "fp": 329903,
            "fn": 132282,
            "tn": 9582628
        },
        "right_pt3_02_c1": {
            "precision": 0.7535880570541719,
            "recall": 0.7115949614431767,
            "dice_score": 0.7319897345704492,
            "tp": 101968,
            "fp": 33342,
            "fn": 41327,
            "tn": 2009091
        },
        "right_pt4_80_c": {
            "precision": 0.5296695716544971,
            "recall": 0.3024226472368181,
            "dice_score": 0.3850151951522267,
            "tp": 62965,
            "fp": 55911,
            "fn": 145237,
            "tn": 3090511
        },
        "right_pt5_401_c1": {
            "precision": 0.8339659719144794,
            "recall": 0.7996659822611851,
            "dice_score": 0.8164558931389327,
            "tp": 459185,
            "fp": 91419,
            "fn": 115036,
            "tn": 4650968
        },
        "right_pt5_64_c": {
            "precision": 0.8620388801829656,
            "recall": 0.7459028408924331,
            "dice_score": 0.79977680939601,
            "tp": 101768,
            "fp": 16287,
            "fn": 34668,
            "tn": 4230509
        },
        "right_ptc_01_c3": {
            "precision": 0.6779703543580637,
            "recall": 0.8593446112069282,
            "dice_score": 0.7579581069927769,
            "tp": 70254,
            "fp": 33370,
            "fn": 11499,
            "tn": 1828429
        }
    },
    "partition_2_fold_3": {
        "left_pt3_02_c1": {
            "precision": 0.7718251477867951,
            "recall": 0.7118245446614359,
            "dice_score": 0.7406115974384584,
            "tp": 252119,
            "fp": 74534,
            "fn": 102068,
            "tn": 3602255
        },
        "left_pt4_51_c": {
            "precision": 0.6854638636125928,
            "recall": 0.8857551405456399,
            "dice_score": 0.7728434282506742,
            "tp": 327686,
            "fp": 150364,
            "fn": 42265,
            "tn": 1737093
        },
        "left_pt4_80_c": {
            "precision": 0.5753271313683165,
            "recall": 0.8408236877222958,
            "dice_score": 0.6831880809904682,
            "tp": 150589,
            "fp": 111156,
            "fn": 28508,
            "tn": 1696819
        },
        "left_pt5_401_c1": {
            "precision": 0.8075773456614915,
            "recall": 0.8822929190385941,
            "dice_score": 0.8432834029180026,
            "tp": 509293,
            "fp": 121350,
            "fn": 67945,
            "tn": 4798756
        },
        "left_pt5_64_c": {
            "precision": 0.8647133392067564,
            "recall": 0.7565421622117945,
            "dice_score": 0.8070191265528001,
            "tp": 626196,
            "fp": 97970,
            "fn": 201512,
            "tn": 12519954
        },
        "left_ptc_01_c3": {
            "precision": 0.7206404054365354,
            "recall": 0.8395744828365127,
            "dice_score": 0.7755743138371969,
            "tp": 750792,
            "fp": 291048,
            "fn": 143461,
            "tn": 9621483
        },
        "right_pt3_02_c1": {
            "precision": 0.7565362879238549,
            "recall": 0.7099968596252486,
            "dice_score": 0.7325281252812528,
            "tp": 101739,
            "fp": 32741,
            "fn": 41556,
            "tn": 2009692
        },
        "right_pt4_80_c": {
            "precision": 0.4987436367191177,
            "recall": 0.33080854170469065,
            "dice_score": 0.3977776430194716,
            "tp": 68875,
            "fp": 69222,
            "fn": 139327,
            "tn": 3077200
        },
        "right_pt5_401_c1": {
            "precision": 0.8348708503940173,
            "recall": 0.795745888778014,
            "dice_score": 0.8148389880984225,
            "tp": 456934,
            "fp": 90377,
            "fn": 117287,
            "tn": 4652010
        },
        "right_pt5_64_c": {
            "precision": 0.8452159061984251,
            "recall": 0.7544782901873406,
            "dice_score": 0.7972736954206603,
            "tp": 102938,
            "fp": 18851,
            "fn": 33498,
            "tn": 4227945
        },
        "right_ptc_01_c3": {
            "precision": 0.7074608806218085,
            "recall": 0.8439201007914082,
            "dice_score": 0.7696890252405523,
            "tp": 68993,
            "fp": 28529,
            "fn": 12760,
            "tn": 1833270
        }
    }
}
