# Supplementary material for: Tree ring segmentation performance in highly disturbed trees using deep learning
Source: PLoS One. 2026 Jun 18;21(6):e0321841. doi: 10.1371/journal.pone.0321841 (PMC13278439; doi:10.1371/journal.pone.0321841)
Supplement: S4 Appendix — In this folder, the instance and pixel metrics are provided using the following codes: Models: m0 - CU-Net. m1 - CAU-Net. m2 - CARU-Net. m3 - TLU-Net. m4 - FTU-Net. Datasets: d0C - 512px Data. d1C - 512px GData. d2C - 512px CLData. d7C - 512px BData. d10C - 1024px Data. d11C - 256px Data. d14C - 128px Data. (ZIP) [file pone.0321841.s012.zip › raw_metrics/first_group/m4_d0C/test_def_pixel_evaluation_results_directory_metrics.json]

{
    "directory_metrics": {
        "partition_2_fold_1": {
            "total_tp": 3436890,
            "total_fp": 1124123,
            "total_fn": 909451,
            "precision": 0.7535365498848611,
            "recall": 0.7907547981163926,
            "dice_score": 0.7716971841469419
        },
        "partition_2_fold_2": {
            "total_tp": 3440122,
            "total_fp": 1147771,
            "total_fn": 906219,
            "precision": 0.7498261184382461,
            "recall": 0.7914984121126253,
            "dice_score": 0.7700989251009096
        },
        "partition_2_fold_3": {
            "total_tp": 3416154,
            "total_fp": 1086142,
            "total_fn": 930187,
            "precision": 0.7587581980394004,
            "recall": 0.7859838885168007,
            "dice_score": 0.7721311203070031
        }
    },
    "overall_metrics": {
        "mean_total_tp": 3431055.333,
        "mean_total_fp": 1119345.333,
        "mean_total_fn": 915285.667,
        "mean_precision": 0.754,
        "mean_recall": 0.789,
        "mean_dice_score": 0.771,
        "std_total_tp": 10619.1261,
        "std_total_fp": 25385.7307,
        "std_total_fn": 10619.1261,
        "std_precision": 0.0037,
        "std_recall": 0.0024,
        "std_dice_score": 0.0009
    }
}
