# Supplementary material for: Tree ring segmentation performance in highly disturbed trees using deep learning
Source: PLoS One. 2026 Jun 18;21(6):e0321841. doi: 10.1371/journal.pone.0321841 (PMC13278439; doi:10.1371/journal.pone.0321841)
Supplement: S4 Appendix — In this folder, the instance and pixel metrics are provided using the following codes: Models: m0 - CU-Net. m1 - CAU-Net. m2 - CARU-Net. m3 - TLU-Net. m4 - FTU-Net. Datasets: d0C - 512px Data. d1C - 512px GData. d2C - 512px CLData. d7C - 512px BData. d10C - 1024px Data. d11C - 256px Data. d14C - 128px Data. (ZIP) [file pone.0321841.s012.zip › raw_metrics/first_group/m4_d0C/test_def_pixel_evaluation_results_individuals.json]

{
    "partition_2_fold_1": {
        "pt3_02_c1": {
            "precision": 0.7567508077889662,
            "recall": 0.7118187190692327,
            "dice_score": 0.7335973963825295,
            "tp": 354117,
            "fp": 113827,
            "fn": 143365
        },
        "pt4_51_c": {
            "precision": 0.6836690299216266,
            "recall": 0.9047414387310752,
            "dice_score": 0.7788209835607832,
            "tp": 334710,
            "fp": 154869,
            "fn": 35241,
            "tn": 1732588
        },
        "pt4_80_c": {
            "precision": 0.5534508095454841,
            "recall": 0.5494153096186667,
            "dice_score": 0.5514256764285919,
            "tp": 212788,
            "fp": 171687,
            "fn": 174511
        },
        "pt5_401_c1": {
            "precision": 0.811031139349416,
            "recall": 0.8513911480999323,
            "dice_score": 0.8307212169718149,
            "tp": 980342,
            "fp": 228418,
            "fn": 171117
        },
        "pt5_64_c": {
            "precision": 0.8480579437827928,
            "recall": 0.7733388373520967,
            "dice_score": 0.8089767438580273,
            "tp": 745610,
            "fp": 133587,
            "fn": 218534
        },
        "ptc_01_c3": {
            "precision": 0.7155450914099896,
            "recall": 0.8292192875863468,
            "dice_score": 0.7681997319492906,
            "tp": 809323,
            "fp": 321735,
            "fn": 166683
        }
    },
    "partition_2_fold_2": {
        "pt3_02_c1": {
            "precision": 0.7652773005365991,
            "recall": 0.7118167089462534,
            "dice_score": 0.7375795528274516,
            "tp": 354116,
            "fp": 108613,
            "fn": 143366
        },
        "pt4_51_c": {
            "precision": 0.6694968497011254,
            "recall": 0.9073444861616808,
            "dice_score": 0.7704824337910234,
            "tp": 335673,
            "fp": 165708,
            "fn": 34278,
            "tn": 1721749
        },
        "pt4_80_c": {
            "precision": 0.5484190227428093,
            "recall": 0.5551266592477646,
            "dice_score": 0.5517524556192138,
            "tp": 215000,
            "fp": 177036,
            "fn": 172299
        },
        "pt5_401_c1": {
            "precision": 0.8156149752312628,
            "recall": 0.8463523234435616,
            "dice_score": 0.8306994125248475,
            "tp": 974540,
            "fp": 220313,
            "fn": 176919
        },
        "pt5_64_c": {
            "precision": 0.8659038074818516,
            "recall": 0.7556630544814883,
            "dice_score": 0.8070361221573602,
            "tp": 728568,
            "fp": 112828,
            "fn": 235576
        },
        "ptc_01_c3": {
            "precision": 0.6961324903931249,
            "recall": 0.8526843072686029,
            "dice_score": 0.7664964006513457,
            "tp": 832225,
            "fp": 363273,
            "fn": 143781
        }
    },
    "partition_2_fold_3": {
        "pt3_02_c1": {
            "precision": 0.7673664647726361,
            "recall": 0.7112980972175877,
            "dice_score": 0.7382692739003667,
            "tp": 353858,
            "fp": 107275,
            "fn": 143624
        },
        "pt4_51_c": {
            "precision": 0.6854638636125928,
            "recall": 0.8857551405456399,
            "dice_score": 0.7728434282506742,
            "tp": 327686,
            "fp": 150364,
            "fn": 42265,
            "tn": 1737093
        },
        "pt4_80_c": {
            "precision": 0.5488768063385037,
            "recall": 0.5666526378844252,
            "dice_score": 0.557623094210567,
            "tp": 219464,
            "fp": 180378,
            "fn": 167835
        },
        "pt5_401_c1": {
            "precision": 0.8202586858230457,
            "recall": 0.8391327871856488,
            "dice_score": 0.8295883984505967,
            "tp": 966227,
            "fp": 211727,
            "fn": 185232
        },
        "pt5_64_c": {
            "precision": 0.86190636617787,
            "recall": 0.7562501037189465,
            "dice_score": 0.8056288633936597,
            "tp": 729134,
            "fp": 116821,
            "fn": 235010
        },
        "ptc_01_c3": {
            "precision": 0.7195123235635382,
            "recall": 0.8399384839847296,
            "dice_score": 0.7750755424115331,
            "tp": 819785,
            "fp": 319577,
            "fn": 156221
        }
    }
}
