# Supplementary material for: Tree ring segmentation performance in highly disturbed trees using deep learning
Source: PLoS One. 2026 Jun 18;21(6):e0321841. doi: 10.1371/journal.pone.0321841 (PMC13278439; doi:10.1371/journal.pone.0321841)
Supplement: S4 Appendix — In this folder, the instance and pixel metrics are provided using the following codes: Models: m0 - CU-Net. m1 - CAU-Net. m2 - CARU-Net. m3 - TLU-Net. m4 - FTU-Net. Datasets: d0C - 512px Data. d1C - 512px GData. d2C - 512px CLData. d7C - 512px BData. d10C - 1024px Data. d11C - 256px Data. d14C - 128px Data. (ZIP) [file pone.0321841.s012.zip › raw_metrics/first_group/m4_d0C/test_instance_evaluation_results.json]

{
    "partition_2_fold_1": {
        "left_pt1_08_c": {
            "precision": 0.6526315789473685,
            "recall": 0.7654320987654321,
            "dice_score": 0.7045454545454545,
            "tp": 62,
            "fp": 33,
            "fn": 19
        },
        "left_pt3_5_c": {
            "precision": 0.11320754716981132,
            "recall": 0.26666666666666666,
            "dice_score": 0.15894039735099336,
            "tp": 12,
            "fp": 94,
            "fn": 33
        },
        "left_pt4_4_cd": {
            "precision": 0.4583333333333333,
            "recall": 0.7674418604651163,
            "dice_score": 0.5739130434782609,
            "tp": 33,
            "fp": 39,
            "fn": 10
        },
        "left_pt5_24_cd": {
            "precision": 0.7611940298507462,
            "recall": 0.864406779661017,
            "dice_score": 0.8095238095238095,
            "tp": 51,
            "fp": 16,
            "fn": 8
        },
        "left_pt5_37_dc": {
            "precision": 0.8489208633093526,
            "recall": 0.8740740740740741,
            "dice_score": 0.8613138686131386,
            "tp": 118,
            "fp": 21,
            "fn": 17
        },
        "left_pt5_414_cd": {
            "precision": 0.2773109243697479,
            "recall": 0.171875,
            "dice_score": 0.2122186495176849,
            "tp": 33,
            "fp": 86,
            "fn": 159
        },
        "right_pt1_08_c": {
            "precision": 0.5576923076923077,
            "recall": 0.8055555555555556,
            "dice_score": 0.6590909090909091,
            "tp": 29,
            "fp": 23,
            "fn": 7
        },
        "right_pt3_5_c": {
            "precision": 0.48214285714285715,
            "recall": 0.7714285714285715,
            "dice_score": 0.5934065934065934,
            "tp": 27,
            "fp": 29,
            "fn": 8
        },
        "right_pt4_4_cd": {
            "precision": 0.6,
            "recall": 0.75,
            "dice_score": 0.6666666666666665,
            "tp": 39,
            "fp": 26,
            "fn": 13
        },
        "right_pt5_24_cd": {
            "precision": 0.7246376811594203,
            "recall": 0.847457627118644,
            "dice_score": 0.7812499999999999,
            "tp": 50,
            "fp": 19,
            "fn": 9
        },
        "right_pt5_37_dc": {
            "precision": 0.6089743589743589,
            "recall": 0.7037037037037037,
            "dice_score": 0.6529209621993126,
            "tp": 95,
            "fp": 61,
            "fn": 40
        },
        "right_pt5_414_cd": {
            "precision": 0.2,
            "recall": 0.24427480916030533,
            "dice_score": 0.21993127147766323,
            "tp": 32,
            "fp": 128,
            "fn": 99
        }
    },
    "partition_2_fold_2": {
        "left_pt1_06_c": {
            "precision": 0.42528735632183906,
            "recall": 0.6016260162601627,
            "dice_score": 0.4983164983164984,
            "tp": 74,
            "fp": 100,
            "fn": 49
        },
        "left_pt3_04_c1": {
            "precision": 0.3958333333333333,
            "recall": 0.5135135135135135,
            "dice_score": 0.44705882352941173,
            "tp": 57,
            "fp": 87,
            "fn": 54
        },
        "left_pt4_117_cd": {
            "precision": 0.5769230769230769,
            "recall": 0.7614213197969543,
            "dice_score": 0.6564551422319473,
            "tp": 150,
            "fp": 110,
            "fn": 47
        },
        "left_pt5_373_c": {
            "precision": 0.6851851851851852,
            "recall": 0.8538461538461538,
            "dice_score": 0.7602739726027398,
            "tp": 111,
            "fp": 51,
            "fn": 19
        },
        "left_pt5_418_c": {
            "precision": 0.8364779874213837,
            "recall": 0.910958904109589,
            "dice_score": 0.8721311475409836,
            "tp": 133,
            "fp": 26,
            "fn": 13
        },
        "right_pt1_06_c": {
            "precision": 0.4444444444444444,
            "recall": 0.6896551724137931,
            "dice_score": 0.5405405405405405,
            "tp": 20,
            "fp": 25,
            "fn": 9
        },
        "right_pt3_04_c1": {
            "precision": 0.6590909090909091,
            "recall": 0.7372881355932204,
            "dice_score": 0.6960000000000001,
            "tp": 87,
            "fp": 45,
            "fn": 31
        },
        "right_pt4_117_cd": {
            "precision": 0.704,
            "recall": 0.8888888888888888,
            "dice_score": 0.7857142857142856,
            "tp": 176,
            "fp": 74,
            "fn": 22
        },
        "right_pt5_373_c": {
            "precision": 0.7741935483870968,
            "recall": 0.916030534351145,
            "dice_score": 0.8391608391608392,
            "tp": 120,
            "fp": 35,
            "fn": 11
        },
        "right_pt5_379_d": {
            "precision": 0.040948275862068964,
            "recall": 0.059748427672955975,
            "dice_score": 0.04859335038363172,
            "tp": 19,
            "fp": 445,
            "fn": 299
        },
        "right_pt5_418_c": {
            "precision": 0.8712871287128713,
            "recall": 0.9263157894736842,
            "dice_score": 0.8979591836734693,
            "tp": 88,
            "fp": 13,
            "fn": 7
        }
    },
    "partition_2_fold_3": {
        "left_pt1_06_c2": {
            "precision": 0.21428571428571427,
            "recall": 0.5,
            "dice_score": 0.3,
            "tp": 9,
            "fp": 33,
            "fn": 9
        },
        "left_pt1_09_c1": {
            "precision": 0.7413793103448276,
            "recall": 0.7962962962962963,
            "dice_score": 0.7678571428571429,
            "tp": 43,
            "fp": 15,
            "fn": 11
        },
        "left_pt2_1_c1": {
            "precision": 0.0,
            "recall": 0.0,
            "dice_score": 0,
            "tp": 0,
            "fp": 8,
            "fn": 2
        },
        "left_pt3_12a_b2": {
            "precision": 0.8333333333333334,
            "recall": 0.8928571428571429,
            "dice_score": 0.8620689655172413,
            "tp": 25,
            "fp": 5,
            "fn": 3
        },
        "left_pt5_44_cd": {
            "precision": 0.8166666666666667,
            "recall": 0.91875,
            "dice_score": 0.8647058823529411,
            "tp": 147,
            "fp": 33,
            "fn": 13
        },
        "left_pt5_70_c1": {
            "precision": 0.6121495327102804,
            "recall": 0.8343949044585988,
            "dice_score": 0.706199460916442,
            "tp": 131,
            "fp": 83,
            "fn": 26
        },
        "right_pt1_06_c2": {
            "precision": 0.5324675324675324,
            "recall": 0.7321428571428571,
            "dice_score": 0.6165413533834586,
            "tp": 82,
            "fp": 72,
            "fn": 30
        },
        "right_pt1_09_c1": {
            "precision": 0.6825396825396826,
            "recall": 0.8431372549019608,
            "dice_score": 0.7543859649122807,
            "tp": 43,
            "fp": 20,
            "fn": 8
        },
        "right_pt2_1_c1": {
            "precision": 0.6758893280632411,
            "recall": 0.8724489795918368,
            "dice_score": 0.7616926503340757,
            "tp": 171,
            "fp": 82,
            "fn": 25
        },
        "right_pt3_12a_b2": {
            "precision": 0.6470588235294118,
            "recall": 0.6666666666666666,
            "dice_score": 0.6567164179104478,
            "tp": 22,
            "fp": 12,
            "fn": 11
        },
        "right_pt5_44_cd": {
            "precision": 0.7740112994350282,
            "recall": 0.8616352201257862,
            "dice_score": 0.8154761904761906,
            "tp": 137,
            "fp": 40,
            "fn": 22
        },
        "right_pt5_70_c1": {
            "precision": 0.5,
            "recall": 0.7834394904458599,
            "dice_score": 0.6104218362282878,
            "tp": 123,
            "fp": 123,
            "fn": 34
        }
    }
}
