# Supplementary material for: Tree ring segmentation performance in highly disturbed trees using deep learning
Source: PLoS One. 2026 Jun 18;21(6):e0321841. doi: 10.1371/journal.pone.0321841 (PMC13278439; doi:10.1371/journal.pone.0321841)
Supplement: S4 Appendix — In this folder, the instance and pixel metrics are provided using the following codes: Models: m0 - CU-Net. m1 - CAU-Net. m2 - CARU-Net. m3 - TLU-Net. m4 - FTU-Net. Datasets: d0C - 512px Data. d1C - 512px GData. d2C - 512px CLData. d7C - 512px BData. d10C - 1024px Data. d11C - 256px Data. d14C - 128px Data. (ZIP) [file pone.0321841.s012.zip › raw_metrics/first_group/m4_d0C/test_instance_evaluation_results_directory_metrics.json]

{
    "directory_metrics": {
        "partition_2_fold_1": {
            "total_tp": 581,
            "total_fp": 575,
            "total_fn": 422,
            "precision": 0.5025951557093425,
            "recall": 0.5792622133599202,
            "dice_score": 0.5382121352477999
        },
        "partition_2_fold_2": {
            "total_tp": 1035,
            "total_fp": 1011,
            "total_fn": 561,
            "precision": 0.5058651026392962,
            "recall": 0.6484962406015038,
            "dice_score": 0.5683690280065897
        },
        "partition_2_fold_3": {
            "total_tp": 933,
            "total_fp": 526,
            "total_fn": 194,
            "precision": 0.6394790952707334,
            "recall": 0.8278615794143744,
            "dice_score": 0.7215777262180975
        }
    },
    "overall_metrics": {
        "mean_total_tp": 849.667,
        "mean_total_fp": 704.0,
        "mean_total_fn": 392.333,
        "mean_precision": 0.549,
        "mean_recall": 0.685,
        "mean_dice_score": 0.609,
        "std_total_tp": 194.4862,
        "std_total_fp": 218.0015,
        "std_total_fn": 151.2885,
        "std_precision": 0.0638,
        "std_recall": 0.1048,
        "std_dice_score": 0.0803
    }
}
