# Supplementary material for: Tree ring segmentation performance in highly disturbed trees using deep learning
Source: PLoS One. 2026 Jun 18;21(6):e0321841. doi: 10.1371/journal.pone.0321841 (PMC13278439; doi:10.1371/journal.pone.0321841)
Supplement: S4 Appendix — In this folder, the instance and pixel metrics are provided using the following codes: Models: m0 - CU-Net. m1 - CAU-Net. m2 - CARU-Net. m3 - TLU-Net. m4 - FTU-Net. Datasets: d0C - 512px Data. d1C - 512px GData. d2C - 512px CLData. d7C - 512px BData. d10C - 1024px Data. d11C - 256px Data. d14C - 128px Data. (ZIP) [file pone.0321841.s012.zip › raw_metrics/first_group/m4_d0C/test_instance_evaluation_results_individuals.json]

{
    "partition_2_fold_1": {
        "pt1_08_c": {
            "precision": 0.6190476190476191,
            "recall": 0.7777777777777778,
            "dice_score": 0.6893939393939394,
            "tp": 91,
            "fp": 56,
            "fn": 26
        },
        "pt3_5_c": {
            "precision": 0.24074074074074073,
            "recall": 0.4875,
            "dice_score": 0.32231404958677684,
            "tp": 39,
            "fp": 123,
            "fn": 41
        },
        "pt4_4_cd": {
            "precision": 0.5255474452554745,
            "recall": 0.7578947368421053,
            "dice_score": 0.6206896551724139,
            "tp": 72,
            "fp": 65,
            "fn": 23
        },
        "pt5_24_cd": {
            "precision": 0.7426470588235294,
            "recall": 0.8559322033898306,
            "dice_score": 0.7952755905511811,
            "tp": 101,
            "fp": 35,
            "fn": 17
        },
        "pt5_37_dc": {
            "precision": 0.7220338983050848,
            "recall": 0.7888888888888889,
            "dice_score": 0.7539823008849557,
            "tp": 213,
            "fp": 82,
            "fn": 57
        },
        "pt5_414_cd": {
            "precision": 0.23297491039426524,
            "recall": 0.20123839009287925,
            "dice_score": 0.21594684385382062,
            "tp": 65,
            "fp": 214,
            "fn": 258
        }
    },
    "partition_2_fold_2": {
        "pt1_06_c": {
            "precision": 0.4292237442922374,
            "recall": 0.618421052631579,
            "dice_score": 0.5067385444743936,
            "tp": 94,
            "fp": 125,
            "fn": 58
        },
        "pt3_04_c1": {
            "precision": 0.5217391304347826,
            "recall": 0.62882096069869,
            "dice_score": 0.5702970297029702,
            "tp": 144,
            "fp": 132,
            "fn": 85
        },
        "pt4_117_cd": {
            "precision": 0.6392156862745098,
            "recall": 0.8253164556962025,
            "dice_score": 0.7204419889502761,
            "tp": 326,
            "fp": 184,
            "fn": 69
        },
        "pt5_373_c": {
            "precision": 0.7287066246056783,
            "recall": 0.8850574712643678,
            "dice_score": 0.7993079584775087,
            "tp": 231,
            "fp": 86,
            "fn": 30
        },
        "pt5_418_c": {
            "precision": 0.85,
            "recall": 0.91701244813278,
            "dice_score": 0.8822355289421157,
            "tp": 221,
            "fp": 39,
            "fn": 20
        },
        "pt5_379_d": {
            "precision": 0.040948275862068964,
            "recall": 0.059748427672955975,
            "dice_score": 0.04859335038363172,
            "tp": 19,
            "fp": 445,
            "fn": 299
        }
    },
    "partition_2_fold_3": {
        "pt1_06_c2": {
            "precision": 0.4642857142857143,
            "recall": 0.7,
            "dice_score": 0.5582822085889572,
            "tp": 91,
            "fp": 105,
            "fn": 39
        },
        "pt1_09_c1": {
            "precision": 0.7107438016528925,
            "recall": 0.819047619047619,
            "dice_score": 0.7610619469026547,
            "tp": 86,
            "fp": 35,
            "fn": 19
        },
        "pt2_1_c1": {
            "precision": 0.6551724137931034,
            "recall": 0.8636363636363636,
            "dice_score": 0.7450980392156864,
            "tp": 171,
            "fp": 90,
            "fn": 27
        },
        "pt3_12a_b2": {
            "precision": 0.734375,
            "recall": 0.7704918032786885,
            "dice_score": 0.7519999999999999,
            "tp": 47,
            "fp": 17,
            "fn": 14
        },
        "pt5_44_cd": {
            "precision": 0.7955182072829131,
            "recall": 0.890282131661442,
            "dice_score": 0.8402366863905325,
            "tp": 284,
            "fp": 73,
            "fn": 35
        },
        "pt5_70_c1": {
            "precision": 0.5521739130434783,
            "recall": 0.8089171974522293,
            "dice_score": 0.6563307493540051,
            "tp": 254,
            "fp": 206,
            "fn": 60
        }
    }
}
