# Supplementary material for: Tree ring segmentation performance in highly disturbed trees using deep learning
Source: PLoS One. 2026 Jun 18;21(6):e0321841. doi: 10.1371/journal.pone.0321841 (PMC13278439; doi:10.1371/journal.pone.0321841)
Supplement: S4 Appendix — In this folder, the instance and pixel metrics are provided using the following codes: Models: m0 - CU-Net. m1 - CAU-Net. m2 - CARU-Net. m3 - TLU-Net. m4 - FTU-Net. Datasets: d0C - 512px Data. d1C - 512px GData. d2C - 512px CLData. d7C - 512px BData. d10C - 1024px Data. d11C - 256px Data. d14C - 128px Data. (ZIP) [file pone.0321841.s012.zip › raw_metrics/first_group/m4_d0C/test_pixel_evaluation_results.json]

{
    "partition_2_fold_1": {
        "left_pt1_08_c": {
            "precision": 0.7447244045645084,
            "recall": 0.8921142733025053,
            "dice_score": 0.8117834457021371,
            "tp": 312149,
            "fp": 106998,
            "fn": 37749,
            "tn": 4806976
        },
        "left_pt3_5_c": {
            "precision": 0.7928696060175071,
            "recall": 0.4448351955709388,
            "dice_score": 0.5699199127326766,
            "tp": 216298,
            "fp": 56506,
            "fn": 269945,
            "tn": 7261667
        },
        "left_pt4_4_cd": {
            "precision": 0.7776280529237065,
            "recall": 0.7589923768787677,
            "dice_score": 0.7681972109300168,
            "tp": 203709,
            "fp": 58253,
            "fn": 64685,
            "tn": 5018121
        },
        "left_pt5_24_cd": {
            "precision": 0.6511988795072379,
            "recall": 0.8256006941466687,
            "dice_score": 0.7281018447459331,
            "tp": 163658,
            "fp": 87660,
            "fn": 34571,
            "tn": 7967551
        },
        "left_pt5_37_dc": {
            "precision": 0.5877137695793627,
            "recall": 0.942223123559047,
            "dice_score": 0.7238958759871308,
            "tp": 264825,
            "fp": 185777,
            "fn": 16239,
            "tn": 4657767
        },
        "left_pt5_414_cd": {
            "precision": 0.47113482844739446,
            "recall": 0.8479467551566802,
            "dice_score": 0.6057203041706286,
            "tp": 224867,
            "fp": 252421,
            "fn": 40323,
            "tn": 3436053
        },
        "right_pt1_08_c": {
            "precision": 0.7006170566837989,
            "recall": 0.8088707026512361,
            "dice_score": 0.750862148334232,
            "tp": 142722,
            "fp": 60987,
            "fn": 33724,
            "tn": 3197063
        },
        "right_pt3_5_c": {
            "precision": 0.8222285336159797,
            "recall": 0.7055239693590165,
            "dice_score": 0.7594187378222004,
            "tp": 280819,
            "fp": 60715,
            "fn": 117210,
            "tn": 2851336
        },
        "right_pt4_4_cd": {
            "precision": 0.8304759639545635,
            "recall": 0.7304663247401808,
            "dice_score": 0.777267333415914,
            "tp": 216481,
            "fp": 44190,
            "fn": 79879,
            "tn": 4042682
        },
        "right_pt5_24_cd": {
            "precision": 0.6956734967799665,
            "recall": 0.8562381857556616,
            "dice_score": 0.7676496278292572,
            "tp": 161710,
            "fp": 70741,
            "fn": 27151,
            "tn": 5478894
        },
        "right_pt5_37_dc": {
            "precision": 0.5689914257933351,
            "recall": 0.8859813146860659,
            "dice_score": 0.6929556237643,
            "tp": 263917,
            "fp": 199916,
            "fn": 33964,
            "tn": 5877627
        },
        "right_pt5_414_cd": {
            "precision": 0.4288045979170384,
            "recall": 0.7645413963893065,
            "dice_score": 0.5494447840505976,
            "tp": 228302,
            "fp": 304113,
            "fn": 70311,
            "tn": 3565466
        }
    },
    "partition_2_fold_2": {
        "left_pt1_06_c": {
            "precision": 0.7614012579023628,
            "recall": 0.7144164585924372,
            "dice_score": 0.7371609436026846,
            "tp": 376251,
            "fp": 117905,
            "fn": 150404,
            "tn": 3741744
        },
        "left_pt3_04_c1": {
            "precision": 0.586040188224815,
            "recall": 0.88196101084306,
            "dice_score": 0.7041746248294679,
            "tp": 400024,
            "fp": 282564,
            "fn": 53538,
            "tn": 3712642
        },
        "left_pt4_117_cd": {
            "precision": 0.7630590604107764,
            "recall": 0.811559450238471,
            "dice_score": 0.7865623163684481,
            "tp": 1012616,
            "fp": 314432,
            "fn": 235125,
            "tn": 5188035
        },
        "left_pt5_373_c": {
            "precision": 0.7889847184536853,
            "recall": 0.8056632220927655,
            "dice_score": 0.7972367496157481,
            "tp": 592608,
            "fp": 158494,
            "fn": 142945,
            "tn": 3928481
        },
        "left_pt5_418_c": {
            "precision": 0.7361021521139975,
            "recall": 0.899139781576597,
            "dice_score": 0.809493341179292,
            "tp": 401688,
            "fp": 144008,
            "fn": 45059,
            "tn": 6150237
        },
        "right_pt1_06_c": {
            "precision": 0.773324774143394,
            "recall": 0.7925554388633373,
            "dice_score": 0.7828220200550859,
            "tp": 131309,
            "fp": 38489,
            "fn": 34369,
            "tn": 2114681
        },
        "right_pt3_04_c1": {
            "precision": 0.644386336256882,
            "recall": 0.896887426299191,
            "dice_score": 0.7499537288032876,
            "tp": 457870,
            "fp": 252682,
            "fn": 52640,
            "tn": 4783304
        },
        "right_pt4_117_cd": {
            "precision": 0.7635308562115927,
            "recall": 0.8588297540930916,
            "dice_score": 0.8083813343564095,
            "tp": 1215774,
            "fp": 376531,
            "fn": 199843,
            "tn": 8414572
        },
        "right_pt5_373_c": {
            "precision": 0.7660070008066363,
            "recall": 0.8382682682955404,
            "dice_score": 0.8005102047453464,
            "tp": 615361,
            "fp": 187975,
            "fn": 118725,
            "tn": 3796531
        },
        "right_pt5_379_d": {
            "precision": 0.3151919194483149,
            "recall": 0.507612301151627,
            "dice_score": 0.3889024667834055,
            "tp": 347686,
            "fp": 755407,
            "fn": 337258,
            "tn": 6659489
        },
        "right_pt5_418_c": {
            "precision": 0.7298922106484279,
            "recall": 0.8976930307905522,
            "dice_score": 0.8051426543387814,
            "tp": 241606,
            "fp": 89410,
            "fn": 27535,
            "tn": 3937641
        }
    },
    "partition_2_fold_3": {
        "left_pt1_06_c2": {
            "precision": 0.6498356016817667,
            "recall": 0.6042563688554,
            "dice_score": 0.6262177101046214,
            "tp": 80835,
            "fp": 43558,
            "fn": 52941,
            "tn": 2574154
        },
        "left_pt1_09_c1": {
            "precision": 0.6353716551481681,
            "recall": 0.8432258445546893,
            "dice_score": 0.7246891742020298,
            "tp": 142775,
            "fp": 81936,
            "fn": 26545,
            "tn": 6280840
        },
        "left_pt2_1_c1": {
            "precision": 0.5948455397431447,
            "recall": 0.3276142229019308,
            "dice_score": 0.42252218934911245,
            "tp": 6855,
            "fp": 4669,
            "fn": 14069,
            "tn": 454151
        },
        "left_pt3_12a_b2": {
            "precision": 0.7885565565565565,
            "recall": 0.7914848126803469,
            "dice_score": 0.7900179711819261,
            "tp": 98471,
            "fp": 26404,
            "fn": 25942,
            "tn": 2305247
        },
        "left_pt5_44_cd": {
            "precision": 0.7789108150124786,
            "recall": 0.834021429482546,
            "dice_score": 0.8055246134402967,
            "tp": 392307,
            "fp": 111354,
            "fn": 78073,
            "tn": 4494746
        },
        "left_pt5_70_c1": {
            "precision": 0.7005869050886894,
            "recall": 0.8210925704325446,
            "dice_score": 0.7560681627957279,
            "tp": 482373,
            "fp": 206154,
            "fn": 105104,
            "tn": 6188001
        },
        "right_pt1_06_c2": {
            "precision": 0.7005338614630515,
            "recall": 0.777983968079944,
            "dice_score": 0.737230356544093,
            "tp": 346290,
            "fp": 148033,
            "fn": 98822,
            "tn": 3641607
        },
        "right_pt1_09_c1": {
            "precision": 0.6457054770027738,
            "recall": 0.8502930377290053,
            "dice_score": 0.7340099152670393,
            "tp": 133621,
            "fp": 73317,
            "fn": 23526,
            "tn": 6178752
        },
        "right_pt2_1_c1": {
            "precision": 0.744843388250758,
            "recall": 0.9024823888730833,
            "dice_score": 0.8161203444998127,
            "tp": 1246663,
            "fp": 427062,
            "fn": 134708,
            "tn": 19917263
        },
        "right_pt3_12a_b2": {
            "precision": 0.7485795676877084,
            "recall": 0.735694068422348,
            "dice_score": 0.7420808862890524,
            "tp": 95652,
            "fp": 32126,
            "fn": 34364,
            "tn": 2950818
        },
        "right_pt5_44_cd": {
            "precision": 0.7304727289128776,
            "recall": 0.8618754393239566,
            "dice_score": 0.7907523200068357,
            "tp": 388686,
            "fp": 143416,
            "fn": 62291,
            "tn": 4981287
        },
        "right_pt5_70_c1": {
            "precision": 0.7384854848606673,
            "recall": 0.7715482223683702,
            "dice_score": 0.7546548932800342,
            "tp": 558425,
            "fp": 197751,
            "fn": 165347,
            "tn": 6118477
        }
    }
}
