# Supplementary material for: Tree ring segmentation performance in highly disturbed trees using deep learning
Source: PLoS One. 2026 Jun 18;21(6):e0321841. doi: 10.1371/journal.pone.0321841 (PMC13278439; doi:10.1371/journal.pone.0321841)
Supplement: S4 Appendix — In this folder, the instance and pixel metrics are provided using the following codes: Models: m0 - CU-Net. m1 - CAU-Net. m2 - CARU-Net. m3 - TLU-Net. m4 - FTU-Net. Datasets: d0C - 512px Data. d1C - 512px GData. d2C - 512px CLData. d7C - 512px BData. d10C - 1024px Data. d11C - 256px Data. d14C - 128px Data. (ZIP) [file pone.0321841.s012.zip › raw_metrics/first_group/m4_d0C/test_pixel_evaluation_results_directory_metrics.json]

{
    "directory_metrics": {
        "partition_2_fold_1": {
            "total_tp": 2679457,
            "total_fp": 1488277,
            "total_fn": 825751,
            "precision": 0.6429049934568761,
            "recall": 0.7644216833922551,
            "dice_score": 0.6984171130187091
        },
        "partition_2_fold_2": {
            "total_tp": 5792793,
            "total_fp": 2717897,
            "total_fn": 1397441,
            "precision": 0.6806490425570665,
            "recall": 0.8056473544532765,
            "dice_score": 0.7378919864843623
        },
        "partition_2_fold_3": {
            "total_tp": 3972953,
            "total_fp": 1495780,
            "total_fn": 821732,
            "precision": 0.7264850926165165,
            "recall": 0.8286160613262393,
            "dice_score": 0.7741968611236529
        }
    },
    "overall_metrics": {
        "mean_total_tp": 4148401.0,
        "mean_total_fp": 1900651.333,
        "mean_total_fn": 1014974.667,
        "mean_precision": 0.683,
        "mean_recall": 0.8,
        "mean_dice_score": 0.737,
        "std_total_tp": 1277054.3613,
        "std_total_fp": 577888.0708,
        "std_total_fn": 270449.5149,
        "std_precision": 0.0342,
        "std_recall": 0.0266,
        "std_dice_score": 0.0309
    }
}
