# Supplementary material for: Tree ring segmentation performance in highly disturbed trees using deep learning
Source: PLoS One. 2026 Jun 18;21(6):e0321841. doi: 10.1371/journal.pone.0321841 (PMC13278439; doi:10.1371/journal.pone.0321841)
Supplement: S4 Appendix — In this folder, the instance and pixel metrics are provided using the following codes: Models: m0 - CU-Net. m1 - CAU-Net. m2 - CARU-Net. m3 - TLU-Net. m4 - FTU-Net. Datasets: d0C - 512px Data. d1C - 512px GData. d2C - 512px CLData. d7C - 512px BData. d10C - 1024px Data. d11C - 256px Data. d14C - 128px Data. (ZIP) [file pone.0321841.s012.zip › raw_metrics/first_group/m4_d0C/test_pixel_evaluation_results_individuals.json]

{
    "partition_2_fold_1": {
        "pt1_08_c": {
            "precision": 0.7302988170620497,
            "recall": 0.8642085784201967,
            "dice_score": 0.791630699617125,
            "tp": 454871,
            "fp": 167985,
            "fn": 71473
        },
        "pt3_5_c": {
            "precision": 0.8091913572007592,
            "recall": 0.562176570105126,
            "dice_score": 0.6634374520388894,
            "tp": 497117,
            "fp": 117221,
            "fn": 387155
        },
        "pt4_4_cd": {
            "precision": 0.8039867363905455,
            "recall": 0.7440230613683125,
            "dice_score": 0.7728435230511308,
            "tp": 420190,
            "fp": 102443,
            "fn": 144564
        },
        "pt5_24_cd": {
            "precision": 0.6725689326930828,
            "recall": 0.840548709602418,
            "dice_score": 0.7472346269602772,
            "tp": 325368,
            "fp": 158401,
            "fn": 61722
        },
        "pt5_37_dc": {
            "precision": 0.5782171504808981,
            "recall": 0.9132853725310695,
            "dice_score": 0.7081144785654019,
            "tp": 528742,
            "fp": 385693,
            "fn": 50203
        },
        "pt5_414_cd": {
            "precision": 0.448814156241984,
            "recall": 0.803771884860492,
            "dice_score": 0.5759990746778213,
            "tp": 453169,
            "fp": 556534,
            "fn": 110634
        }
    },
    "partition_2_fold_2": {
        "pt1_06_c": {
            "precision": 0.7644505492850409,
            "recall": 0.7331154227806561,
            "dice_score": 0.7484551573523892,
            "tp": 507560,
            "fp": 156394,
            "fn": 184773
        },
        "pt3_04_c1": {
            "precision": 0.6157988429016467,
            "recall": 0.8898650723182501,
            "dice_score": 0.727888709203924,
            "tp": 857894,
            "fp": 535246,
            "fn": 106178
        },
        "pt4_117_cd": {
            "precision": 0.7633163923650206,
            "recall": 0.8366843661272724,
            "dice_score": 0.7983182364267108,
            "tp": 2228390,
            "fp": 690963,
            "fn": 434968
        },
        "pt5_373_c": {
            "precision": 0.7771097978819355,
            "recall": 0.8219494719451511,
            "dice_score": 0.7989009539108958,
            "tp": 1207969,
            "fp": 346469,
            "fn": 261670
        },
        "pt5_418_c": {
            "precision": 0.7337574939090602,
            "recall": 0.8985958697449881,
            "dice_score": 0.8078538239357025,
            "tp": 643294,
            "fp": 233418,
            "fn": 72594
        },
        "pt5_379_d": {
            "precision": 0.3151919194483149,
            "recall": 0.507612301151627,
            "dice_score": 0.3889024667834055,
            "tp": 347686,
            "fp": 755407,
            "fn": 337258,
            "tn": 6659489
        }
    },
    "partition_2_fold_3": {
        "pt1_06_c2": {
            "precision": 0.6903409641903555,
            "recall": 0.7378370254695209,
            "dice_score": 0.7132992207774856,
            "tp": 427125,
            "fp": 191591,
            "fn": 151763
        },
        "pt1_09_c1": {
            "precision": 0.6403258202845368,
            "recall": 0.8466276836556221,
            "dice_score": 0.729165457528927,
            "tp": 276396,
            "fp": 155253,
            "fn": 50071
        },
        "pt2_1_c1": {
            "precision": 0.7438176791678855,
            "recall": 0.8939046349020713,
            "dice_score": 0.811983893994709,
            "tp": 1253518,
            "fp": 431731,
            "fn": 148777
        },
        "pt3_12a_b2": {
            "precision": 0.7683383929737624,
            "recall": 0.7629751325517138,
            "dice_score": 0.7656473706422234,
            "tp": 194123,
            "fp": 58530,
            "fn": 60306
        },
        "pt5_44_cd": {
            "precision": 0.7540267416387726,
            "recall": 0.8476551434460258,
            "dice_score": 0.7981043574231523,
            "tp": 780993,
            "fp": 254770,
            "fn": 140364
        },
        "pt5_70_c1": {
            "precision": 0.7204235057309357,
            "recall": 0.7937455052396608,
            "dice_score": 0.7553092361550564,
            "tp": 1040798,
            "fp": 403905,
            "fn": 270451
        }
    }
}
