# Supplementary material for: Tree ring segmentation performance in highly disturbed trees using deep learning
Source: PLoS One. 2026 Jun 18;21(6):e0321841. doi: 10.1371/journal.pone.0321841 (PMC13278439; doi:10.1371/journal.pone.0321841)
Supplement: S4 Appendix — In this folder, the instance and pixel metrics are provided using the following codes: Models: m0 - CU-Net. m1 - CAU-Net. m2 - CARU-Net. m3 - TLU-Net. m4 - FTU-Net. Datasets: d0C - 512px Data. d1C - 512px GData. d2C - 512px CLData. d7C - 512px BData. d10C - 1024px Data. d11C - 256px Data. d14C - 128px Data. (ZIP) [file pone.0321841.s012.zip › raw_metrics/first_group/m4_d10C/colored_images_instance_evaluation_results.json]

{
    "partition_2_fold_1": {
        "left_pt5_359_a1": {
            "precision": 0.22164948453608246,
            "recall": 0.4777777777777778,
            "dice_score": 0.30281690140845074,
            "tp": 43,
            "fp": 151,
            "fn": 47
        },
        "left_ptc_01_a1": {
            "precision": 0.18877551020408162,
            "recall": 0.42045454545454547,
            "dice_score": 0.2605633802816901,
            "tp": 37,
            "fp": 159,
            "fn": 51
        },
        "right_pt5_359_a1": {
            "precision": 0.30128205128205127,
            "recall": 0.4845360824742268,
            "dice_score": 0.37154150197628455,
            "tp": 47,
            "fp": 109,
            "fn": 50
        },
        "right_ptc_01_a2": {
            "precision": 0.2757201646090535,
            "recall": 0.40853658536585363,
            "dice_score": 0.32923832923832924,
            "tp": 67,
            "fp": 176,
            "fn": 97
        }
    },
    "partition_2_fold_2": {
        "left_pt5_359_a1": {
            "precision": 0.20707070707070707,
            "recall": 0.45555555555555555,
            "dice_score": 0.2847222222222222,
            "tp": 41,
            "fp": 157,
            "fn": 49
        },
        "left_ptc_01_a1": {
            "precision": 0.21052631578947367,
            "recall": 0.4090909090909091,
            "dice_score": 0.277992277992278,
            "tp": 36,
            "fp": 135,
            "fn": 52
        },
        "right_pt5_359_a1": {
            "precision": 0.2,
            "recall": 0.35051546391752575,
            "dice_score": 0.25468164794007486,
            "tp": 34,
            "fp": 136,
            "fn": 63
        },
        "right_ptc_01_a2": {
            "precision": 0.359375,
            "recall": 0.42073170731707316,
            "dice_score": 0.38764044943820225,
            "tp": 69,
            "fp": 123,
            "fn": 95
        }
    },
    "partition_2_fold_3": {
        "left_pt5_359_a1": {
            "precision": 0.2019704433497537,
            "recall": 0.45555555555555555,
            "dice_score": 0.27986348122866894,
            "tp": 41,
            "fp": 162,
            "fn": 49
        },
        "left_ptc_01_a1": {
            "precision": 0.16417910447761194,
            "recall": 0.375,
            "dice_score": 0.2283737024221453,
            "tp": 33,
            "fp": 168,
            "fn": 55
        },
        "right_pt5_359_a1": {
            "precision": 0.16022099447513813,
            "recall": 0.29896907216494845,
            "dice_score": 0.20863309352517986,
            "tp": 29,
            "fp": 152,
            "fn": 68
        },
        "right_ptc_01_a2": {
            "precision": 0.32432432432432434,
            "recall": 0.43902439024390244,
            "dice_score": 0.3730569948186529,
            "tp": 72,
            "fp": 150,
            "fn": 92
        }
    }
}
