# Supplementary material for: Tree ring segmentation performance in highly disturbed trees using deep learning
Source: PLoS One. 2026 Jun 18;21(6):e0321841. doi: 10.1371/journal.pone.0321841 (PMC13278439; doi:10.1371/journal.pone.0321841)
Supplement: S4 Appendix — In this folder, the instance and pixel metrics are provided using the following codes: Models: m0 - CU-Net. m1 - CAU-Net. m2 - CARU-Net. m3 - TLU-Net. m4 - FTU-Net. Datasets: d0C - 512px Data. d1C - 512px GData. d2C - 512px CLData. d7C - 512px BData. d10C - 1024px Data. d11C - 256px Data. d14C - 128px Data. (ZIP) [file pone.0321841.s012.zip › raw_metrics/first_group/m4_d10C/colored_images_instance_evaluation_results_directory_metrics.json]

{
    "directory_metrics": {
        "partition_2_fold_1": {
            "total_tp": 194,
            "total_fp": 595,
            "total_fn": 245,
            "precision": 0.2458808618504436,
            "recall": 0.4419134396355353,
            "dice_score": 0.3159609120521173
        },
        "partition_2_fold_2": {
            "total_tp": 180,
            "total_fp": 551,
            "total_fn": 259,
            "precision": 0.24623803009575923,
            "recall": 0.41002277904328016,
            "dice_score": 0.30769230769230765
        },
        "partition_2_fold_3": {
            "total_tp": 175,
            "total_fp": 632,
            "total_fn": 264,
            "precision": 0.21685254027261464,
            "recall": 0.39863325740318906,
            "dice_score": 0.2808988764044944
        }
    },
    "overall_metrics": {
        "mean_total_tp": 183.0,
        "mean_total_fp": 592.667,
        "mean_total_fn": 256.0,
        "mean_precision": 0.236,
        "mean_recall": 0.417,
        "mean_dice_score": 0.302,
        "std_total_tp": 8.0416,
        "std_total_fp": 33.1092,
        "std_total_fn": 8.0416,
        "std_precision": 0.0138,
        "std_recall": 0.0183,
        "std_dice_score": 0.015
    }
}
