# Supplementary material for: Tree ring segmentation performance in highly disturbed trees using deep learning
Source: PLoS One. 2026 Jun 18;21(6):e0321841. doi: 10.1371/journal.pone.0321841 (PMC13278439; doi:10.1371/journal.pone.0321841)
Supplement: S4 Appendix — In this folder, the instance and pixel metrics are provided using the following codes: Models: m0 - CU-Net. m1 - CAU-Net. m2 - CARU-Net. m3 - TLU-Net. m4 - FTU-Net. Datasets: d0C - 512px Data. d1C - 512px GData. d2C - 512px CLData. d7C - 512px BData. d10C - 1024px Data. d11C - 256px Data. d14C - 128px Data. (ZIP) [file pone.0321841.s012.zip › raw_metrics/first_group/m4_d10C/colored_images_pixel_evaluation_results.json]

{
    "partition_2_fold_1": {
        "left_pt5_359_a1": {
            "precision": 0.683878652907436,
            "recall": 0.6020260908004258,
            "dice_score": 0.6403472636776584,
            "tp": 1214814,
            "fp": 561545,
            "fn": 803062,
            "tn": 13576227
        },
        "left_ptc_01_a1": {
            "precision": 0.6612249887224851,
            "recall": 0.663560597350765,
            "dice_score": 0.6623907341873585,
            "tp": 1292839,
            "fp": 662379,
            "fn": 655497,
            "tn": 20003301
        },
        "right_pt5_359_a1": {
            "precision": 0.6656135497834412,
            "recall": 0.7201215285079181,
            "dice_score": 0.6917955017154475,
            "tp": 1061619,
            "fp": 533329,
            "fn": 412603,
            "tn": 7965185
        },
        "right_ptc_01_a2": {
            "precision": 0.560371604072168,
            "recall": 0.6474912238567229,
            "dice_score": 0.600789572036741,
            "tp": 1674220,
            "fp": 1313476,
            "fn": 911483,
            "tn": 35494101
        }
    },
    "partition_2_fold_2": {
        "left_pt5_359_a1": {
            "precision": 0.7432105700430336,
            "recall": 0.5625657869958313,
            "dice_score": 0.6403927241997616,
            "tp": 1135188,
            "fp": 392223,
            "fn": 882688,
            "tn": 13745549
        },
        "left_ptc_01_a1": {
            "precision": 0.7146209371902501,
            "recall": 0.64461263354986,
            "dice_score": 0.6778138713293371,
            "tp": 1255922,
            "fp": 501544,
            "fn": 692414,
            "tn": 20164136
        },
        "right_pt5_359_a1": {
            "precision": 0.7152403035584592,
            "recall": 0.5965336292634352,
            "dice_score": 0.6505158905839289,
            "tp": 879423,
            "fp": 350126,
            "fn": 594799,
            "tn": 8148388
        },
        "right_ptc_01_a2": {
            "precision": 0.6099850621343723,
            "recall": 0.6335967433228024,
            "dice_score": 0.6215667471941072,
            "tp": 1638293,
            "fp": 1047499,
            "fn": 947410,
            "tn": 35760078
        }
    },
    "partition_2_fold_3": {
        "left_pt5_359_a1": {
            "precision": 0.7389254778537311,
            "recall": 0.5277658290202173,
            "dice_score": 0.6157453126698412,
            "tp": 1064966,
            "fp": 376270,
            "fn": 952910,
            "tn": 13761502
        },
        "left_ptc_01_a1": {
            "precision": 0.6818813225093523,
            "recall": 0.6172754596743066,
            "dice_score": 0.6479719962479197,
            "tp": 1202660,
            "fp": 561078,
            "fn": 745676,
            "tn": 20104602
        },
        "right_pt5_359_a1": {
            "precision": 0.707576289850489,
            "recall": 0.5888543245182883,
            "dice_score": 0.642779264215285,
            "tp": 868102,
            "fp": 358765,
            "fn": 606120,
            "tn": 8139749
        },
        "right_ptc_01_a2": {
            "precision": 0.6082572023288335,
            "recall": 0.6281289846513695,
            "dice_score": 0.6180333991580098,
            "tp": 1624155,
            "fp": 1046023,
            "fn": 961548,
            "tn": 35761554
        }
    }
}
