# Supplementary material for: Tree ring segmentation performance in highly disturbed trees using deep learning
Source: PLoS One. 2026 Jun 18;21(6):e0321841. doi: 10.1371/journal.pone.0321841 (PMC13278439; doi:10.1371/journal.pone.0321841)
Supplement: S4 Appendix — In this folder, the instance and pixel metrics are provided using the following codes: Models: m0 - CU-Net. m1 - CAU-Net. m2 - CARU-Net. m3 - TLU-Net. m4 - FTU-Net. Datasets: d0C - 512px Data. d1C - 512px GData. d2C - 512px CLData. d7C - 512px BData. d10C - 1024px Data. d11C - 256px Data. d14C - 128px Data. (ZIP) [file pone.0321841.s012.zip › raw_metrics/first_group/m4_d10C/colored_images_pixel_evaluation_results_directory_metrics.json]

{
    "directory_metrics": {
        "partition_2_fold_1": {
            "total_tp": 5243492,
            "total_fp": 3070729,
            "total_fn": 2782645,
            "precision": 0.6306654586160266,
            "recall": 0.653302080440441,
            "dice_score": 0.6417842252905352
        },
        "partition_2_fold_2": {
            "total_tp": 4908826,
            "total_fp": 2291392,
            "total_fn": 3117311,
            "precision": 0.6817607466885031,
            "recall": 0.6116050598189391,
            "dice_score": 0.6447801854087862
        },
        "partition_2_fold_3": {
            "total_tp": 4759883,
            "total_fp": 2342136,
            "total_fn": 3266254,
            "precision": 0.6702154697136125,
            "recall": 0.5930478136617903,
            "dice_score": 0.6292747113395711
        }
    },
    "overall_metrics": {
        "mean_total_tp": 4970733.667,
        "mean_total_fp": 2568085.667,
        "mean_total_fn": 3055403.333,
        "mean_precision": 0.661,
        "mean_recall": 0.619,
        "mean_dice_score": 0.639,
        "std_total_tp": 202227.3236,
        "std_total_fp": 356025.7283,
        "std_total_fn": 202227.3236,
        "std_precision": 0.0219,
        "std_recall": 0.0252,
        "std_dice_score": 0.0067
    }
}
