# Supplementary material for: Tree ring segmentation performance in highly disturbed trees using deep learning
Source: PLoS One. 2026 Jun 18;21(6):e0321841. doi: 10.1371/journal.pone.0321841 (PMC13278439; doi:10.1371/journal.pone.0321841)
Supplement: S4 Appendix — In this folder, the instance and pixel metrics are provided using the following codes: Models: m0 - CU-Net. m1 - CAU-Net. m2 - CARU-Net. m3 - TLU-Net. m4 - FTU-Net. Datasets: d0C - 512px Data. d1C - 512px GData. d2C - 512px CLData. d7C - 512px BData. d10C - 1024px Data. d11C - 256px Data. d14C - 128px Data. (ZIP) [file pone.0321841.s012.zip › raw_metrics/first_group/m4_d10C/test_def_instance_evaluation_results.json]

{
    "partition_2_fold_1": {
        "left_pt3_02_c1": {
            "precision": 0.49504950495049505,
            "recall": 0.746268656716418,
            "dice_score": 0.5952380952380953,
            "tp": 50,
            "fp": 51,
            "fn": 17
        },
        "left_pt4_51_c": {
            "precision": 0.8189655172413793,
            "recall": 0.9223300970873787,
            "dice_score": 0.8675799086757991,
            "tp": 95,
            "fp": 21,
            "fn": 8
        },
        "left_pt4_80_c": {
            "precision": 0.41739130434782606,
            "recall": 0.5274725274725275,
            "dice_score": 0.46601941747572817,
            "tp": 48,
            "fp": 67,
            "fn": 43
        },
        "left_pt5_401_c1": {
            "precision": 0.7286821705426356,
            "recall": 0.9215686274509803,
            "dice_score": 0.8138528138528138,
            "tp": 94,
            "fp": 35,
            "fn": 8
        },
        "left_pt5_64_c": {
            "precision": 0.5,
            "recall": 0.7631578947368421,
            "dice_score": 0.6041666666666667,
            "tp": 116,
            "fp": 116,
            "fn": 36
        },
        "left_ptc_01_c3": {
            "precision": 0.42356687898089174,
            "recall": 0.7687861271676301,
            "dice_score": 0.5462012320328542,
            "tp": 133,
            "fp": 181,
            "fn": 40
        },
        "right_pt3_02_c1": {
            "precision": 0.37209302325581395,
            "recall": 0.64,
            "dice_score": 0.4705882352941177,
            "tp": 16,
            "fp": 27,
            "fn": 9
        },
        "right_pt4_80_c": {
            "precision": 0.19736842105263158,
            "recall": 0.19230769230769232,
            "dice_score": 0.19480519480519481,
            "tp": 15,
            "fp": 61,
            "fn": 63
        },
        "right_pt5_401_c1": {
            "precision": 0.7317073170731707,
            "recall": 0.8737864077669902,
            "dice_score": 0.7964601769911506,
            "tp": 90,
            "fp": 33,
            "fn": 13
        },
        "right_pt5_64_c": {
            "precision": 0.37777777777777777,
            "recall": 0.68,
            "dice_score": 0.48571428571428565,
            "tp": 17,
            "fp": 28,
            "fn": 8
        },
        "right_ptc_01_c3": {
            "precision": 0.045454545454545456,
            "recall": 0.16666666666666666,
            "dice_score": 0.07142857142857144,
            "tp": 1,
            "fp": 21,
            "fn": 5
        }
    },
    "partition_2_fold_2": {
        "left_pt3_02_c1": {
            "precision": 0.46534653465346537,
            "recall": 0.7014925373134329,
            "dice_score": 0.5595238095238095,
            "tp": 47,
            "fp": 54,
            "fn": 20
        },
        "left_pt4_51_c": {
            "precision": 0.831858407079646,
            "recall": 0.912621359223301,
            "dice_score": 0.8703703703703703,
            "tp": 94,
            "fp": 19,
            "fn": 9
        },
        "left_pt4_80_c": {
            "precision": 0.4247787610619469,
            "recall": 0.5274725274725275,
            "dice_score": 0.47058823529411764,
            "tp": 48,
            "fp": 65,
            "fn": 43
        },
        "left_pt5_401_c1": {
            "precision": 0.7661290322580645,
            "recall": 0.9313725490196079,
            "dice_score": 0.8407079646017699,
            "tp": 95,
            "fp": 29,
            "fn": 7
        },
        "left_pt5_64_c": {
            "precision": 0.5021459227467812,
            "recall": 0.7697368421052632,
            "dice_score": 0.6077922077922078,
            "tp": 117,
            "fp": 116,
            "fn": 35
        },
        "left_ptc_01_c3": {
            "precision": 0.39384615384615385,
            "recall": 0.7398843930635838,
            "dice_score": 0.5140562248995983,
            "tp": 128,
            "fp": 197,
            "fn": 45
        },
        "right_pt3_02_c1": {
            "precision": 0.3902439024390244,
            "recall": 0.64,
            "dice_score": 0.48484848484848486,
            "tp": 16,
            "fp": 25,
            "fn": 9
        },
        "right_pt4_80_c": {
            "precision": 0.20270270270270271,
            "recall": 0.19230769230769232,
            "dice_score": 0.19736842105263158,
            "tp": 15,
            "fp": 59,
            "fn": 63
        },
        "right_pt5_401_c1": {
            "precision": 0.7235772357723578,
            "recall": 0.8640776699029126,
            "dice_score": 0.7876106194690266,
            "tp": 89,
            "fp": 34,
            "fn": 14
        },
        "right_pt5_64_c": {
            "precision": 0.46153846153846156,
            "recall": 0.72,
            "dice_score": 0.5625,
            "tp": 18,
            "fp": 21,
            "fn": 7
        },
        "right_ptc_01_c3": {
            "precision": 0.03333333333333333,
            "recall": 0.16666666666666666,
            "dice_score": 0.05555555555555555,
            "tp": 1,
            "fp": 29,
            "fn": 5
        }
    },
    "partition_2_fold_3": {
        "left_pt3_02_c1": {
            "precision": 0.4803921568627451,
            "recall": 0.7313432835820896,
            "dice_score": 0.5798816568047338,
            "tp": 49,
            "fp": 53,
            "fn": 18
        },
        "left_pt4_51_c": {
            "precision": 0.8571428571428571,
            "recall": 0.9320388349514563,
            "dice_score": 0.8930232558139534,
            "tp": 96,
            "fp": 16,
            "fn": 7
        },
        "left_pt4_80_c": {
            "precision": 0.42727272727272725,
            "recall": 0.5164835164835165,
            "dice_score": 0.4676616915422886,
            "tp": 47,
            "fp": 63,
            "fn": 44
        },
        "left_pt5_401_c1": {
            "precision": 0.7230769230769231,
            "recall": 0.9215686274509803,
            "dice_score": 0.8103448275862069,
            "tp": 94,
            "fp": 36,
            "fn": 8
        },
        "left_pt5_64_c": {
            "precision": 0.4406779661016949,
            "recall": 0.6842105263157895,
            "dice_score": 0.5360824742268041,
            "tp": 104,
            "fp": 132,
            "fn": 48
        },
        "left_ptc_01_c3": {
            "precision": 0.3641791044776119,
            "recall": 0.7052023121387283,
            "dice_score": 0.48031496062992124,
            "tp": 122,
            "fp": 213,
            "fn": 51
        },
        "right_pt3_02_c1": {
            "precision": 0.43243243243243246,
            "recall": 0.64,
            "dice_score": 0.5161290322580645,
            "tp": 16,
            "fp": 21,
            "fn": 9
        },
        "right_pt4_80_c": {
            "precision": 0.2054794520547945,
            "recall": 0.19230769230769232,
            "dice_score": 0.19867549668874174,
            "tp": 15,
            "fp": 58,
            "fn": 63
        },
        "right_pt5_401_c1": {
            "precision": 0.7478991596638656,
            "recall": 0.8640776699029126,
            "dice_score": 0.8018018018018017,
            "tp": 89,
            "fp": 30,
            "fn": 14
        },
        "right_pt5_64_c": {
            "precision": 0.42857142857142855,
            "recall": 0.72,
            "dice_score": 0.5373134328358209,
            "tp": 18,
            "fp": 24,
            "fn": 7
        },
        "right_ptc_01_c3": {
            "precision": 0.043478260869565216,
            "recall": 0.16666666666666666,
            "dice_score": 0.06896551724137931,
            "tp": 1,
            "fp": 22,
            "fn": 5
        }
    }
}
