# Supplementary material for: Tree ring segmentation performance in highly disturbed trees using deep learning
Source: PLoS One. 2026 Jun 18;21(6):e0321841. doi: 10.1371/journal.pone.0321841 (PMC13278439; doi:10.1371/journal.pone.0321841)
Supplement: S4 Appendix — In this folder, the instance and pixel metrics are provided using the following codes: Models: m0 - CU-Net. m1 - CAU-Net. m2 - CARU-Net. m3 - TLU-Net. m4 - FTU-Net. Datasets: d0C - 512px Data. d1C - 512px GData. d2C - 512px CLData. d7C - 512px BData. d10C - 1024px Data. d11C - 256px Data. d14C - 128px Data. (ZIP) [file pone.0321841.s012.zip › raw_metrics/first_group/m4_d10C/test_def_instance_evaluation_results_individuals.json]

{
    "partition_2_fold_1": {
        "pt3_02_c1": {
            "precision": 0.4583333333333333,
            "recall": 0.717391304347826,
            "dice_score": 0.559322033898305,
            "tp": 66,
            "fp": 78,
            "fn": 26
        },
        "pt4_51_c": {
            "precision": 0.8189655172413793,
            "recall": 0.9223300970873787,
            "dice_score": 0.8675799086757991,
            "tp": 95,
            "fp": 21,
            "fn": 8
        },
        "pt4_80_c": {
            "precision": 0.3298429319371728,
            "recall": 0.3727810650887574,
            "dice_score": 0.35,
            "tp": 63,
            "fp": 128,
            "fn": 106
        },
        "pt5_401_c1": {
            "precision": 0.7301587301587301,
            "recall": 0.8975609756097561,
            "dice_score": 0.8052516411378555,
            "tp": 184,
            "fp": 68,
            "fn": 21
        },
        "pt5_64_c": {
            "precision": 0.48014440433212996,
            "recall": 0.751412429378531,
            "dice_score": 0.5859030837004404,
            "tp": 133,
            "fp": 144,
            "fn": 44
        },
        "ptc_01_c3": {
            "precision": 0.39880952380952384,
            "recall": 0.7486033519553073,
            "dice_score": 0.5203883495145631,
            "tp": 134,
            "fp": 202,
            "fn": 45
        }
    },
    "partition_2_fold_2": {
        "pt3_02_c1": {
            "precision": 0.44366197183098594,
            "recall": 0.6847826086956522,
            "dice_score": 0.5384615384615385,
            "tp": 63,
            "fp": 79,
            "fn": 29
        },
        "pt4_51_c": {
            "precision": 0.831858407079646,
            "recall": 0.912621359223301,
            "dice_score": 0.8703703703703703,
            "tp": 94,
            "fp": 19,
            "fn": 9
        },
        "pt4_80_c": {
            "precision": 0.33689839572192515,
            "recall": 0.3727810650887574,
            "dice_score": 0.35393258426966295,
            "tp": 63,
            "fp": 124,
            "fn": 106
        },
        "pt5_401_c1": {
            "precision": 0.7449392712550608,
            "recall": 0.8975609756097561,
            "dice_score": 0.8141592920353983,
            "tp": 184,
            "fp": 63,
            "fn": 21
        },
        "pt5_64_c": {
            "precision": 0.4963235294117647,
            "recall": 0.7627118644067796,
            "dice_score": 0.6013363028953229,
            "tp": 135,
            "fp": 137,
            "fn": 42
        },
        "ptc_01_c3": {
            "precision": 0.36338028169014086,
            "recall": 0.7206703910614525,
            "dice_score": 0.48314606741573035,
            "tp": 129,
            "fp": 226,
            "fn": 50
        }
    },
    "partition_2_fold_3": {
        "pt3_02_c1": {
            "precision": 0.4676258992805755,
            "recall": 0.7065217391304348,
            "dice_score": 0.5627705627705628,
            "tp": 65,
            "fp": 74,
            "fn": 27
        },
        "pt4_51_c": {
            "precision": 0.8571428571428571,
            "recall": 0.9320388349514563,
            "dice_score": 0.8930232558139534,
            "tp": 96,
            "fp": 16,
            "fn": 7
        },
        "pt4_80_c": {
            "precision": 0.33879781420765026,
            "recall": 0.3668639053254438,
            "dice_score": 0.35227272727272724,
            "tp": 62,
            "fp": 121,
            "fn": 107
        },
        "pt5_401_c1": {
            "precision": 0.7349397590361446,
            "recall": 0.8926829268292683,
            "dice_score": 0.8061674008810572,
            "tp": 183,
            "fp": 66,
            "fn": 22
        },
        "pt5_64_c": {
            "precision": 0.43884892086330934,
            "recall": 0.6892655367231638,
            "dice_score": 0.5362637362637361,
            "tp": 122,
            "fp": 156,
            "fn": 55
        },
        "ptc_01_c3": {
            "precision": 0.3435754189944134,
            "recall": 0.6871508379888268,
            "dice_score": 0.45810055865921784,
            "tp": 123,
            "fp": 235,
            "fn": 56
        }
    }
}
