# Supplementary material for: Tree ring segmentation performance in highly disturbed trees using deep learning
Source: PLoS One. 2026 Jun 18;21(6):e0321841. doi: 10.1371/journal.pone.0321841 (PMC13278439; doi:10.1371/journal.pone.0321841)
Supplement: S4 Appendix — In this folder, the instance and pixel metrics are provided using the following codes: Models: m0 - CU-Net. m1 - CAU-Net. m2 - CARU-Net. m3 - TLU-Net. m4 - FTU-Net. Datasets: d0C - 512px Data. d1C - 512px GData. d2C - 512px CLData. d7C - 512px BData. d10C - 1024px Data. d11C - 256px Data. d14C - 128px Data. (ZIP) [file pone.0321841.s012.zip › raw_metrics/first_group/m4_d10C/test_def_pixel_evaluation_results.json]

{
    "partition_2_fold_1": {
        "left_pt3_02_c1": {
            "precision": 0.7764964697911445,
            "recall": 0.674360193652805,
            "dice_score": 0.7218332767567776,
            "tp": 955826,
            "fp": 275121,
            "fn": 461556,
            "tn": 14431401
        },
        "left_pt4_51_c": {
            "precision": 0.7106307384791108,
            "recall": 0.8732366899401663,
            "dice_score": 0.7835868365050622,
            "tp": 1294087,
            "fp": 526953,
            "fn": 187856,
            "tn": 7020736
        },
        "left_pt4_80_c": {
            "precision": 0.6002120153990131,
            "recall": 0.7969038490836081,
            "dice_score": 0.6847123814098715,
            "tp": 570160,
            "fp": 379771,
            "fn": 145309,
            "tn": 6854072
        },
        "left_pt5_401_c1": {
            "precision": 0.8059122980025369,
            "recall": 0.8556363912021745,
            "dice_score": 0.8300303142105321,
            "tp": 1975258,
            "fp": 475701,
            "fn": 333267,
            "tn": 19205150
        },
        "left_pt5_64_c": {
            "precision": 0.8872191776805077,
            "recall": 0.6668618065464348,
            "dice_score": 0.7614179565101308,
            "tp": 2208749,
            "fp": 280770,
            "fn": 1103405,
            "tn": 50189604
        },
        "left_ptc_01_c3": {
            "precision": 0.6927792905426621,
            "recall": 0.7834156910711165,
            "dice_score": 0.7353150138295682,
            "tp": 2802180,
            "fp": 1242658,
            "fn": 774695,
            "tn": 38408627
        },
        "right_pt3_02_c1": {
            "precision": 0.7485723827664611,
            "recall": 0.6724804376114175,
            "dice_score": 0.7084891938256733,
            "tp": 385529,
            "fp": 129490,
            "fn": 187765,
            "tn": 8041152
        },
        "right_pt4_80_c": {
            "precision": 0.5526641308064796,
            "recall": 0.31494212223677737,
            "dice_score": 0.4012354996977148,
            "tp": 261818,
            "fp": 211920,
            "fn": 569503,
            "tn": 12376279
        },
        "right_pt5_401_c1": {
            "precision": 0.8257756705841044,
            "recall": 0.7828770042012083,
            "dice_score": 0.8037543383507635,
            "tp": 1796745,
            "fp": 379082,
            "fn": 498309,
            "tn": 18593320
        },
        "right_pt5_64_c": {
            "precision": 0.8457867021480175,
            "recall": 0.6883770105506958,
            "dice_score": 0.7590065085870316,
            "tp": 375679,
            "fp": 68498,
            "fn": 170067,
            "tn": 16919708
        },
        "right_ptc_01_c3": {
            "precision": 0.6799530820012331,
            "recall": 0.6918827770671008,
            "dice_score": 0.6858660583050312,
            "tp": 226081,
            "fp": 106414,
            "fn": 100681,
            "tn": 7342056
        }
    },
    "partition_2_fold_2": {
        "left_pt3_02_c1": {
            "precision": 0.7623322392428715,
            "recall": 0.6801984221614216,
            "dice_score": 0.7189270913534584,
            "tp": 964101,
            "fp": 300572,
            "fn": 453281,
            "tn": 14405950
        },
        "left_pt4_51_c": {
            "precision": 0.692916906041622,
            "recall": 0.8879417089591165,
            "dice_score": 0.7783995556325877,
            "tp": 1315879,
            "fp": 583164,
            "fn": 166064,
            "tn": 6964525
        },
        "left_pt4_80_c": {
            "precision": 0.6238820924221774,
            "recall": 0.7536944298075807,
            "dice_score": 0.6826719972756166,
            "tp": 539245,
            "fp": 325093,
            "fn": 176224,
            "tn": 6908750
        },
        "left_pt5_401_c1": {
            "precision": 0.7999603507593351,
            "recall": 0.8634872916689228,
            "dice_score": 0.8305107766558286,
            "tp": 1993382,
            "fp": 498469,
            "fn": 315143,
            "tn": 19182382
        },
        "left_pt5_64_c": {
            "precision": 0.8961187758437021,
            "recall": 0.6758318000914209,
            "dice_score": 0.7705402124540649,
            "tp": 2238459,
            "fp": 259490,
            "fn": 1073695,
            "tn": 50210884
        },
        "left_ptc_01_c3": {
            "precision": 0.7037597678018616,
            "recall": 0.7634946706272934,
            "dice_score": 0.7324112547158147,
            "tp": 2730925,
            "fp": 1149554,
            "fn": 845950,
            "tn": 38501731
        },
        "right_pt3_02_c1": {
            "precision": 0.7621819217812982,
            "recall": 0.6626425533844764,
            "dice_score": 0.7089352879538162,
            "tp": 379889,
            "fp": 118534,
            "fn": 193405,
            "tn": 8052108
        },
        "right_pt4_80_c": {
            "precision": 0.5815854579416967,
            "recall": 0.2816445151752452,
            "dice_score": 0.3795057155939882,
            "tp": 234137,
            "fp": 168447,
            "fn": 597184,
            "tn": 12419752
        },
        "right_pt5_401_c1": {
            "precision": 0.8229788873018894,
            "recall": 0.7820500084093882,
            "dice_score": 0.8019925964634697,
            "tp": 1794847,
            "fp": 386068,
            "fn": 500207,
            "tn": 18586334
        },
        "right_pt5_64_c": {
            "precision": 0.8631408042006357,
            "recall": 0.6867535446892877,
            "dice_score": 0.7649102111705917,
            "tp": 374793,
            "fp": 59427,
            "fn": 170953,
            "tn": 16928779
        },
        "right_ptc_01_c3": {
            "precision": 0.6668463437510107,
            "recall": 0.5678995721656741,
            "dice_score": 0.6134083918557316,
            "tp": 185568,
            "fp": 92709,
            "fn": 141194,
            "tn": 7355761
        }
    },
    "partition_2_fold_3": {
        "left_pt3_02_c1": {
            "precision": 0.7826733526174047,
            "recall": 0.6698645813196442,
            "dice_score": 0.7218884208277371,
            "tp": 949454,
            "fp": 263637,
            "fn": 467928,
            "tn": 14442885
        },
        "left_pt4_51_c": {
            "precision": 0.7043147752754739,
            "recall": 0.8859213883394975,
            "dice_score": 0.7847482503751491,
            "tp": 1312885,
            "fp": 551175,
            "fn": 169058,
            "tn": 6996514
        },
        "left_pt4_80_c": {
            "precision": 0.6309718515967978,
            "recall": 0.7683771064853963,
            "dice_score": 0.6929284118925296,
            "tp": 549750,
            "fp": 321525,
            "fn": 165719,
            "tn": 6912318
        },
        "left_pt5_401_c1": {
            "precision": 0.8072308659099456,
            "recall": 0.8619226562415395,
            "dice_score": 0.8336807404611081,
            "tp": 1989770,
            "fp": 475163,
            "fn": 318755,
            "tn": 19205688
        },
        "left_pt5_64_c": {
            "precision": 0.8942296774151386,
            "recall": 0.660998854521861,
            "dice_score": 0.7601259626000791,
            "tp": 2189330,
            "fp": 258956,
            "fn": 1122824,
            "tn": 50211418
        },
        "left_ptc_01_c3": {
            "precision": 0.7031399547648177,
            "recall": 0.7675409400663987,
            "dice_score": 0.7339303907124883,
            "tp": 2745398,
            "fp": 1159085,
            "fn": 831477,
            "tn": 38492200
        },
        "right_pt3_02_c1": {
            "precision": 0.7651078889284888,
            "recall": 0.6403311389967451,
            "dice_score": 0.6971805908879842,
            "tp": 367098,
            "fp": 112701,
            "fn": 206196,
            "tn": 8057941
        },
        "right_pt4_80_c": {
            "precision": 0.5809698078682525,
            "recall": 0.2879693884792998,
            "dice_score": 0.38507071841155815,
            "tp": 239395,
            "fp": 172666,
            "fn": 591926,
            "tn": 12415533
        },
        "right_pt5_401_c1": {
            "precision": 0.8301030335587524,
            "recall": 0.7857396819421243,
            "dice_score": 0.8073123544892358,
            "tp": 1803315,
            "fp": 369084,
            "fn": 491739,
            "tn": 18603318
        },
        "right_pt5_64_c": {
            "precision": 0.8550857237437989,
            "recall": 0.6815698145291033,
            "dice_score": 0.7585312434998593,
            "tp": 371964,
            "fp": 63038,
            "fn": 173782,
            "tn": 16925168
        },
        "right_ptc_01_c3": {
            "precision": 0.7414904972277404,
            "recall": 0.6122682564068037,
            "dice_score": 0.6707119605483273,
            "tp": 200066,
            "fp": 69750,
            "fn": 126696,
            "tn": 7378720
        }
    }
}
