# Supplementary material for: Tree ring segmentation performance in highly disturbed trees using deep learning
Source: PLoS One. 2026 Jun 18;21(6):e0321841. doi: 10.1371/journal.pone.0321841 (PMC13278439; doi:10.1371/journal.pone.0321841)
Supplement: S4 Appendix — In this folder, the instance and pixel metrics are provided using the following codes: Models: m0 - CU-Net. m1 - CAU-Net. m2 - CARU-Net. m3 - TLU-Net. m4 - FTU-Net. Datasets: d0C - 512px Data. d1C - 512px GData. d2C - 512px CLData. d7C - 512px BData. d10C - 1024px Data. d11C - 256px Data. d14C - 128px Data. (ZIP) [file pone.0321841.s012.zip › raw_metrics/first_group/m4_d10C/test_def_pixel_evaluation_results_directory_metrics.json]

{
    "directory_metrics": {
        "partition_2_fold_1": {
            "total_tp": 12852112,
            "total_fp": 4076378,
            "total_fn": 4532413,
            "precision": 0.7592001413002577,
            "recall": 0.7392846223868642,
            "dice_score": 0.7491100388584332
        },
        "partition_2_fold_2": {
            "total_tp": 12751225,
            "total_fp": 3941527,
            "total_fn": 4633300,
            "precision": 0.7638779393595496,
            "recall": 0.7334813577017492,
            "dice_score": 0.7483711213193472
        },
        "partition_2_fold_3": {
            "total_tp": 12718425,
            "total_fp": 3816780,
            "total_fn": 4666100,
            "precision": 0.7691725019435803,
            "recall": 0.7315946222286775,
            "dice_score": 0.7499131036715209
        }
    },
    "overall_metrics": {
        "mean_total_tp": 12773920.667,
        "mean_total_fp": 3944895.0,
        "mean_total_fn": 4610604.333,
        "mean_precision": 0.764,
        "mean_recall": 0.735,
        "mean_dice_score": 0.749,
        "std_total_tp": 56888.0389,
        "std_total_fp": 106007.1946,
        "std_total_fn": 56888.0389,
        "std_precision": 0.0041,
        "std_recall": 0.0033,
        "std_dice_score": 0.0006
    }
}
