# Supplementary material for: Tree ring segmentation performance in highly disturbed trees using deep learning
Source: PLoS One. 2026 Jun 18;21(6):e0321841. doi: 10.1371/journal.pone.0321841 (PMC13278439; doi:10.1371/journal.pone.0321841)
Supplement: S4 Appendix — In this folder, the instance and pixel metrics are provided using the following codes: Models: m0 - CU-Net. m1 - CAU-Net. m2 - CARU-Net. m3 - TLU-Net. m4 - FTU-Net. Datasets: d0C - 512px Data. d1C - 512px GData. d2C - 512px CLData. d7C - 512px BData. d10C - 1024px Data. d11C - 256px Data. d14C - 128px Data. (ZIP) [file pone.0321841.s012.zip › raw_metrics/first_group/m4_d10C/test_def_pixel_evaluation_results_individuals.json]

{
    "partition_2_fold_1": {
        "pt3_02_c1": {
            "precision": 0.768259519372084,
            "recall": 0.6738188434481553,
            "dice_score": 0.7179467554023105,
            "tp": 1341355,
            "fp": 404611,
            "fn": 649321
        },
        "pt4_51_c": {
            "precision": 0.7106307384791108,
            "recall": 0.8732366899401663,
            "dice_score": 0.7835868365050622,
            "tp": 1294087,
            "fp": 526953,
            "fn": 187856,
            "tn": 7020736
        },
        "pt4_80_c": {
            "precision": 0.5843900513391806,
            "recall": 0.5378739195365887,
            "dice_score": 0.5601679740403755,
            "tp": 831978,
            "fp": 591691,
            "fn": 714812
        },
        "pt5_401_c1": {
            "precision": 0.8152533962020287,
            "recall": 0.8193631520171588,
            "dice_score": 0.817303107731926,
            "tp": 3772003,
            "fp": 854783,
            "fn": 831576
        },
        "pt5_64_c": {
            "precision": 0.8809460830297345,
            "recall": 0.6699053889421707,
            "dice_score": 0.761066470973833,
            "tp": 2584428,
            "fp": 349268,
            "fn": 1273472
        },
        "ptc_01_c3": {
            "precision": 0.6918050328818941,
            "recall": 0.7757537393973876,
            "dice_score": 0.7313783288672704,
            "tp": 3028261,
            "fp": 1349072,
            "fn": 875376
        }
    },
    "partition_2_fold_2": {
        "pt3_02_c1": {
            "precision": 0.762289744857909,
            "recall": 0.6751425144021428,
            "dice_score": 0.7160743913055987,
            "tp": 1343990,
            "fp": 419106,
            "fn": 646686
        },
        "pt4_51_c": {
            "precision": 0.692916906041622,
            "recall": 0.8879417089591165,
            "dice_score": 0.7783995556325877,
            "tp": 1315879,
            "fp": 583164,
            "fn": 166064,
            "tn": 6964525
        },
        "pt4_80_c": {
            "precision": 0.6104416846498837,
            "recall": 0.49999159549777283,
            "dice_score": 0.5497236390931267,
            "tp": 773382,
            "fp": 493540,
            "fn": 773408
        },
        "pt5_401_c1": {
            "precision": 0.8107037673189712,
            "recall": 0.8228878009913592,
            "dice_score": 0.8167503472542257,
            "tp": 3788229,
            "fp": 884537,
            "fn": 815350
        },
        "pt5_64_c": {
            "precision": 0.8912351232142486,
            "recall": 0.6773768112185385,
            "dice_score": 0.7697276713977428,
            "tp": 2613252,
            "fp": 318917,
            "fn": 1244648
        },
        "ptc_01_c3": {
            "precision": 0.7012897606880519,
            "recall": 0.7471219788110421,
            "dice_score": 0.7234807333257012,
            "tp": 2916493,
            "fp": 1242263,
            "fn": 987144
        }
    },
    "partition_2_fold_3": {
        "pt3_02_c1": {
            "precision": 0.7776949476929984,
            "recall": 0.6613592568554602,
            "dice_score": 0.7148247106200892,
            "tp": 1316552,
            "fp": 376338,
            "fn": 674124
        },
        "pt4_51_c": {
            "precision": 0.7043147752754739,
            "recall": 0.8859213883394975,
            "dice_score": 0.7847482503751491,
            "tp": 1312885,
            "fp": 551175,
            "fn": 169058,
            "tn": 6996514
        },
        "pt4_80_c": {
            "precision": 0.6149169040687708,
            "recall": 0.5101823776983301,
            "dice_score": 0.5576748173049539,
            "tp": 789145,
            "fp": 494191,
            "fn": 757645
        },
        "pt5_401_c1": {
            "precision": 0.8179455341994061,
            "recall": 0.8239426324605269,
            "dice_score": 0.8209331309434751,
            "tp": 3793085,
            "fp": 844247,
            "fn": 810494
        },
        "pt5_64_c": {
            "precision": 0.8883240245164549,
            "recall": 0.6639088623344307,
            "dice_score": 0.7598939534099923,
            "tp": 2561294,
            "fp": 321994,
            "fn": 1296606
        },
        "ptc_01_c3": {
            "precision": 0.7056188356416251,
            "recall": 0.7545435192872698,
            "dice_score": 0.7292615341344622,
            "tp": 2945464,
            "fp": 1228835,
            "fn": 958173
        }
    }
}
