# Supplementary material for: Tree ring segmentation performance in highly disturbed trees using deep learning
Source: PLoS One. 2026 Jun 18;21(6):e0321841. doi: 10.1371/journal.pone.0321841 (PMC13278439; doi:10.1371/journal.pone.0321841)
Supplement: S4 Appendix — In this folder, the instance and pixel metrics are provided using the following codes: Models: m0 - CU-Net. m1 - CAU-Net. m2 - CARU-Net. m3 - TLU-Net. m4 - FTU-Net. Datasets: d0C - 512px Data. d1C - 512px GData. d2C - 512px CLData. d7C - 512px BData. d10C - 1024px Data. d11C - 256px Data. d14C - 128px Data. (ZIP) [file pone.0321841.s012.zip › raw_metrics/first_group/m4_d10C/test_instance_evaluation_results.json]

{
    "partition_2_fold_1": {
        "left_pt1_08_c": {
            "precision": 0.5535714285714286,
            "recall": 0.7560975609756098,
            "dice_score": 0.6391752577319588,
            "tp": 62,
            "fp": 50,
            "fn": 20
        },
        "left_pt3_5_c": {
            "precision": 0.07339449541284404,
            "recall": 0.17777777777777778,
            "dice_score": 0.1038961038961039,
            "tp": 8,
            "fp": 101,
            "fn": 37
        },
        "left_pt4_4_cd": {
            "precision": 0.3333333333333333,
            "recall": 0.6976744186046512,
            "dice_score": 0.45112781954887216,
            "tp": 30,
            "fp": 60,
            "fn": 13
        },
        "left_pt5_24_cd": {
            "precision": 0.5434782608695652,
            "recall": 0.847457627118644,
            "dice_score": 0.662251655629139,
            "tp": 50,
            "fp": 42,
            "fn": 9
        },
        "left_pt5_37_dc": {
            "precision": 0.7987012987012987,
            "recall": 0.9111111111111111,
            "dice_score": 0.8512110726643598,
            "tp": 123,
            "fp": 31,
            "fn": 12
        },
        "left_pt5_414_cd": {
            "precision": 0.2012987012987013,
            "recall": 0.1415525114155251,
            "dice_score": 0.16621983914209115,
            "tp": 31,
            "fp": 123,
            "fn": 188
        },
        "right_pt1_08_c": {
            "precision": 0.3194444444444444,
            "recall": 0.6388888888888888,
            "dice_score": 0.4259259259259259,
            "tp": 23,
            "fp": 49,
            "fn": 13
        },
        "right_pt3_5_c": {
            "precision": 0.23376623376623376,
            "recall": 0.5142857142857142,
            "dice_score": 0.3214285714285714,
            "tp": 18,
            "fp": 59,
            "fn": 17
        },
        "right_pt4_4_cd": {
            "precision": 0.4457831325301205,
            "recall": 0.6727272727272727,
            "dice_score": 0.5362318840579711,
            "tp": 37,
            "fp": 46,
            "fn": 18
        },
        "right_pt5_24_cd": {
            "precision": 0.7323943661971831,
            "recall": 0.8813559322033898,
            "dice_score": 0.8,
            "tp": 52,
            "fp": 19,
            "fn": 7
        },
        "right_pt5_37_dc": {
            "precision": 0.5691489361702128,
            "recall": 0.7925925925925926,
            "dice_score": 0.6625386996904025,
            "tp": 107,
            "fp": 81,
            "fn": 28
        },
        "right_pt5_414_cd": {
            "precision": 0.17412935323383086,
            "recall": 0.2692307692307692,
            "dice_score": 0.21148036253776434,
            "tp": 35,
            "fp": 166,
            "fn": 95
        }
    },
    "partition_2_fold_2": {
        "left_pt1_06_c": {
            "precision": 0.2850678733031674,
            "recall": 0.49606299212598426,
            "dice_score": 0.3620689655172414,
            "tp": 63,
            "fp": 158,
            "fn": 64
        },
        "left_pt3_04_c1": {
            "precision": 0.2569832402234637,
            "recall": 0.4107142857142857,
            "dice_score": 0.3161512027491409,
            "tp": 46,
            "fp": 133,
            "fn": 66
        },
        "left_pt4_117_cd": {
            "precision": 0.4473684210526316,
            "recall": 0.6903553299492385,
            "dice_score": 0.5429141716566867,
            "tp": 136,
            "fp": 168,
            "fn": 61
        },
        "left_pt5_373_c": {
            "precision": 0.505,
            "recall": 0.7769230769230769,
            "dice_score": 0.6121212121212121,
            "tp": 101,
            "fp": 99,
            "fn": 29
        },
        "left_pt5_418_c": {
            "precision": 0.7616279069767442,
            "recall": 0.8972602739726028,
            "dice_score": 0.8238993710691824,
            "tp": 131,
            "fp": 41,
            "fn": 15
        },
        "right_pt1_06_c": {
            "precision": 0.4,
            "recall": 0.6896551724137931,
            "dice_score": 0.5063291139240508,
            "tp": 20,
            "fp": 30,
            "fn": 9
        },
        "right_pt3_04_c1": {
            "precision": 0.6153846153846154,
            "recall": 0.7457627118644068,
            "dice_score": 0.6743295019157088,
            "tp": 88,
            "fp": 55,
            "fn": 30
        },
        "right_pt4_117_cd": {
            "precision": 0.5863309352517986,
            "recall": 0.8232323232323232,
            "dice_score": 0.6848739495798319,
            "tp": 163,
            "fp": 115,
            "fn": 35
        },
        "right_pt5_373_c": {
            "precision": 0.572972972972973,
            "recall": 0.8091603053435115,
            "dice_score": 0.6708860759493671,
            "tp": 106,
            "fp": 79,
            "fn": 25
        },
        "right_pt5_379_d": {
            "precision": 0.030131826741996232,
            "recall": 0.049079754601226995,
            "dice_score": 0.03733955659276546,
            "tp": 16,
            "fp": 515,
            "fn": 310
        },
        "right_pt5_418_c": {
            "precision": 0.7545454545454545,
            "recall": 0.8736842105263158,
            "dice_score": 0.8097560975609758,
            "tp": 83,
            "fp": 27,
            "fn": 12
        }
    },
    "partition_2_fold_3": {
        "left_pt1_06_c2": {
            "precision": 0.08771929824561403,
            "recall": 0.2777777777777778,
            "dice_score": 0.13333333333333333,
            "tp": 5,
            "fp": 52,
            "fn": 13
        },
        "left_pt1_09_c1": {
            "precision": 0.6567164179104478,
            "recall": 0.8148148148148148,
            "dice_score": 0.7272727272727273,
            "tp": 44,
            "fp": 23,
            "fn": 10
        },
        "left_pt2_1_c1": {
            "precision": 0.0,
            "recall": 0.0,
            "dice_score": 0,
            "tp": 0,
            "fp": 7,
            "fn": 2
        },
        "left_pt3_12a_b2": {
            "precision": 0.6216216216216216,
            "recall": 0.8214285714285714,
            "dice_score": 0.7076923076923075,
            "tp": 23,
            "fp": 14,
            "fn": 5
        },
        "left_pt5_44_cd": {
            "precision": 0.7857142857142857,
            "recall": 0.89375,
            "dice_score": 0.8362573099415204,
            "tp": 143,
            "fp": 39,
            "fn": 17
        },
        "left_pt5_70_c1": {
            "precision": 0.47126436781609193,
            "recall": 0.7834394904458599,
            "dice_score": 0.5885167464114832,
            "tp": 123,
            "fp": 138,
            "fn": 34
        },
        "right_pt1_06_c2": {
            "precision": 0.4011627906976744,
            "recall": 0.6106194690265486,
            "dice_score": 0.4842105263157895,
            "tp": 69,
            "fp": 103,
            "fn": 44
        },
        "right_pt1_09_c1": {
            "precision": 0.6142857142857143,
            "recall": 0.8269230769230769,
            "dice_score": 0.7049180327868853,
            "tp": 43,
            "fp": 27,
            "fn": 9
        },
        "right_pt2_1_c1": {
            "precision": 0.5445544554455446,
            "recall": 0.8418367346938775,
            "dice_score": 0.6613226452905812,
            "tp": 165,
            "fp": 138,
            "fn": 31
        },
        "right_pt3_12a_b2": {
            "precision": 0.45454545454545453,
            "recall": 0.6060606060606061,
            "dice_score": 0.5194805194805195,
            "tp": 20,
            "fp": 24,
            "fn": 13
        },
        "right_pt5_44_cd": {
            "precision": 0.7165775401069518,
            "recall": 0.8427672955974843,
            "dice_score": 0.7745664739884393,
            "tp": 134,
            "fp": 53,
            "fn": 25
        },
        "right_pt5_70_c1": {
            "precision": 0.3784722222222222,
            "recall": 0.6942675159235668,
            "dice_score": 0.48988764044943817,
            "tp": 109,
            "fp": 179,
            "fn": 48
        }
    }
}
