# Supplementary material for: Tree ring segmentation performance in highly disturbed trees using deep learning
Source: PLoS One. 2026 Jun 18;21(6):e0321841. doi: 10.1371/journal.pone.0321841 (PMC13278439; doi:10.1371/journal.pone.0321841)
Supplement: S4 Appendix — In this folder, the instance and pixel metrics are provided using the following codes: Models: m0 - CU-Net. m1 - CAU-Net. m2 - CARU-Net. m3 - TLU-Net. m4 - FTU-Net. Datasets: d0C - 512px Data. d1C - 512px GData. d2C - 512px CLData. d7C - 512px BData. d10C - 1024px Data. d11C - 256px Data. d14C - 128px Data. (ZIP) [file pone.0321841.s012.zip › raw_metrics/first_group/m4_d10C/test_instance_evaluation_results_individuals.json]

{
    "partition_2_fold_1": {
        "pt1_08_c": {
            "precision": 0.46195652173913043,
            "recall": 0.7203389830508474,
            "dice_score": 0.5629139072847682,
            "tp": 85,
            "fp": 99,
            "fn": 33
        },
        "pt3_5_c": {
            "precision": 0.13978494623655913,
            "recall": 0.325,
            "dice_score": 0.19548872180451127,
            "tp": 26,
            "fp": 160,
            "fn": 54
        },
        "pt4_4_cd": {
            "precision": 0.3872832369942196,
            "recall": 0.6836734693877551,
            "dice_score": 0.4944649446494465,
            "tp": 67,
            "fp": 106,
            "fn": 31
        },
        "pt5_24_cd": {
            "precision": 0.6257668711656442,
            "recall": 0.864406779661017,
            "dice_score": 0.7259786476868327,
            "tp": 102,
            "fp": 61,
            "fn": 16
        },
        "pt5_37_dc": {
            "precision": 0.672514619883041,
            "recall": 0.8518518518518519,
            "dice_score": 0.7516339869281046,
            "tp": 230,
            "fp": 112,
            "fn": 40
        },
        "pt5_414_cd": {
            "precision": 0.18591549295774648,
            "recall": 0.18911174785100288,
            "dice_score": 0.1875,
            "tp": 66,
            "fp": 289,
            "fn": 283
        }
    },
    "partition_2_fold_2": {
        "pt1_06_c": {
            "precision": 0.3062730627306273,
            "recall": 0.532051282051282,
            "dice_score": 0.3887587822014052,
            "tp": 83,
            "fp": 188,
            "fn": 73
        },
        "pt3_04_c1": {
            "precision": 0.4161490683229814,
            "recall": 0.5826086956521739,
            "dice_score": 0.4855072463768116,
            "tp": 134,
            "fp": 188,
            "fn": 96
        },
        "pt4_117_cd": {
            "precision": 0.5137457044673539,
            "recall": 0.7569620253164557,
            "dice_score": 0.6120777891504606,
            "tp": 299,
            "fp": 283,
            "fn": 96
        },
        "pt5_373_c": {
            "precision": 0.5376623376623376,
            "recall": 0.7931034482758621,
            "dice_score": 0.6408668730650154,
            "tp": 207,
            "fp": 178,
            "fn": 54
        },
        "pt5_418_c": {
            "precision": 0.7588652482269503,
            "recall": 0.8879668049792531,
            "dice_score": 0.8183556405353729,
            "tp": 214,
            "fp": 68,
            "fn": 27
        },
        "pt5_379_d": {
            "precision": 0.030131826741996232,
            "recall": 0.049079754601226995,
            "dice_score": 0.03733955659276546,
            "tp": 16,
            "fp": 515,
            "fn": 310
        }
    },
    "partition_2_fold_3": {
        "pt1_06_c2": {
            "precision": 0.3231441048034934,
            "recall": 0.5648854961832062,
            "dice_score": 0.4111111111111111,
            "tp": 74,
            "fp": 155,
            "fn": 57
        },
        "pt1_09_c1": {
            "precision": 0.635036496350365,
            "recall": 0.8207547169811321,
            "dice_score": 0.7160493827160495,
            "tp": 87,
            "fp": 50,
            "fn": 19
        },
        "pt2_1_c1": {
            "precision": 0.532258064516129,
            "recall": 0.8333333333333334,
            "dice_score": 0.6496062992125984,
            "tp": 165,
            "fp": 145,
            "fn": 33
        },
        "pt3_12a_b2": {
            "precision": 0.5308641975308642,
            "recall": 0.7049180327868853,
            "dice_score": 0.6056338028169014,
            "tp": 43,
            "fp": 38,
            "fn": 18
        },
        "pt5_44_cd": {
            "precision": 0.7506775067750677,
            "recall": 0.8683385579937304,
            "dice_score": 0.8052325581395349,
            "tp": 277,
            "fp": 92,
            "fn": 42
        },
        "pt5_70_c1": {
            "precision": 0.4225865209471767,
            "recall": 0.7388535031847133,
            "dice_score": 0.53765932792584,
            "tp": 232,
            "fp": 317,
            "fn": 82
        }
    }
}
