# Supplementary material for: Tree ring segmentation performance in highly disturbed trees using deep learning
Source: PLoS One. 2026 Jun 18;21(6):e0321841. doi: 10.1371/journal.pone.0321841 (PMC13278439; doi:10.1371/journal.pone.0321841)
Supplement: S4 Appendix — In this folder, the instance and pixel metrics are provided using the following codes: Models: m0 - CU-Net. m1 - CAU-Net. m2 - CARU-Net. m3 - TLU-Net. m4 - FTU-Net. Datasets: d0C - 512px Data. d1C - 512px GData. d2C - 512px CLData. d7C - 512px BData. d10C - 1024px Data. d11C - 256px Data. d14C - 128px Data. (ZIP) [file pone.0321841.s012.zip › raw_metrics/first_group/m4_d10C/test_pixel_evaluation_results.json]

{
    "partition_2_fold_1": {
        "left_pt1_08_c": {
            "precision": 0.746228019733059,
            "recall": 0.8809274560342308,
            "dice_score": 0.8080023830973121,
            "tp": 1232806,
            "fp": 419244,
            "fn": 166635,
            "tn": 19237827
        },
        "left_pt3_5_c": {
            "precision": 0.7848909383000292,
            "recall": 0.3757237883741492,
            "dice_score": 0.5081827587070004,
            "tp": 730903,
            "fp": 200313,
            "fn": 1214417,
            "tn": 29072031
        },
        "left_pt4_4_cd": {
            "precision": 0.7944768875392562,
            "recall": 0.7131162282724874,
            "dice_score": 0.7516011522599794,
            "tp": 765260,
            "fp": 197965,
            "fn": 307861,
            "tn": 20109010
        },
        "left_pt5_24_cd": {
            "precision": 0.6657359622517136,
            "recall": 0.8049315676574108,
            "dice_score": 0.7287464785114272,
            "tp": 638289,
            "fp": 320483,
            "fn": 154684,
            "tn": 31900304
        },
        "left_pt5_37_dc": {
            "precision": 0.6420668158334807,
            "recall": 0.9008399879798502,
            "dice_score": 0.7497529484323556,
            "tp": 1013245,
            "fp": 564854,
            "fn": 111533,
            "tn": 18809824
        },
        "left_pt5_414_cd": {
            "precision": 0.477039432424394,
            "recall": 0.8070271151401739,
            "dice_score": 0.5996320949062122,
            "tp": 856489,
            "fp": 938937,
            "fn": 204800,
            "tn": 13814430
        },
        "right_pt1_08_c": {
            "precision": 0.7007843182716917,
            "recall": 0.7705541683367585,
            "dice_score": 0.7340150243660246,
            "tp": 544049,
            "fp": 232294,
            "fn": 162000,
            "tn": 12800665
        },
        "right_pt3_5_c": {
            "precision": 0.8318184226939022,
            "recall": 0.6409007193593858,
            "dice_score": 0.7239846488823891,
            "tp": 1020296,
            "fp": 206289,
            "fn": 571676,
            "tn": 11442059
        },
        "right_pt4_4_cd": {
            "precision": 0.7991116901689408,
            "recall": 0.6994374061640716,
            "dice_score": 0.7459596875068873,
            "tp": 829239,
            "fp": 208462,
            "fn": 356341,
            "tn": 16138886
        },
        "right_pt5_24_cd": {
            "precision": 0.7263175867551837,
            "recall": 0.810581098998817,
            "dice_score": 0.7661393859613467,
            "tp": 612561,
            "fp": 230818,
            "fn": 143145,
            "tn": 21968484
        },
        "right_pt5_37_dc": {
            "precision": 0.5831474940178731,
            "recall": 0.8415066291278946,
            "dice_score": 0.6889005183823832,
            "tp": 1003086,
            "fp": 717038,
            "fn": 188926,
            "tn": 23592646
        },
        "right_pt5_414_cd": {
            "precision": 0.4314549174400734,
            "recall": 0.7499746516380907,
            "dice_score": 0.5477774720961838,
            "tp": 894998,
            "fp": 1179374,
            "fn": 298373,
            "tn": 14301047
        }
    },
    "partition_2_fold_2": {
        "left_pt1_06_c": {
            "precision": 0.7673787619931022,
            "recall": 0.6603826146712144,
            "dice_score": 0.7098715535674704,
            "tp": 1391514,
            "fp": 421820,
            "fn": 715619,
            "tn": 15017287
        },
        "left_pt3_04_c1": {
            "precision": 0.5906784467351135,
            "recall": 0.8421117031273855,
            "dice_score": 0.6943336856810202,
            "tp": 1527866,
            "fp": 1058763,
            "fn": 286461,
            "tn": 14923006
        },
        "left_pt4_117_cd": {
            "precision": 0.7424098994955831,
            "recall": 0.7969390486908318,
            "dice_score": 0.7687086670500868,
            "tp": 3977000,
            "fp": 1379879,
            "fn": 1013344,
            "tn": 20631633
        },
        "left_pt5_373_c": {
            "precision": 0.803069642859784,
            "recall": 0.7380955617527335,
            "dice_score": 0.7692129791136669,
            "tp": 2171889,
            "fp": 532595,
            "fn": 770669,
            "tn": 15814959
        },
        "left_pt5_418_c": {
            "precision": 0.7776150263596244,
            "recall": 0.8554572651127386,
            "dice_score": 0.814680926538067,
            "tp": 1528407,
            "fp": 437099,
            "fn": 258248,
            "tn": 24741238
        },
        "right_pt1_06_c": {
            "precision": 0.7965676301166058,
            "recall": 0.7555834651332146,
            "dice_score": 0.7755344592654952,
            "tp": 501143,
            "fp": 127985,
            "fn": 162110,
            "tn": 8485178
        },
        "right_pt3_04_c1": {
            "precision": 0.669425429407278,
            "recall": 0.8485876862356136,
            "dice_score": 0.7484338183829501,
            "tp": 1733360,
            "fp": 855965,
            "fn": 309281,
            "tn": 19287378
        },
        "right_pt4_117_cd": {
            "precision": 0.7513544421729359,
            "recall": 0.841521731336145,
            "dice_score": 0.7938860553505138,
            "tp": 4764606,
            "fp": 1576750,
            "fn": 897287,
            "tn": 33589261
        },
        "right_pt5_373_c": {
            "precision": 0.7514866982620637,
            "recall": 0.8104480168526068,
            "dice_score": 0.7798544950745777,
            "tp": 2379896,
            "fp": 787021,
            "fn": 556623,
            "tn": 15150828
        },
        "right_pt5_379_d": {
            "precision": 0.3179568715616808,
            "recall": 0.40912595983552924,
            "dice_score": 0.35782555892289747,
            "tp": 1121080,
            "fp": 2404807,
            "fn": 1619103,
            "tn": 27255394
        },
        "right_pt5_418_c": {
            "precision": 0.758675086705298,
            "recall": 0.8509476481876431,
            "dice_score": 0.8021665782614199,
            "tp": 915692,
            "fp": 291270,
            "fn": 160393,
            "tn": 15817413
        }
    },
    "partition_2_fold_3": {
        "left_pt1_06_c2": {
            "precision": 0.6570522888135025,
            "recall": 0.46867268996446887,
            "dice_score": 0.5471007030150857,
            "tp": 251015,
            "fp": 131017,
            "fn": 284572,
            "tn": 10340372
        },
        "left_pt1_09_c1": {
            "precision": 0.6492726565172868,
            "recall": 0.814709579195213,
            "dice_score": 0.7226435401611484,
            "tp": 552246,
            "fp": 298315,
            "fn": 125598,
            "tn": 25153249
        },
        "left_pt2_1_c1": {
            "precision": 0.30699325523606674,
            "recall": 0.10328683355627746,
            "dice_score": 0.15456933993458327,
            "tp": 8648,
            "fp": 19522,
            "fn": 75080,
            "tn": 1815726
        },
        "left_pt3_12a_b2": {
            "precision": 0.8099785372296516,
            "recall": 0.7390454651358973,
            "dice_score": 0.7728879137867838,
            "tp": 367953,
            "fp": 86322,
            "fn": 129923,
            "tn": 9240058
        },
        "left_pt5_44_cd": {
            "precision": 0.8389557154383227,
            "recall": 0.7752809645581836,
            "dice_score": 0.8058624913516791,
            "tp": 1458871,
            "fp": 280042,
            "fn": 422861,
            "tn": 18144146
        },
        "left_pt5_70_c1": {
            "precision": 0.6975442947569532,
            "recall": 0.7884459484775922,
            "dice_score": 0.7402147834936654,
            "tp": 1851782,
            "fp": 802934,
            "fn": 496866,
            "tn": 24774946
        },
        "right_pt1_06_c2": {
            "precision": 0.708451563784352,
            "recall": 0.7220218574015527,
            "dice_score": 0.7151723427878154,
            "tp": 1285061,
            "fp": 528840,
            "fn": 494748,
            "tn": 14631383
        },
        "right_pt1_09_c1": {
            "precision": 0.6902029528330648,
            "recall": 0.8067039745992155,
            "dice_score": 0.743919952706261,
            "tp": 507128,
            "fp": 227624,
            "fn": 121514,
            "tn": 24780598
        },
        "right_pt2_1_c1": {
            "precision": 0.7399346632155642,
            "recall": 0.8932232283403321,
            "dice_score": 0.8093850962672849,
            "tp": 4937897,
            "fp": 1735526,
            "fn": 590281,
            "tn": 79639080
        },
        "right_pt3_12a_b2": {
            "precision": 0.760936678572742,
            "recall": 0.675802850566232,
            "dice_score": 0.7158474671996271,
            "tp": 351727,
            "fp": 110502,
            "fn": 168731,
            "tn": 11820880
        },
        "right_pt5_44_cd": {
            "precision": 0.7962856848258038,
            "recall": 0.7830053670236372,
            "dice_score": 0.789589688578995,
            "tp": 1413255,
            "fp": 361554,
            "fn": 391656,
            "tn": 20137279
        },
        "right_pt5_70_c1": {
            "precision": 0.7528231252883565,
            "recall": 0.7166649158139323,
            "dice_score": 0.734299166263179,
            "tp": 2073905,
            "fp": 680932,
            "fn": 819923,
            "tn": 24586264
        }
    }
}
