# Supplementary material for: Tree ring segmentation performance in highly disturbed trees using deep learning
Source: PLoS One. 2026 Jun 18;21(6):e0321841. doi: 10.1371/journal.pone.0321841 (PMC13278439; doi:10.1371/journal.pone.0321841)
Supplement: S5 Appendix — The supplementary material contains two main folders: -plots: This folder includes, for each image of the GS studied in the focused evaluation dataset, the original image, the labels, the probability prediction (mean value of the 20 trained models), and the binary prediction (results obtained by applying a 0.5 threshold to the probability prediction). -results: This folder contains two files. results_table: A table including the distance measures (measured in µm/10) described in S2_Table. The column “tp_512px” corresponds to the true positives for the 512pxData. A value of 1 indicates a true positive, and a value of 0 means the ring was not correctly detected. histogram_results: A table containing the data used to generate Fig 4b. (ZIP) [file pone.0321841.s013.zip › results/histogram_results.csv]

distance_bin_um	resolution	sample_count	success_percentage	error_percentage
0-100	tp_512px	2	0.0	100.0
0-100	tp_256px	2	0.0	100.0
0-100	tp_128px	2	0.0	100.0
100-200	tp_512px	27	59.26	40.74
100-200	tp_256px	27	59.26	40.74
100-200	tp_128px	27	18.52	81.48
200-300	tp_512px	29	96.55	3.45
200-300	tp_256px	29	82.76	17.24
200-300	tp_128px	29	82.76	17.24
300-400	tp_512px	22	100.0	0.0
300-400	tp_256px	22	100.0	0.0
300-400	tp_128px	22	100.0	0.0
400-730	tp_512px	14	100.0	0.0
400-730	tp_256px	14	100.0	0.0
400-730	tp_128px	14	100.0	0.0
