# Supplementary material for: Tree ring segmentation performance in highly disturbed trees using deep learning
Source: PLoS One. 2026 Jun 18;21(6):e0321841. doi: 10.1371/journal.pone.0321841 (PMC13278439; doi:10.1371/journal.pone.0321841)
Supplement: S5 Appendix — The supplementary material contains two main folders: -plots: This folder includes, for each image of the GS studied in the focused evaluation dataset, the original image, the labels, the probability prediction (mean value of the 20 trained models), and the binary prediction (results obtained by applying a 0.5 threshold to the probability prediction). -results: This folder contains two files. results_table: A table including the distance measures (measured in µm/10) described in S2_Table. The column “tp_512px” corresponds to the true positives for the 512pxData. A value of 1 indicates a true positive, and a value of 0 means the ring was not correctly detected. histogram_results: A table containing the data used to generate Fig 4b. (ZIP) [file pone.0321841.s013.zip › results/results_table.xlsx]

## Sheet: Hoja1
gs	id	dist_to_next	mindist	tp_512px	tp_256px	tp_128px
GS_0	1	39	39	1	1	1
GS_0	2	37	37	1	1	1
GS_0	3	32	32	1	1	1
GS_0	4	27	27	1	1	1
GS_0	5	19	19	1	1	1
GS_0	6	12	12	1	1	0
GS_0	7	23	12	1	1	1
GS_0	8	25	23	1	1	1
GS_0	9	22	22	1	1	1
GS_0	10	16	16	1	1	0
GS_0	11	18	16	1	1	0
GS_0	12	21	18	1	1	0
GS_0	13	30	21	1	1	1
GS_0	14	33	30	1	1	1
GS_0	15	27	27	1	1	1
GS_0	16	35	27	0	0	0
GS_0	17	31	31	1	1	1
GS_0	18	24	24	1	0	0
GS_0	19	42	24	1	0	0
GS_0	20	28	28	1	1	1
GS_0	21	36	28	1	1	1
GS_0	22	31	31	1	1	1
GS_0	23	59	31	1	1	1
GS_0	24	22	22	1	1	1
GS_0	25	22	22	1	1	1
GS_0	26	31	22	1	1	1
GS_0	27		31	1	1	1
GS_1	1	27	27	1	1	1
GS_1	2	33	27	1	1	1
GS_1	3	45	33	1	1	1
GS_1	4	27	27	1	1	1
GS_1	5	44	27	1	1	1
GS_1	6	41	41	1	1	1
GS_1	7	23	23	1	1	1
GS_1	8		23	1	1	1
GS_2	1	45	45	1	1	1
GS_2	2	40	40	1	1	1
GS_2	3	32	32	1	1	1
GS_2	4	31	31	1	1	1
GS_2	5	14	14	0	1	0
GS_2	6	25	14	1	1	0
GS_2	7	54	25	1	1	1
GS_2	8		54	1	1	1
GS_3	1	52	52	1	1	1
GS_3	2	84	52	1	1	1
GS_3	3	38	38	1	1	1
GS_3	4	45	38	1	1	1
GS_3	5		45	1	1	1
GS_4	1	37	37	1	1	1
GS_4	2	34	34	1	1	1
GS_4	3	34	34	1	1	1
GS_4	4	21	21	1	1	1
GS_4	5	17	17	1	0	0
GS_4	6	14	14	1	1	1
GS_4	7	9	9	0	0	0
GS_4	8	25	9	0	0	0
GS_4	9	21	21	1	1	1
GS_4	10	14	14	0	0	0
GS_4	11	21	14	0	0	0
GS_4	12		21	1	0	0
GS_5	1	48	48	1	1	1
GS_5	2	26	26	1	1	1
GS_5	3	13	13	1	1	0
GS_5	4	10	10	0	0	0
GS_5	5	40	10	0	0	0
GS_5	6	19	19	1	1	1
GS_5	7	20	19	1	1	0
GS_5	8	65	20	1	1	0
GS_5	9		65	1	1	1
GS_6	1	56	56	1	1	1
GS_6	2	36	36	1	1	1
GS_6	3	33	33	1	1	1
GS_6	4	16	16	1	1	0
GS_6	5	24	16	1	1	0
GS_6	6	21	21	1	1	1
GS_6	7	13	13	0	0	0
GS_6	8	13	13	0	0	0
GS_6	9		13	0	0	0
GS_7	1	63	63	1	1	1
GS_7	2	45	45	1	1	1
GS_7	3	25	25	1	1	1
GS_7	4		25	1	1	1
GS_8	1	35	35	1	1	1
GS_8	2	38	35	1	1	1
GS_8	3	34	34	1	1	1
GS_8	4	32	32	1	1	1
GS_8	5	12	12	0	1	0
GS_8	6	14	12	0	0	0
GS_8	7	59	14	1	1	1
GS_8	8	73	59	1	1	1
GS_8	9		73	1	1	1
GS_9	1	42	42	1	1	1
GS_9	2	26	26	1	0	1
GS_9	3	14	14	0	0	0
GS_9	4		14	1	0	0
