# Supplementary material for: Tree ring segmentation performance in highly disturbed trees using deep learning
Source: PLoS One. 2026 Jun 18;21(6):e0321841. doi: 10.1371/journal.pone.0321841 (PMC13278439; doi:10.1371/journal.pone.0321841)
Supplement: S6 Appendix — (ZIP) [file pone.0321841.s014.zip]

Archive with 5 entries (5 files):
- FTU-Net 128pxData.png
- FTU-Net 246pxData.png
- FTU-Net 512pxBData.png
- FTU-Net 512pxCLData.png
- FTU-Net 512pxData.png
